# Supplementary material for: Limitation of amino acid availability by bacterial populations during enhanced colitis in IBD mouse model
Source: mSystems. 2023 Nov 1;8(6):e00703-23. doi: 10.1128/msystems.00703-23 (PMC10746178; doi:10.1128/msystems.00703-23)
Supplement: Table S3 — RNA sequencing Deseq data. [file msystems.00703-23-s0007.xlsx]

## Sheet: Selected_Samples_Counts_Fig_3A
Supplementary Table S3. Fold changes by treatment group comparison of select host genes.
Name	sample01	sample02	sample03	sample04	sample05	sample06	sample07	sample08	sample09	sample10	sample11	sample12
Arfgap1.2	112	42	134	0	0	0	175	171	178	114	65	165
Araf	33	0	17	59	68	104	30	151	34	0	0	0
Ilf3	44	40	29	38	96	150	57	107	81	0	0	0
Acss1	0	0	0	86	45	178	0	270	134	134	0	0
Csad	13	8	5	61	58	63	6	47	42	2	3	12
Elf3	22	2	2	378	178	183	6	0	2	33	57	11
Elf3.1	64	0	26	89	122	104	0	0	0	41	1	40
Abca2	72	123	29	0	0	86	0	139	49	0	0	0
Abca2.1	0	0	0	13	69	100	0	286	0	0	0	0
Asap1	0	0	0	212	0	75	238	214	54	0	130	0
Asap1.1	85	115	210	0	0	127	0	0	0	188	0	0
Duox2	74	0	0	15	229	149	0	0	12	0	0	0
Trafd1	27	25	19	81	79	139	32	141	92	36	32	1

## Sheet: Selected_Samples_DSEQ_Fig_3B
Comparison	Abca2	Acss1	Araf	Arap2	Arfgap1	Asap1	Chrna2	Csad	Duox2	Ildr1	Ilf3	Kdm5c	Pitpnm1	Sod1	MTA2	Foxp2	Trafd1
C_vs_FMT	-8.25509	NA	NA	9.21716	0.705534	-0.820353	1.03826	NA	-1.22558	8.17004	-7.27423	-1.96182	-8.14702	-2.28579	NA	8.5179	0.266797
C_vs_PBS	-8.10435	-1.09295	-8.49429	-0.949358	9.55396	-1.18216	1.40717	-3.12872	-9.17148	-10.5204	-8.76436	8.67914	-6.85125	1.89715	-0.0703312	8.33983	-1.99667
C_vs_NG	-8.1668	-1.4172	-8.42331	8.97358	-0.414925	-2.01395	10.1476	-2.13961	-0.102955	NA	-8.62216	2.29816	NA	-2.30504	-1.89041	-0.90931	-1.81815
FMT_vs_PBS	-8.4753	-9.31245	-2.38049	-10.1538	8.87707	-9.31337	0.395004	-2.99119	-1.56173	-0.162331	-1.46746	10.6635	-7.98059	-0.0907379	NA	NA	-2.24611
FMT_vs_NG	0.144379	-9.60648	-2.29205	NA	2.40794	9.3284	9.13189	-2.00361	1.11981	2.14898	-1.32407	2.34754	0.613196	-0.00412044	-10.2899	-9.42748	-2.0559
PBS_vs_NG	1.05241	0.274712	-0.111229	-9.93348	9.96217	0.843872	-8.74889	-1.00176	-5.05715	-2.31379	-0.156895	NA	0.66472	-0.0945487	1.83222	9.25822	-0.205234

## Sheet: All_Counts
Name	sample01	sample02	sample03	sample04	sample05	sample06	sample07	sample08	sample09	sample10	sample11	sample12
BC017643	76	0	96	39	48	32	0	0	0	33	27	24
Uap1	509	154	417	294	327	517	98	0	518	0	0	0
Uap1.2	41	82	41	0	0	0	0	0	0	0	0	27
Arfip2	40	0	0	14	0	15	73	42	41	0	0	0
Arfgap1	82	36	89	0	0	0	0	36	0	62	0	0
Arfgap1.2	112	42	134	0	0	0	175	171	178	114	65	165
Akr1b7	34	30	28	25	25	32	31	52	1	0	0	0
Angel2	34	131	59	75	21	130	0	89	4	2	2	0
Polg	59	61	3	18	59	76	0	0	0	0	0	43
Mlx	0	0	106	0	0	0	15	0	0	60	76	29
Prrg1	17	82	0	0	0	0	61	65	85	0	0	0
Mib2	0	33	0	44	14	0	0	0	0	29	60	23
Ttll6	0	137	0	137	43	55	0	0	0	0	104	102
Sf3a1	0	30	14	70	0	34	35	34	87	0	0	0
Srpx	125	94	312	69	99	35	242	335	390	93	100	40
Kdelc1	2	0	0	95	0	18	61	21	155	71	62	32
Kdelc1.2	64	159	53	0	161	0	0	0	0	0	34	43
Kdelc1.3	0	0	77	34	20	65	0	57	58	0	0	0
Kdelc1.4	40	165	0	82	41	120	0	0	0	0	0	217
Lancl3	0	32	75	0	0	0	50	24	91	18	20	10
Zfp628	0	0	96	0	0	0	0	31	43	83	104	59
Atat1	34	55	41	23	1	13	0	11	25	0	0	0
Ptpn14	31	61	152	0	0	0	0	70	0	21	45	0
Aqp8	158	97	30	0	0	0	0	0	0	0	49	43
Rab27a	44	46	173	67	260	33	0	363	0	0	0	0
Pld2	0	0	0	18	23	8	31	132	30	20	16	19
Taf1d	39	44	106	50	0	58	0	0	0	24	4	0
Sept.8	47	32	24	25	27	14	37	38	48	0	0	0
Ltbp4	87	137	56	58	0	68	56	0	80	0	0	0
Lrp11	78	16	30	0	0	0	39	60	50	0	18	0
Msh6	28	60	0	65	54	22	0	38	26	0	0	0
Gm9726	0	0	0	136	0	54	157	41	48	54	98	0
Sorbs3	54	37	40	0	0	2	40	109	47	0	104	41
Appl1	0	0	13	0	0	0	61	92	0	149	15	55
Birc3	48	446	0	86	330	89	0	320	9	0	0	0
Birc3.1	37	491	0	141	150	215	0	148	12	0	0	0
Mtss1	0	50	21	35	47	52	0	0	26	2	0	0
Inppl1	71	34	66	37	0	18	0	0	0	3	0	0
Igkv15-103	292	265	146	2	0	108	64	218	0	15	34	14
Ppfia1	50	17	0	61	15	42	17	101	32	0	0	0
Pitpnm1	87	67	53	23	43	10	0	105	20	0	0	0
Pitpnm1.1	2	0	0	205	81	144	0	113	0	0	0	0
Bahcc1	0	0	0	49	61	39	90	0	56	30	106	41
Noc2l	139	0	0	0	0	0	0	146	6	100	65	55
Noc2l.1	61	24	41	24	22	103	11	88	42	0	0	0
Noc2l.2	163	0	0	0	0	0	0	38	27	158	126	253
Acsl4	47	46	45	18	101	189	0	29	44	0	0	0
Dclk1	0	46	0	84	144	0	24	28	40	0	0	0
Sdcbp	2	18	26	35	35	48	0	11	24	0	0	0
Setx	84	39	0	21	96	95	68	86	76	0	0	0
Nat8f2	90	0	0	131	24	137	0	0	0	0	128	0
Ptk2	35	43	37	0	0	55	0	0	0	12	0	10
Add3	0	0	0	21	41	67	0	110	0	38	0	0
Aak1	70	61	33	0	0	0	50	39	66	94	40	43
Myo1a	77	0	30	28	47	42	35	0	0	0	0	0
Pus1	40	0	0	35	112	197	66	0	169	0	0	0
Pdcd7	25	50	82	60	24	11	16	72	49	0	0	0
Aars	96	74	3	34	100	114	46	204	40	5	8	1
Ncoa2	186	49	66	0	322	33	41	0	44	0	0	0
Itpk1	0	0	0	0	30	79	45	39	31	0	0	33
Trpc4ap	104	0	49	0	62	135	0	0	0	58	78	74
Mmadhc	52	55	56	0	0	0	0	9	0	2	0	0
Degs2	108	140	52	0	283	85	0	32	170	0	0	0
Lrsam1	246	116	35	0	0	0	95	286	0	0	0	0
Lrsam1.1	17	0	92	46	66	61	31	45	27	0	0	0
Araf	33	0	17	59	68	104	30	151	34	0	0	0
Sox6	0	0	0	0	141	81	130	0	210	138	51	102
Krt18	102	74	57	61	59	73	70	65	5	3	12	5
Gcdh	44	6	9	125	82	20	306	0	36	0	0	0
Zdhhc23	9	0	167	21	64	30	0	115	40	123	191	121
Spata2l	0	20	13	0	0	0	0	44	35	54	42	53
Spata2l.1	31	40	37	4	57	20	0	39	46	0	0	0
Spata2l.2	0	25	39	32	29	57	15	25	15	1	0	0
Cers2	87	82	107	187	146	179	0	413	107	38	35	28
Cers2.1	121	0	0	59	0	0	33	186	77	0	0	0
Cers2.2	0	0	0	0	83	127	0	0	0	13	61	29
St8sia5	114	262	5	367	31	169	0	0	0	5	178	434
Fam168a	0	0	0	0	138	0	162	147	92	104	168	233
Arap2	0	0	0	244	143	160	0	0	0	196	70	0
Slc25a12	14	31	0	0	0	0	0	0	0	13	74	24
Pced1a	35	23	0	38	26	27	0	61	20	0	0	0
Adgrf5	37	66	97	0	0	0	0	278	34	84	89	249
Adgrf5.1	19	57	0	33	78	94	53	0	0	0	0	0
Trmu	0	0	26	103	51	270	0	0	0	287	86	15
Xrcc1	70	42	3	39	46	57	0	0	14	0	0	1
Trpm6	22	51	0	72	72	59	0	0	0	10	8	18
Ceacam2	150	67	60	74	166	144	66	28	97	20	3	4
Sh2b2	19	19	10	0	0	0	0	167	0	32	40	67
Nr1i2	17	77	0	0	0	0	0	6	0	93	221	322
Zfp451	91	54	105	148	0	0	0	158	0	0	0	0
Hoxa7	112	38	46	74	27	19	0	0	0	74	47	3
Arhgef12	124	44	12	23	31	38	0	0	0	0	15	0
Nmi	0	0	0	89	178	76	0	7	0	0	0	0
Agtpbp1	0	0	3	0	0	0	13	87	57	18	0	0
Srsf10	135	46	84	0	0	73	0	83	84	0	0	0
Proser1	27	18	56	54	88	100	9	34	35	16	7	7
Lzts2	0	109	181	161	11	227	222	0	97	0	0	0
Lzts2.1	0	1	294	4	281	127	9	0	48	0	0	0
Lzts2.2	0	26	0	82	76	18	0	0	0	26	30	47
Suds3	0	170	0	39	25	0	0	0	0	150	320	115
Uba7	0	0	81	20	51	183	0	156	53	0	0	0
Uba7.1	0	0	0	0	34	15	34	33	43	0	0	0
Muc13	110	41	26	76	143	170	10	0	18	22	19	24
Nktr	0	0	0	29	40	25	8	0	0	20	0	5
Wnk4	50	117	0	56	120	47	50	0	254	0	3	0
Med23	243	233	74	83	222	259	70	215	102	27	37	32
Dtx1	56	0	0	65	0	0	27	226	39	0	0	0
Tnip3	43	42	14	49	66	69	4	4	3	25	71	93
Sidt2	39	31	33	14	11	66	0	97	19	0	0	0
D8Ertd738e	2	8	91	0	0	0	0	46	4	29	71	16
Fbxw11	40	54	43	0	0	0	61	15	0	0	47	19
Cdc42bpb	148	90	260	88	0	14	0	0	0	93	0	125
Mzt1	402	171	297	187	527	436	115	0	277	83	84	58
Ccdc106	59	63	50	31	26	56	69	133	54	8	5	7
Ctbs	0	0	0	0	0	0	0	4	3	16	83	63
Ctbs.1	0	0	0	0	0	0	45	80	39	0	4	0
Abcc9	7	51	67	52	198	30	0	0	0	148	0	105
Abcc9.1	8	48	37	13	177	71	0	0	0	106	0	0
Abcc9.2	0	13	0	102	36	39	0	0	0	0	0	0
Abcc9.3	0	12	0	24	32	93	0	0	0	0	0	0
Senp6	195	3	44	0	23	3	0	0	0	74	45	21
Unc5c	137	103	58	90	269	275	32	75	81	25	40	32
Map4k2	44	55	26	0	17	18	19	417	6	0	0	0
Zc3h6	0	0	0	92	72	38	0	0	0	0	0	0
Samhd1	161	0	0	0	0	0	64	3	10	28	78	30
Samhd1.1	32	99	40	66	104	230	0	0	19	0	0	0
Itch	0	0	0	8	19	0	32	40	4	34	37	32
Slc26a3	0	1	0	50	69	159	0	0	4	0	0	0
Gabbr1	20	14	100	63	60	4	52	54	57	3	0	4
Gabbr1.1	64	86	41	64	52	0	0	122	91	0	0	0
Sema4g	72	287	54	345	184	427	6	0	0	9	176	201
Sema4g.1	305	156	0	362	261	679	0	0	0	7	171	232
Hps5	101	150	104	0	91	49	0	72	21	0	0	0
Inafm1	17	0	48	0	0	0	7	0	4	75	28	18
Mto1	0	0	0	48	42	22	7	33	0	12	0	0
Ttc3	207	0	0	0	0	46	26	31	52	0	0	0
Far1	0	0	0	50	84	80	8	0	67	0	45	0
Arhgef19	34	0	47	0	0	0	29	0	0	39	26	46
Fbp2	41	26	37	0	0	18	0	0	25	0	0	0
Pde9a	0	0	0	135	16	357	0	0	0	0	25	37
Pabpc4	129	0	65	0	35	165	11	89	152	0	0	0
Gramd4	30	96	32	80	42	98	0	3	0	0	58	36
Enpp4	37	43	38	0	0	0	59	59	16	16	0	21
Aldh1l1	69	43	18	131	71	116	16	11	14	30	47	57
Aldh1l1.1	49	51	62	60	21	2	6	22	21	79	178	115
Armc8	25	32	27	44	104	23	0	13	19	0	0	0
Rc3h2	164	87	89	77	244	197	55	3	103	30	35	19
Ankrd24	33	45	12	46	33	75	0	0	8	0	0	0
Trim11	0	115	0	0	0	34	0	0	0	51	142	115
Clec2h	127	44	50	0	0	136	0	0	0	59	0	0
Clec2h.1	0	0	0	63	172	65	91	0	50	0	25	0
Ppt2	0	0	0	0	0	0	0	97	25	54	72	15
Xkr6	13	43	47	0	0	0	14	0	11	24	30	34
Cuedc1	75	0	0	68	35	29	0	0	50	0	0	0
2410089E03Rik	107	0	131	0	0	0	94	33	35	0	0	0
Ano9	108	72	264	165	148	164	31	0	203	29	34	28
2700049A03Rik	0	0	0	124	117	115	85	105	9	0	0	1
Tonsl	73	70	18	0	19	132	88	25	0	0	0	0
Tarbp2	71	33	106	97	84	105	58	191	156	8	11	20
Ephb4	84	121	0	70	56	57	46	0	0	0	0	0
Mblac2	14	50	81	96	86	29	0	11	59	0	0	0
Gas6	167	85	74	0	0	0	30	0	0	27	69	4
Dhx9	109	91	0	40	95	139	0	267	46	0	0	0
Chmp2a	18	48	0	49	56	32	10	19	17	0	0	0
Cpsf3l	65	16	29	24	46	42	14	79	78	0	0	0
Wdr74	103	55	91	31	0	43	76	124	0	0	0	3
Chd5	60	63	51	0	0	0	0	0	15	28	0	0
Ilf3	44	40	29	38	96	150	57	107	81	0	0	0
Mpnd	0	212	150	168	131	102	0	0	0	61	60	0
Mpnd.1	0	1	118	48	98	25	0	0	0	42	9	0
Stap2	50	0	0	28	28	48	0	0	0	0	0	0
Pcnt	0	49	83	72	0	52	0	0	0	39	19	33
Btg1-ps1	415	263	217	0	0	0	181	14	179	77	278	80
Acss1	0	0	0	86	45	178	0	270	134	134	0	0
Lrrc56	0	71	98	0	0	0	3	0	0	84	96	38
Baiap3	0	0	0	0	0	0	0	0	0	24	41	32
Zfpl1	6	30	42	46	41	0	27	52	65	0	0	0
Csad	13	8	5	61	58	63	6	47	42	2	3	12
Sec61a2	20	0	11	30	21	35	0	13	1	0	0	0
Hivep3	34	70	36	45	35	37	0	110	45	1	0	0
Birc3.3	0	0	0	41	26	70	0	57	11	0	0	0
Magi1	26	69	51	9	0	0	10	0	23	0	0	0
Tbrg4	33	42	48	40	88	57	25	0	0	0	0	0
Zfp638	7	0	26	0	3	0	37	0	46	42	51	25
E2f8	0	0	0	99	88	86	105	0	48	28	0	0
Tmem106b	78	63	29	13	40	26	13	13	42	0	0	0
Nap1l4	85	20	63	84	79	128	0	226	60	0	0	0
Cops5	487	226	0	352	0	147	231	62	78	0	0	0
Aldh1a1	55	57	48	33	28	49	53	43	0	0	0	0
Fryl	16	6	34	7	12	8	38	32	22	47	36	52
Hgfac	0	137	0	96	16	61	0	0	147	0	0	0
Sod1	0	0	0	0	0	51	0	100	0	68	59	40
Sod1.1	160	70	82	87	96	111	46	81	151	16	15	17
Rnf25	49	40	36	0	22	75	0	0	0	0	12	0
Atp12a	115	100	8	152	37	222	1	0	0	3	88	40
Aagab	12	36	12	23	53	20	0	17	30	0	0	0
Dvl1	191	112	49	197	40	98	122	265	170	37	40	33
Atp5e	191	121	124	27	23	39	55	138	133	76	74	53
Cmtr1	109	45	0	137	104	72	16	141	154	0	0	0
Xpnpep1	75	153	13	57	118	84	2	59	64	0	0	0
Ahdc1	128	0	0	103	31	45	0	59	83	0	0	0
Trappc10	0	0	23	0	0	0	0	50	0	63	84	33
Cpsf3	30	32	63	23	0	0	26	129	34	0	0	0
Cpsf3.1	9	26	0	44	35	57	2	0	2	33	14	37
Kdm6a	57	0	24	9	41	47	50	206	84	0	0	0
Kdm6a.1	17	0	0	12	107	45	10	52	0	0	0	0
Tmtc2	37	116	164	139	0	0	0	0	0	34	0	0
Pik3r1	0	0	0	12	17	0	22	51	39	29	45	19
Fndc1	256	176	76	91	41	106	0	113	5	2	6	13
Cep170b	46	13	22	40	19	41	17	11	56	0	0	0
H2afj	0	0	14	196	8	199	184	0	0	0	0	0
Atrn	0	0	0	17	0	10	0	0	24	29	32	30
Ift140	0	0	0	47	40	32	0	0	19	0	0	0
Myo6	35	9	12	64	31	81	11	0	45	0	0	0
Sin3b	0	33	24	47	29	38	10	1	0	0	0	0
Gtf2ird1	65	118	30	0	177	79	0	0	0	0	0	65
Adh1	91	0	43	39	22	80	0	0	0	21	0	0
Psd4	0	0	14	27	0	42	36	195	36	0	0	0
Slc22a18	0	0	0	30	73	65	0	0	0	0	0	0
Tor1a	133	30	97	43	87	105	0	71	48	0	0	0
Pomt1	51	14	5	30	26	43	0	0	13	0	0	0
Capn5	300	404	66	245	319	365	61	34	77	229	295	322
Patl1	160	93	40	166	176	163	84	148	154	14	22	21
Cdipt	0	0	0	0	0	0	0	0	23	28	114	36
Akap8	448	72	166	130	0	97	10	523	179	0	0	0
Zmym3	26	0	54	31	25	32	0	23	1	2	2	1
Ei24	19	40	21	44	34	37	0	21	20	0	0	0
Snapc4	25	33	0	46	39	85	15	78	35	0	0	0
Msh3	124	73	44	0	0	0	93	197	0	47	0	60
Myo5c	193	147	56	234	167	408	0	1	1	0	86	0
Smad4	155	68	41	92	131	130	35	69	27	35	21	14
Phf21a	149	24	0	28	88	66	0	0	0	31	15	92
Psmc6	31	48	0	46	33	22	0	42	28	0	0	0
Puf60	46	146	39	86	0	0	16	44	0	0	0	0
Llgl1	18	29	0	59	0	185	24	157	55	0	0	0
Srsf7	88	91	29	82	51	123	46	67	62	0	0	0
Slc4a3	0	23	0	0	0	0	1	0	63	43	20	27
Slfn2	43	20	15	62	85	102	0	4	59	19	16	7
Ppp1ca	48	94	0	121	24	25	0	316	46	0	0	0
Amdhd2	44	42	30	0	10	80	0	0	17	0	0	0
Lmo7	57	87	151	42	31	32	114	0	85	139	190	114
Satb2	0	0	0	0	0	0	0	0	16	32	35	21
Smg6	0	289	306	87	270	0	0	0	1	89	215	210
Smg6.1	0	173	167	16	216	0	0	0	1	225	151	192
Arhgef16	36	61	23	0	40	5	62	11	21	0	0	0
Rsrc2	0	124	0	142	1	191	35	225	122	0	0	0
Zxdc	220	147	196	0	0	73	0	105	49	0	0	0
Mesdc1	154	154	154	0	25	0	0	135	0	0	0	0
Ccnt2	93	36	15	36	69	30	0	36	64	1	3	0
Gnl1	65	112	107	0	0	0	0	0	0	0	58	19
Kdm3a	76	0	20	77	93	34	0	0	2	48	0	0
Angptl7	255	3	484	25	50	0	25	0	27	0	0	0
Kars	29	54	37	44	7	0	4	17	0	0	0	0
Ids	295	87	0	5	453	229	0	575	0	2	0	0
Dph5	0	0	0	44	36	31	0	0	27	0	37	35
Kif1b	0	0	0	0	89	0	32	20	22	128	32	17
Srp19	63	40	49	0	27	28	24	92	16	0	0	0
Srp19.1	33	8	0	97	11	73	0	56	17	0	0	0
Pex2	0	56	0	84	24	32	0	182	61	0	0	0
Kcnn4	112	37	59	0	0	0	0	49	26	28	0	8
Kcnn4.1	0	0	0	36	34	71	44	139	38	0	60	14
Ide	81	78	136	0	47	58	31	28	54	0	0	0
Trmt1	0	25	55	0	0	0	18	48	48	24	0	0
Adcyap1r1	0	190	37	102	62	101	120	160	81	16	16	12
Cyp2d22	0	0	0	25	0	0	48	80	157	0	0	247
Lrrc8d	16	15	15	29	40	31	0	0	0	0	0	0
Hsd11b2	89	0	0	137	43	62	0	0	0	0	133	74
Cnppd1	48	59	109	0	0	0	46	41	0	0	48	66
Guk1	0	0	1	6	27	38	31	49	67	0	3	9
Guk1.1	57	46	53	23	0	0	0	0	0	31	36	0
Irf1	451	90	238	157	335	393	104	414	155	61	40	55
Rabepk	0	0	14	0	0	0	0	40	0	34	84	54
Slc37a2	0	89	0	327	80	219	0	0	0	0	5	160
Slc37a2.1	60	234	0	216	54	252	0	0	0	13	110	173
Dot1l	134	172	218	49	77	60	175	305	308	22	148	28
Wdr43	86	25	56	50	77	60	15	125	16	0	0	0
Spg7	0	0	13	30	30	19	0	1	1	0	0	0
Adgrl3	0	53	0	0	49	33	41	44	55	0	0	0
Rhbdl3	0	28	5	0	0	0	44	0	92	79	52	13
Rhobtb3	26	53	24	0	0	0	20	50	55	22	0	13
Rasgrp2	41	73	44	0	57	15	0	141	97	0	0	0
Aspscr1	48	27	51	75	9	22	1	26	93	0	0	0
St6gal1	286	390	106	110	105	129	322	657	478	88	174	139
Apobec3	70	94	77	4	213	31	175	232	2	6	4	0
Foxm1	0	41	37	22	0	28	128	29	57	0	0	0
Kctd2	111	28	92	229	0	71	0	207	0	0	0	0
Thrap3	148	230	0	0	143	217	0	0	0	120	113	89
Thrap3.1	82	160	0	0	118	99	0	0	0	149	81	122
Chrna2	83	136	141	83	76	86	0	0	0	194	293	96
St6galnac2	75	18	39	0	0	44	24	32	48	0	0	0
Lrig3	1	31	90	44	30	56	0	0	0	0	30	1
Ildr1	597	208	154	122	390	456	17	6	176	0	0	0
Rif1	68	39	19	18	33	26	0	30	0	0	0	0
Slc29a1	0	0	0	17	0	46	0	0	42	138	77	16
Ncor1	118	39	0	64	29	32	12	50	49	0	0	0
Epb41l3	0	0	0	78	63	79	27	12	54	24	37	51
Zfyve16	38	11	29	29	57	35	0	17	28	5	5	5
Dynll2	68	39	54	0	68	59	1	3	2	17	21	29
Gab1	69	36	0	30	40	52	0	0	0	33	17	21
Llgl2	64	56	113	130	94	111	17	31	29	55	45	4
Usp4	0	70	436	114	109	90	0	196	477	524	422	345
Elp5	42	0	92	115	0	5	0	0	1	113	108	50
Hivep2	0	0	0	0	0	0	24	53	63	20	27	0
Gpr160	0	0	0	0	0	0	0	0	0	43	24	28
Ighmbp2	0	0	0	34	21	62	32	6	3	8	74	45
Spaca4	321	205	13	475	136	273	0	1	87	0	0	8
Dock10	6	0	7	0	0	17	80	465	140	77	52	0
Dock10.1	12	35	34	53	33	17	0	468	0	0	0	0
Iws1	22	0	22	22	49	75	0	0	0	0	0	42
Exoc8	36	10	8	25	46	34	0	74	18	0	0	0
Lrig1	31	35	27	41	37	52	35	22	48	0	0	0
Prex1	107	0	27	42	35	58	0	0	0	0	0	33
Sema3b	0	0	31	33	0	63	0	0	0	54	91	42
Sema3b.1	70	0	43	24	31	86	0	0	0	0	28	13
Slc25a20	81	115	50	90	113	63	13	10	14	44	36	34
Hepacam2	280	100	33	258	179	210	109	10	394	50	50	42
4933427D14Rik	70	67	186	0	182	309	0	0	0	0	72	0
Phlpp2	45	78	0	76	271	306	21	14	24	47	28	17
4833420G17Rik	48	41	61	74	93	59	16	77	60	13	15	5
Robo2	18	5	17	16	0	25	18	55	58	0	0	0
Tlk2	29	42	11	24	43	78	0	0	0	0	0	0
Edc3	311	55	169	8	159	316	0	0	0	90	106	131
H2afy	0	0	0	28	37	37	61	56	21	1	0	0
Wdr12	47	0	19	40	25	47	0	0	0	0	0	0
Abca3	0	0	0	75	140	70	0	0	58	0	0	29
Camk2g	67	29	26	38	31	51	31	58	64	0	0	0
Sh3glb1	89	35	133	43	74	70	20	92	61	11	9	8
Mettl7a1	51	396	5	242	3	86	2	2	2	8	528	640
Prodh	63	0	50	22	32	37	51	4	40	1	0	0
Dgcr6	10	0	16	16	23	10	0	10	12	118	97	60
Aatk	29	31	0	0	0	0	28	40	63	0	0	53
Bicc1	100	0	93	8	19	19	62	113	165	55	83	3
Tom1l2	0	0	0	0	0	0	38	0	0	39	79	60
Casz1	0	0	0	54	36	284	0	0	54	0	61	0
Prrt2	24	70	43	0	0	0	16	0	41	1	5	10
Thsd1	0	20	24	0	0	0	25	61	26	39	37	20
Cyp2c38	37	48	0	50	10	29	0	0	0	27	81	45
Mob3b	57	14	56	57	46	97	0	0	0	33	0	28
Stag1	0	0	0	0	0	16	0	0	0	50	45	35
Pacs2	31	100	51	0	77	57	0	0	0	31	189	75
Inpp5b	0	138	0	70	77	76	0	63	120	0	0	0
Arrdc1	20	100	87	77	104	84	9	1	5	63	97	78
Arrdc1.1	0	0	0	0	119	0	22	124	72	8	0	0
Slc36a4	38	41	60	8	46	34	21	26	80	0	0	0
Elf3	22	2	2	378	178	183	6	0	2	33	57	11
Elf3.1	64	0	26	89	122	104	0	0	0	41	1	40
Maged1	108	139	74	48	2	102	0	0	223	0	0	0
Bsn	187	162	115	149	102	161	52	15	127	35	21	13
Ampd2	0	6	1	144	0	0	63	81	107	0	0	0
Rnf115	43	57	24	0	0	0	24	133	12	0	2	0
Polr3c	41	55	36	162	146	266	74	33	220	118	111	96
Pole	142	76	117	174	142	202	0	184	0	0	0	0
Traf5	64	55	58	55	55	58	53	0	72	0	0	0
Btbd9	0	99	56	0	0	0	179	0	34	120	151	111
Golga7	52	44	36	0	0	85	0	97	104	0	0	0
Jph4	27	0	22	26	23	57	7	0	0	0	0	0
Srd5a2	53	34	45	19	39	0	0	0	0	36	6	17
Ulk1	9	0	33	75	44	15	0	1	0	0	0	0
Dut	18	0	0	52	14	54	0	72	31	0	0	0
Gbf1	0	0	128	0	132	0	0	0	0	125	94	41
Fhl1	0	0	0	112	45	37	0	37	0	0	0	0
Fhl1.1	127	63	10	117	57	109	0	0	0	99	39	52
Glt8d1	49	43	32	27	34	55	0	97	0	0	0	0
Nxpe4	326	249	124	358	225	384	43	17	16	85	222	96
Rfx1	0	137	0	71	76	113	0	55	59	0	0	2
Ankrd9	87	53	152	41	43	18	82	6	108	201	122	119
Map4	0	0	0	50	51	127	0	14	0	0	0	18
Net1	110	264	0	84	98	70	0	0	0	0	0	0
Cyth1	136	79	101	77	0	76	0	30	55	17	14	7
Trpv3	124	251	21	339	164	494	28	6	12	0	117	60
Zbtb7a	95	49	0	0	0	0	0	17	37	37	68	76
Ccdc137	94	30	42	89	64	82	15	133	78	16	6	8
2310035C23Rik	8	12	9	61	73	75	0	40	19	0	0	8
Spen	0	0	0	132	76	115	2	285	0	0	454	0
Cd38.1	87	42	40	53	150	147	11	23	44	21	17	15
Cdan1	42	5	25	45	22	26	0	64	26	0	0	0
Eef1g	71	51	92	43	57	62	15	100	59	5	9	10
Dync2h1	55	111	28	0	0	0	0	0	83	52	0	0
Seh1l	0	74	226	0	0	0	81	107	62	0	37	0
Stab1	69	0	0	72	0	21	31	42	46	0	0	0
Dync1i2	29	0	0	46	45	71	0	0	7	1	0	0
Rnf40	38	31	33	64	66	85	34	65	23	3	0	6
Ssbp4	47	50	33	23	34	50	0	0	0	4	0	0
Unc13d	31	53	36	0	0	0	22	111	28	0	0	0
Fastk	124	60	74	23	14	27	0	0	0	26	26	0
Fastk.1	35	0	93	50	66	131	133	76	43	0	0	0
Fut10	37	38	35	0	0	0	21	0	17	0	12	20
Fam210a	380	0	0	129	176	0	0	0	0	102	144	156
Ankrd10	54	0	29	0	0	0	0	114	0	29	15	81
Nr1d1	4	19	39	44	38	33	0	0	0	23	46	0
Uhrf1bp1l	57	39	40	53	34	0	0	0	0	0	0	0
Mta2	0	0	0	154	0	0	155	138	309	0	155	0
Dzip1	54	40	26	0	0	0	22	41	8	0	0	23
Slc7a5	74	53	46	41	44	63	56	54	0	1	0	0
Palm	84	73	55	0	44	21	0	0	32	0	0	0
Slc12a6	0	0	0	0	0	0	0	0	63	38	98	136
Fem1c	255	141	4	59	135	243	0	211	64	0	0	0
Pitpna	82	74	155	0	0	0	97	0	0	2	6	35
Dync1h1	312	0	0	160	18	184	0	0	0	108	113	0
Ccdc157	65	31	58	82	28	47	0	152	78	0	0	0
Ppcdc	65	36	45	82	47	48	0	0	0	35	37	39
Plin1	0	0	0	22	0	4	36	243	22	9	0	99
Vstm5	11	0	97	85	10	119	0	0	96	0	0	0
Vstm5.1	0	126	11	122	26	42	0	0	72	0	0	0
Proz	60	0	9	28	27	72	0	0	0	0	0	0
Eef1b2	729	0	0	0	1	0	0	286	304	175	50	112
Pear1	0	199	130	0	106	193	82	539	72	0	0	0
Pear1.1	0	0	0	20	32	43	16	402	37	24	7	66
Prpsap2	3	0	52	113	20	0	0	0	0	47	66	47
Zfp207	123	96	80	53	219	145	0	161	231	0	0	0
Kdm5c	0	65	63	0	0	0	0	0	51	43	77	75
Kdm5c.1	90	621	285	0	0	0	0	0	192	99	110	0
Nexn	53	0	41	15	49	96	0	0	1	32	35	41
Cd38	83	43	54	68	155	185	9	37	31	17	19	12
Cd38.2	94	113	130	104	207	262	37	54	55	19	38	36
Cdk12	0	0	0	0	0	0	27	0	0	89	79	80
Cacna1h	57	138	161	89	12	96	0	0	0	60	56	0
Rnf32	45	75	76	69	0	0	0	0	0	0	98	26
Orc5	44	17	9	17	0	20	25	60	27	0	0	0
Ogt	78	100	0	200	300	80	0	0	100	0	0	0
Arhgef18	23	0	53	0	0	0	16	136	97	24	32	0
Rnpep	0	41	36	19	114	40	0	0	0	19	0	57
Tsc22d3	48	12	16	16	44	0	25	41	64	0	0	0
Wiz	96	149	93	76	25	114	21	116	0	0	0	0
Wiz.1	0	0	0	0	0	0	83	69	5	43	47	19
Ubr5	0	0	226	0	0	0	77	436	160	0	62	59
Ubr5.1	78	103	0	79	39	95	9	0	40	3	0	0
Ubr5.2	0	0	78	0	0	0	17	89	42	0	40	25
Zswim8	0	0	38	150	110	34	0	0	0	0	0	0
Fbxo25	82	69	89	81	114	100	31	31	104	22	23	15
Capn7	28	5	16	29	29	42	0	0	0	5	7	0
Lrrfip2	38	73	52	0	21	47	33	22	20	0	0	0
Iqce	29	1	12	1	0	0	0	45	0	43	32	25
Susd2	39	58	72	73	55	31	181	64	59	176	215	133
Dnase1l1	227	0	161	0	35	146	58	29	73	0	0	0
Kremen1	32	89	52	0	11	66	13	39	44	0	0	0
Mtmr11	132	101	91	93	61	109	41	6	71	26	17	18
Slc12a8	55	38	36	0	0	0	0	0	62	0	0	0
Yipf1	0	0	0	503	84	154	75	0	432	74	0	164
Phc1	172	289	40	138	115	203	16	413	189	37	38	21
Abca2	72	123	29	0	0	86	0	139	49	0	0	0
Abca2.1	0	0	0	13	69	100	0	286	0	0	0	0
Spint1	591	49	329	117	214	521	98	58	190	0	0	0
Large	66	199	118	16	41	17	135	124	126	66	27	0
Zfp317	28	31	16	38	24	40	0	16	70	0	0	0
Asap1	0	0	0	212	0	75	238	214	54	0	130	0
Asap1.1	85	115	210	0	0	127	0	0	0	188	0	0
Atm	75	113	96	19	38	30	0	0	0	76	22	0
Epn2	24	0	0	62	99	23	0	0	25	0	0	0
Rhbdd3	3	0	0	0	0	0	12	31	0	12	68	69
Hnmt	37	54	27	0	80	32	0	0	134	0	0	0
Kcnab2	32	95	109	95	67	0	0	0	0	0	47	85
Zbtb41	144	0	427	333	354	238	0	1	0	388	355	297
Zbtb41.1	427	508	0	0	201	201	334	371	534	0	0	0
Ephb6	0	0	0	45	55	168	0	0	0	0	105	130
Cpq	27	48	10	0	64	24	0	0	0	49	40	38
Cpq.1	0	72	29	0	0	1	0	48	0	37	24	63
Cog4	0	93	0	53	43	117	24	107	60	0	3	0
Fhl5	0	32	43	0	0	0	23	46	53	0	0	21
Sdhc	120	86	0	93	21	99	0	0	0	21	0	106
Lonp2	54	22	39	48	61	38	10	101	0	0	2	0
Tmem245	0	0	0	35	94	124	0	0	31	0	42	0
Hexa	0	0	0	0	0	0	39	68	44	0	0	0
Eng	0	0	37	0	2	0	0	419	4	34	61	32
Pphln1	132	0	49	47	45	35	0	109	8	0	0	0
Zan	37	41	39	0	0	0	0	0	16	0	0	0
Zan.1	40	171	29	0	0	0	0	0	141	0	0	0
Zan.2	0	0	10	127	21	207	0	0	0	79	57	93
Anxa1	63	50	61	38	42	37	63	62	0	0	0	1
Ripk4	0	0	53	19	44	30	0	0	0	0	0	0
Baz2b	26	0	11	16	36	42	0	24	0	0	0	0
Fads3	80	0	0	239	24	144	0	0	0	0	0	90
Usp19	21	76	62	46	27	0	0	0	79	0	0	0
Plce1	66	44	96	50	74	50	52	0	54	0	0	0
Apoa1	9	51	51	4	43	20	13	10	15	88	149	128
Sqstm1	65	43	36	61	53	65	48	49	11	7	10	6
Xpo4	0	20	138	4	3	2	0	13	17	39	209	37
Cbs	59	0	49	0	0	0	29	51	94	0	0	11
Cbs.1	2	43	0	32	27	29	0	0	0	45	26	0
Psme3	37	42	54	0	45	0	131	39	0	0	0	0
Fancg	0	0	0	66	64	77	83	0	75	0	0	0
Ighm	0	0	0	58	23	82	0	400	0	87	0	0
Plbd1	0	21	0	23	40	29	0	0	0	0	0	1
Dgkh	0	1	12	30	51	32	0	0	0	38	23	7
Azi2	92	66	49	131	20	69	68	170	108	0	0	0
Naglu	8	13	145	58	43	50	144	122	13	0	0	0
Rps9	78	95	46	0	0	0	42	105	0	57	27	40
Chtop	0	0	0	0	0	249	53	289	147	0	0	0
Duox2	74	0	0	15	229	149	0	0	12	0	0	0
Duox2.1	230	25	127	142	392	493	19	7	135	49	54	24
Slc16a5	57	170	201	182	195	236	24	43	31	116	233	159
Efna3	46	35	38	0	0	23	0	0	0	0	12	0
Umad1	53	28	0	28	35	30	32	29	0	0	0	0
Tmem87b	64	51	0	25	76	25	0	82	65	0	0	0
Elmo3	25	60	41	8	0	0	0	12	0	0	0	0
Elmo3.1	48	22	10	103	20	46	2	37	53	0	0	0
Elmo3.2	32	26	37	35	38	27	0	0	0	22	21	0
Htr4	16	0	0	64	50	26	0	1	0	0	0	16
Htr4.1	104	101	50	30	23	78	0	0	0	43	0	22
Vps26a	36	29	30	21	0	23	14	5	9	0	0	0
Notch4	0	60	0	0	0	0	12	94	0	36	27	20
Scrib	207	28	48	30	31	39	0	0	0	0	0	16
Epha1	101	93	187	15	24	7	212	184	96	86	2	144
Abca7	62	75	63	31	0	19	18	13	37	0	0	0
2810403A07Rik	415	430	383	449	344	592	117	350	594	65	127	65
Arsk	45	21	0	0	0	0	0	43	0	44	54	13
Zbtb6	7	18	31	0	0	0	0	0	13	40	35	25
Mbtps1	0	0	0	18	0	0	45	22	59	0	0	21
Nadk	64	26	39	53	0	0	0	88	46	0	0	0
Mga	33	26	0	27	147	215	0	0	0	0	19	0
Trip13	101	35	0	0	0	49	36	42	36	0	0	0
Brd9	65	42	78	83	76	130	12	121	55	15	13	12
Flnc	61	34	38	29	45	45	51	42	5	3	6	5
Ppp2r5a	0	0	25	0	17	0	0	0	0	36	52	37
Smpd3	461	620	1	179	0	109	10	0	2	78	660	460
Kif20b	0	0	0	42	49	21	0	16	23	9	38	17
Slc9a3r2	37	41	63	0	0	0	0	71	0	0	55	0
Gba	64	65	0	39	149	103	0	40	50	0	0	0
Plekhg6	70	99	56	63	64	44	0	0	0	322	0	61
Exosc4	0	0	0	59	48	91	20	0	0	0	66	46
Chpf	33	16	31	0	0	0	35	29	32	0	0	0
Terf1	80	447	0	422	55	131	0	0	0	112	148	93
Zfp668	0	0	0	42	0	0	60	46	38	0	0	12
Sez6l2	36	49	38	1	12	29	25	16	12	0	0	0
Dffb	47	42	22	29	27	25	13	39	40	0	0	0
Gm42878	7	1	0	38	40	68	0	93	39	0	0	0
Tmem54	0	0	0	177	103	137	0	1	0	111	77	0
Tmem54.1	0	53	0	0	0	0	45	7	0	56	31	24
Tmem54.2	188	64	194	0	0	124	104	0	276	2	0	0
Fam222b	0	0	153	0	0	0	127	0	74	112	101	154
Tinf2	247	0	0	0	0	0	56	0	0	22	59	43
Ice2	0	29	21	32	50	57	19	18	34	0	2	0
Prpf40b	32	33	42	39	27	11	0	76	54	0	0	0
Crybg3	11	66	25	11	30	53	21	97	48	0	0	0
Cdc40	0	0	0	43	59	0	70	129	36	0	0	0
P2rx4	30	57	0	94	61	115	0	102	25	0	0	0
Upk1b	21	30	66	0	0	5	37	55	30	65	67	76
Frmd8	7	0	63	0	132	47	30	86	132	0	0	0
Etfa	85	44	58	0	0	73	41	67	83	0	0	0
B3galnt2	75	15	0	18	36	85	0	69	81	0	0	0
Rnf139	123	55	112	60	53	19	0	0	0	0	76	46
Zfp266	50	132	53	0	0	0	71	0	125	0	0	53
Tomm70a	111	121	22	30	22	38	0	0	0	0	13	32
Vipr1	53	34	140	0	0	0	0	0	131	0	0	71
Evi2a	29	0	0	24	0	9	20	48	33	0	0	0
Hoxb9	0	0	0	72	31	43	0	0	47	27	218	0
Tfdp2	123	46	0	32	74	62	0	0	0	34	0	20
Tfdp2.1	25	72	95	99	0	0	0	0	77	0	0	0
Gls	1	72	2	26	59	127	0	0	1	8	1	11
Pde10a	69	24	41	0	64	48	0	0	67	0	0	0
Acat1	420	25	353	187	105	212	14	33	24	96	187	198
Ehmt2	0	0	0	121	105	68	82	0	57	0	0	44
Cdk19	18	28	19	19	52	59	0	52	31	0	0	0
Pomgnt1	56	25	49	14	24	13	8	41	23	0	0	0
Tmem143	0	0	18	74	96	58	13	0	113	0	0	0
Bcas3	30	55	0	0	22	42	19	66	59	0	0	0
Ctu1	64	72	32	18	38	0	27	47	0	0	0	0
Kif13a	125	98	0	39	208	415	0	0	0	0	0	48
Kif13a.1	0	57	0	4	441	205	0	0	0	0	0	59
Exoc2	258	113	101	95	273	175	107	219	197	40	28	21
Eps8l1	0	245	0	0	84	64	0	0	0	195	113	485
Col12a1	50	32	47	22	0	0	1	0	2	49	26	40
Foxp2	0	0	0	0	0	0	110	63	149	57	109	0
Zc3h7a	135	27	12	116	49	120	19	149	147	0	0	0
Zc3h7a.2	98	102	98	81	137	251	14	50	85	0	4	0
Ndor1	0	12	0	0	0	0	75	160	115	47	26	101
Zwint	53	33	66	43	48	19	28	74	41	0	0	0
Rcbtb1	84	60	97	116	78	170	0	0	0	113	170	49
Limk2	27	36	0	0	5	6	46	224	47	45	64	36
Thoc1	45	101	38	81	84	28	12	63	28	0	0	0
Cacna1c	90	176	202	89	53	0	0	0	0	62	0	67
Cacna1c.1	167	159	138	207	73	0	0	0	0	56	0	13
Ces2b	18	0	42	0	0	3	0	0	9	44	49	49
Bmp2	267	214	74	158	160	291	30	41	41	51	40	85
B4galt3	0	0	40	63	57	185	0	0	0	65	0	21
Dhx35	73	152	0	72	61	46	10	21	11	0	0	0
Fam73b	93	109	55	28	41	34	126	164	172	75	98	95
Adamts1	18	0	0	16	69	51	19	0	17	0	0	0
Mroh1	43	41	21	24	32	42	42	73	67	10	14	11
Hspg2	0	84	0	0	0	0	18	53	169	44	0	0
Taf1	61	16	0	56	34	21	2	0	0	0	0	0
Atxn2	0	0	128	62	0	33	60	84	49	0	0	0
Entpd8	0	0	0	20	35	79	0	0	0	46	84	2
Smad9	40	50	26	17	0	23	27	0	20	0	0	0
Arl10	50	43	21	0	10	0	0	0	43	0	0	0
Krt87	62	56	44	44	38	49	51	37	0	0	1	0
Sat1	130	0	0	0	0	0	202	0	0	148	427	489
Trim3	0	0	0	28	36	14	45	76	30	42	47	20
Eif4g2	83	93	35	0	0	0	0	46	11	30	0	0
Slc44a4	132	20	84	0	35	0	0	0	0	46	0	0
Fam234a	31	63	257	0	39	64	13	10	10	81	124	94
Fam234a.1	65	260	0	0	135	159	26	9	17	154	216	152
Ddx17	191	186	144	145	156	216	37	255	209	22	17	14
Ankrd16	98	29	46	98	95	163	35	115	66	21	13	24
Rbm25	131	0	26	47	154	39	43	73	16	0	2	0
Lama5	205	198	108	152	155	47	49	43	27	0	0	0
Lama5.1	70	0	24	0	56	0	0	0	0	72	37	23
Son	71	42	77	58	130	268	22	108	0	0	0	0
Hectd3	33	8	34	35	23	56	0	30	14	0	0	0
Calr	62	29	41	17	34	23	25	29	31	0	0	0
Fermt1	0	0	0	24	51	0	61	0	24	31	52	15
Tm9sf2	142	0	74	0	0	0	27	70	43	40	0	43
Kif1c	0	0	0	22	32	53	13	46	0	0	7	10
Tsc22d1	0	37	45	16	14	0	24	67	58	0	0	0
Bglap2	141	76	13	187	34	215	2	0	0	9	141	176
Flna	36	0	0	28	19	45	18	29	0	0	0	0
Primpol	44	43	34	27	0	0	9	3	5	0	0	0
Marf1	76	157	48	129	222	188	27	30	184	19	39	33
Abi3bp	79	59	54	22	75	15	0	39	7	0	0	0
Celf4	0	76	21	33	5	45	0	0	0	10	107	145
Tcaim	0	33	0	72	76	42	20	107	68	0	0	0
Depdc5	36	87	25	64	41	23	0	50	41	0	0	0
Cenpb	71	66	77	24	50	117	0	0	0	0	0	0
Plch1	64	0	0	0	158	79	0	0	0	79	79	198
Gdf15	55	58	0	65	5	29	0	0	0	20	96	44
Zfp512b	116	28	31	48	100	0	0	42	46	0	0	0
Naprt	58	57	28	21	12	38	25	3	16	0	0	0
Brip1	25	89	63	0	0	0	19	19	0	0	0	0
Gm28036	96	50	83	119	50	0	10	28	0	0	0	3
Isca2	15	11	12	40	22	32	30	64	24	0	0	0
Katnb1	63	55	57	18	110	0	20	20	47	0	0	0
Trafd1	27	25	19	81	79	139	32	141	92	36	32	1
Gdf1	0	0	47	34	62	61	3	37	19	0	0	0
Pgm2	131	14	0	129	33	131	0	0	0	0	53	32
Wrap53	107	48	110	0	3	0	0	3	9	0	0	0
Trp53	56	82	21	37	66	23	27	144	57	0	0	0
Cox18	19	12	24	0	0	1	27	73	33	0	21	17
Cnot10	0	80	46	0	51	118	29	47	44	0	0	0
Jmjd6	0	0	2	38	23	34	0	11	20	0	0	0
Rtn1	0	60	22	31	46	80	0	0	0	0	38	20
Nbeal1	0	0	0	0	0	0	172	0	0	28	48	91
Mthfsd	0	0	5	48	55	46	1	1	0	29	1	0
Mthfsd.1	35	0	0	0	0	0	45	88	66	0	14	0
Tsc2	3	17	75	1	0	0	39	196	50	70	24	20
Huwe1	162	125	210	106	0	51	36	434	166	0	0	0
Mettl4	0	70	49	0	0	0	65	109	50	19	0	41
Mbd1	54	0	0	69	46	46	0	0	0	21	0	0
App	253	53	18	63	0	0	0	0	0	0	0	0
Traf3ip2	0	0	0	13	0	1	0	0	25	16	30	26
Hap1	30	32	0	9	39	0	77	45	46	0	0	0
Zfp219	63	60	155	0	0	0	78	121	6	31	110	140
Zfp219.1	354	161	130	407	186	59	140	0	259	0	0	0
Zfp219.2	74	130	64	183	318	260	102	0	189	0	0	0
Tpk1	98	23	44	0	0	0	25	48	72	0	24	23
Pqlc1	225	332	440	86	77	44	310	278	356	522	37	181
Pqlc1.1	161	156	0	0	0	0	174	37	52	204	0	110

## Sheet: Sample_Metadata
Sample	Treatment	Mouse ID
sample01	FMT	P1_4
sample02	FMT	P2_2
sample03	FMT	P2_4
sample04	PBS	P3_5
sample05	PBS	P4_3
sample06	PBS	P4_4
sample07	No Gavage	P5_2
sample08	No Gavage	P6_1
sample09	No Gavage	P6_4
sample10	Control	P7_7
sample11	Control	P8_4
sample12	Control	P7_2_2
