# Supplementary material for: Limitation of amino acid availability by bacterial populations during enhanced colitis in IBD mouse model
Source: mSystems. 2023 Nov 1;8(6):e00703-23. doi: 10.1128/msystems.00703-23 (PMC10746178; doi:10.1128/msystems.00703-23)
Supplement: Table S4 — MAG detection ratio matrix. [file msystems.00703-23-s0008.xlsx]

## Sheet: MAGs
Supplementary Table S4. Identities, taxonomies, and matrix of all non-redundant MAGs.
Simplified name	representative	t_domain	t_phylum	t_class	t_order	t_family	t_genus	t_species	total_length	num_contigs	N50	GC_content	percent_completion	percent_redundancy
MAG_001	Dam_04_MAG_00052	Bacteria	Verrucomicrobiota	Verrucomicrobiae	Verrucomicrobiales	Akkermansiaceae	Akkermansia	Akkermansia muciniphila	1577960	21	138249	55.46	83.0986	0
MAG_002	Dam_06_MAG_00003	Bacteria	Bacteroidota	Bacteroidia	Bacteroidales	Muribaculaceae	CAG-485	CAG-485 sp002362485	3221073	173	35041	45.3656	100	1.40845
MAG_003	Dam_05_MAG_00061	Bacteria	Firmicutes	Bacilli	Lactobacillales	Lactobacillaceae	Lactobacillus	0	1258287	25	69443	34.5403	70.4225	1.40845
MAG_004	Dam_02_MAG_00054	Bacteria	Firmicutes	Bacilli	Acholeplasmatales	Anaeroplasmataceae	UMGS268	UMGS268 sp900540705	1199181	32	80467	31.6883	83.0986	1.40845
MAG_005	Dam_08_MAG_00078	Bacteria	Firmicutes	Clostridia	Lachnospirales	Lachnospiraceae	CAG-95	0	3572145	242	26806	47.6545	91.5493	4.22535
MAG_006	Dam_08_MAG_00015	Bacteria	Firmicutes	Clostridia	Lachnospirales	Lachnospiraceae	0	0	3918434	197	39504	48.0849	98.5915	1.40845
MAG_007	Dam_07_MAG_00079	Bacteria	Firmicutes	Clostridia	Lachnospirales	Lachnospiraceae	Acetatifactor	Acetatifactor muris	4144801	362	20245	54.8156	91.5493	2.8169
MAG_008	Dam_04_MAG_00083	Bacteria	Firmicutes	Clostridia	Lachnospirales	Lachnospiraceae	Acetatifactor	Acetatifactor muris	3502325	335	15968	51.5232	70.4225	1.40845
MAG_009	Dam_08_MAG_00110	Bacteria	Actinobacteriota	Coriobacteriia	Coriobacteriales	Eggerthellaceae	Adlercreutzia	0	1562434	313	7357	65.2136	77.4648	1.40845
MAG_010	Dam_08_MAG_00143	Bacteria	Firmicutes	Clostridia	Oscillospirales	Oscillospiraceae	Oscillibacter	Oscillibacter sp000403435	1815419	460	5681	62.4258	70.4225	9.85915
MAG_011	Dam_05_MAG_00047	Bacteria	Firmicutes	Clostridia	Oscillospirales	Oscillospiraceae	UMGS1872	UMGS1872 sp900549475	2480415	259	17636	62.0475	87.3239	9.85915
MAG_012	Dam_07_MAG_00113	Bacteria	Firmicutes	Clostridia	Oscillospirales	Oscillospiraceae	UBA9475	UBA9475 sp004560375	1722133	197	14330	63.1451	80.2817	1.40845
MAG_013	Dam_05_MAG_00003	Bacteria	Firmicutes	Clostridia	Oscillospirales	Oscillospiraceae	Marseille-P3106	Marseille-P3106 sp900169975	2048875	24	122527	57.2008	100	0
MAG_014	Dam_04_MAG_00032	Bacteria	Firmicutes	Clostridia	Lachnospirales	Lachnospiraceae	CAG-95	CAG-95 sp003612395	4346711	247	37391	45.0973	100	7.04225
MAG_015	Dam_06_MAG_00063	Bacteria	Firmicutes	Clostridia	Oscillospirales	Oscillospiraceae	Lawsonibacter	Lawsonibacter sp000492175	2257088	184	19263	60.5066	76.0563	4.22535
MAG_016	Dam_02_MAG_00068	Bacteria	Firmicutes	Clostridia	Oscillospirales	Ruminococcaceae	Angelakisella	Angelakisella massiliensis	2246690	136	26637	58.6182	70.4225	0
MAG_017	Dam_08_MAG_00132	Bacteria	Firmicutes	Clostridia	Oscillospirales	Oscillospiraceae	Lawsonibacter	Lawsonibacter sp000492175	2547482	578	6190	59.4553	71.831	1.40845
MAG_018	Dam_01_MAG_00060	Bacteria	Firmicutes	Clostridia	Lachnospirales	Lachnospiraceae	Clostridium	0	2117328	198	18190	52.9861	78.8732	0
MAG_019	Dam_02_MAG_00024	Bacteria	Firmicutes	Clostridia	Lachnospirales	Lachnospiraceae	UBA9502	UBA9502 sp003611875	4003147	139	68603	44.0382	95.7746	0
MAG_020	Dam_02_MAG_00044	Bacteria	Firmicutes	Clostridia	Lachnospirales	Lachnospiraceae	Schaedlerella	Schaedlerella sp000403295	3380161	177	29295	48.2876	91.5493	1.40845
MAG_021	Dam_08_MAG_00137	Bacteria	Firmicutes	Clostridia	Lachnospirales	Lachnospiraceae	Schaedlerella	0	4805021	416	23699	46.8904	70.4225	2.8169
MAG_022	Dam_08_MAG_00052	Bacteria	Firmicutes	Clostridia	Lachnospirales	Lachnospiraceae	UBA7182	UBA7182 sp002160135	4024212	172	55120	47.4415	94.3662	2.8169
MAG_023	Dam_08_MAG_00048	Bacteria	Firmicutes	Clostridia	Lachnospirales	Lachnospiraceae	Kineothrix	Kineothrix sp000403275	3766097	140	56392	44.457	92.9577	0
MAG_024	Dam_04_MAG_00001	Bacteria	Firmicutes	Clostridia	Oscillospirales	Oscillospiraceae	CAG-110	0	2288764	81	63394	49.6798	100	0
MAG_025	Dam_08_MAG_00127	Bacteria	Firmicutes	Clostridia	Oscillospirales	Oscillospiraceae	Oscillibacter	Oscillibacter sp000403435	2765301	135	36322	59.4038	74.6479	2.8169
MAG_026	Dam_08_MAG_00128	Bacteria	Firmicutes	Bacilli	RF39	CAG-1000	CAG-776	CAG-776 sp000438195	1262918	91	21845	26.6477	81.6901	9.85915
MAG_027	Dam_04_MAG_00055	Bacteria	Firmicutes	Clostridia	Oscillospirales	Oscillospiraceae	UBA9475	UBA9475 sp004560375	2859187	223	25310	58.2523	81.6901	0
MAG_028	Dam_06_MAG_00042	Bacteria	Firmicutes	Clostridia	Oscillospirales	Oscillospiraceae	UBA9475	UBA9475 sp004560375	2632094	219	19348	62.9398	84.507	1.40845
MAG_029	Dam_06_MAG_00020	Bacteria	Firmicutes	Clostridia	Christensenellales	Borkfalkiaceae	UMGS1004	UMGS1004 sp003343805	1909850	38	107392	48.1872	94.3662	1.40845
MAG_030	Dam_06_MAG_00031	Bacteria	Firmicutes	Clostridia	Christensenellales	Borkfalkiaceae	UBA11940	UBA11940 sp003503945	1647903	23	110951	47.3265	91.5493	1.40845
MAG_031	Dam_02_MAG_00076	Bacteria	Firmicutes	Clostridia	Oscillospirales	Oscillospiraceae	Lawsonibacter	Lawsonibacter sp000492175	2220208	213	15375	60.5467	70.4225	5.6338
MAG_032	Dam_08_MAG_00071	Bacteria	Firmicutes	Clostridia	Oscillospirales	Oscillospiraceae	UMGS1872	UMGS1872 sp900549475	2338675	151	26550	60.994	91.5493	2.8169
MAG_033	Dam_08_MAG_00046	Bacteria	Firmicutes	Clostridia	Oscillospirales	Oscillospiraceae	UMGS1872	UMGS1872 sp900549475	2884355	119	37222	60.7269	92.9577	0
MAG_034	Dam_04_MAG_00047	Bacteria	Firmicutes	Clostridia	Lachnospirales	Lachnospiraceae	Hungatella	Hungatella sp002358555	4114830	225	28745	50.3003	90.1408	4.22535
MAG_035	Dam_07_MAG_00107	Bacteria	Firmicutes	Clostridia	Lachnospirales	Lachnospiraceae	AF33-28	AF33-28 sp003477885	3709382	295	20156	48.7294	87.3239	4.22535
MAG_036	Dam_08_MAG_00016	Bacteria	Firmicutes	Dehalobacteriia	UBA4068	UBA5755	UBA5755	UBA5755 sp002419005	2259532	37	98081	48.2268	98.5915	1.40845
MAG_037	Dam_02_MAG_00066	Bacteria	Firmicutes	Clostridia	Lachnospirales	Lachnospiraceae	Dorea	Dorea sp000403455	3605841	227	23274	43.9613	74.6479	4.22535
MAG_038	Dam_02_MAG_00060	0	0	0	0	0	0	0	1626632	46	56767	42.9404	77.4648	0
MAG_039	Dam_02_MAG_00073	Bacteria	Firmicutes	Clostridia	Christensenellales	Borkfalkiaceae	UBA11940	UBA11940 sp003979335	998183	215	5895	44.0916	70.4225	1.40845
MAG_040	Dam_02_MAG_00003	Bacteria	Firmicutes	Clostridia	Oscillospirales	Ruminococcaceae	UBA1394	UBA1394 sp900066845	2004926	72	87711	36.0509	100	0
MAG_041	Dam_05_MAG_00019	Bacteria	Firmicutes	Clostridia	Oscillospirales	Ruminococcaceae	UBA1405	UBA1405 sp002305685	3966011	567	11924	52.8348	98.5915	2.8169
MAG_042	Dam_02_MAG_00047	Bacteria	Firmicutes	Bacilli	RF39	CAG-1000	UMGS1217	UMGS1217 sp900549625	1427069	42	61799	29.7501	88.7324	0
MAG_043	Dam_07_MAG_00080	Bacteria	Firmicutes	Clostridia	Christensenellales	UBA1242	UBA11517	UBA11517 sp900557645	1379114	6	366529	34.5775	92.9577	4.22535
MAG_044	Dam_01_MAG_00061	Bacteria	Firmicutes	Clostridia	Lachnospirales	Lachnospiraceae	1XD8-76	1XD8-76 sp003611955	3376954	771	5935	47.3674	88.7324	9.85915
MAG_045	Dam_04_MAG_00007	Bacteria	Firmicutes	Clostridia	Lachnospirales	Lachnospiraceae	UBA3282	UBA3282 sp003612405	4087302	133	72186	43.554	100	1.40845
MAG_046	Dam_06_MAG_00039	Bacteria	Firmicutes	Clostridia	Oscillospirales	Oscillospiraceae	UMGS1872	UMGS1872 sp900549475	2604415	101	45111	58.9992	87.3239	2.8169
MAG_047	Dam_01_MAG_00029	Bacteria	Firmicutes	Clostridia	Oscillospirales	Oscillospiraceae	Marseille-P3106	Marseille-P3106 sp900543935	2115186	109	33307	56.2773	92.9577	0
MAG_048	Dam_04_MAG_00049	Bacteria	Firmicutes	Clostridia	Oscillospirales	Oscillospiraceae	UBA9475	UBA9475 sp004560375	2444170	67	54840	59.7913	88.7324	4.22535
MAG_049	Dam_02_MAG_00064	Bacteria	Firmicutes	Clostridia	Oscillospirales	Oscillospiraceae	Oscillibacter	0	2616338	552	6894	59.4595	77.4648	5.6338
MAG_050	Dam_08_MAG_00136	Bacteria	Firmicutes	Clostridia	Oscillospirales	Oscillospiraceae	Lawsonibacter	0	2151782	111	29431	59.0304	77.4648	8.4507
MAG_051	Dam_08_MAG_00031	Bacteria	Firmicutes	Clostridia	Lachnospirales	Lachnospiraceae	Acetatifactor	0	4259068	196	41187	44.8035	95.7746	0
MAG_052	Dam_05_MAG_00035	Bacteria	Firmicutes	Clostridia	Lachnospirales	Lachnospiraceae	UBA3282	UBA3282 sp003611805	3341313	100	101588	46.7638	85.9155	0
MAG_053	Dam_07_MAG_00123	Bacteria	Firmicutes	Clostridia	Lachnospirales	Lachnospiraceae	0	0	3359651	193	30131	50.7473	78.8732	2.8169
MAG_054	Dam_08_MAG_00103	Bacteria	Firmicutes	Clostridia	Lachnospirales	Lachnospiraceae	Lachnospira	Lachnospira sp900547255	2481367	32	184649	32.9181	78.8732	0
MAG_055	Dam_08_MAG_00100	Bacteria	Firmicutes	Clostridia	Oscillospirales	Acutalibacteraceae	Acutalibacter	Acutalibacter sp003612555	1433237	21	116252	59.5217	80.2817	0
MAG_056	Dam_06_MAG_00016	Bacteria	Firmicutes	Clostridia	Christensenellales	CAG-552	0	0	2188434	195	22486	48.8201	95.7746	1.40845
MAG_057	Dam_07_MAG_00124	Bacteria	Firmicutes	Clostridia	Oscillospirales	Oscillospiraceae	Oscillibacter	Oscillibacter sp000403435	2792712	374	11881	59.2631	74.6479	0
MAG_058	Dam_07_MAG_00059	Bacteria	Firmicutes	Clostridia	Oscillospirales	Oscillospiraceae	Oscillibacter	Oscillibacter sp000403435	2808199	114	66394	55.78	94.3662	2.8169
MAG_059	Dam_08_MAG_00117	Bacteria	Firmicutes	Clostridia	Oscillospirales	Ruminococcaceae	Angelakisella	Angelakisella massiliensis	1702526	531	4055	60.2379	74.6479	0
MAG_060	Dam_08_MAG_00118	Bacteria	Firmicutes	Clostridia	Oscillospirales	Ruminococcaceae	Angelakisella	Angelakisella massiliensis	2717833	609	5412	58.8503	74.6479	0
MAG_061	Dam_08_MAG_00083	Bacteria	Firmicutes	Clostridia	Oscillospirales	Acutalibacteraceae	Acutalibacter	Acutalibacter sp003612555	2770273	143	54994	54.9324	88.7324	2.8169
MAG_062	Dam_08_MAG_00108	Bacteria	Firmicutes	Clostridia	Oscillospirales	Oscillospiraceae	Oscillibacter	Oscillibacter sp000403435	3077369	166	35612	58.6559	78.8732	1.40845
MAG_063	Dam_07_MAG_00099	Bacteria	Firmicutes	Clostridia	Lachnospirales	Lachnospiraceae	0	0	3775122	110	71115	50.3786	84.507	0
MAG_064	Dam_08_MAG_00073	Bacteria	Firmicutes	Clostridia	Oscillospirales	Ruminococcaceae	QANG01	QANG01 sp003150145	2566801	365	9531	54.9567	92.9577	4.22535
MAG_065	Dam_07_MAG_00075	Bacteria	Firmicutes	Clostridia	Oscillospirales	Oscillospiraceae	0	0	2967698	280	17052	58.6351	92.9577	2.8169
MAG_066	Dam_07_MAG_00068	Bacteria	Firmicutes	Clostridia	Christensenellales	Borkfalkiaceae	UMGS1004	UMGS1004 sp900547645	2039382	26	232823	52.1122	92.9577	1.40845
MAG_067	Dam_08_MAG_00109	Bacteria	Firmicutes	Clostridia	TANB77	CAG-508	CAG-269	0	1583675	58	45854	30.5978	84.507	7.04225
MAG_068	Dam_05_MAG_00041	Bacteria	Firmicutes	Clostridia	Lachnospirales	Lachnospiraceae	Eubacterium	0	1366425	107	19177	34.5713	81.6901	0
MAG_069	Dam_06_MAG_00062	Bacteria	Firmicutes	Clostridia	Lachnospirales	Lachnospiraceae	TF01-11	0	2153659	968	2456	48.0907	73.2394	1.40845
MAG_070	Dam_02_MAG_00027	Bacteria	Firmicutes	Clostridia	Lachnospirales	Lachnospiraceae	14-2	0	3725779	109	63015	47.5741	97.1831	2.8169
MAG_071	Dam_02_MAG_00069	Bacteria	Firmicutes	Clostridia	Lachnospirales	Lachnospiraceae	Blautia	0	2073528	861	2712	51.0302	77.4648	7.04225
MAG_072	Dam_07_MAG_00054	Bacteria	Firmicutes	Clostridia	Lachnospirales	Lachnospiraceae	14-2	14-2 sp001940225	4124170	146	43495	49.7036	95.7746	2.8169
MAG_073	Dam_01_MAG_00014	Bacteria	Firmicutes	Clostridia	Lachnospirales	Lachnospiraceae	Lachnoclostridium	Lachnoclostridium sp900078195	4208984	189	51748	44.9507	100	2.8169
MAG_074	Dam_06_MAG_00008	Bacteria	Firmicutes	Clostridia	Lachnospirales	Lachnospiraceae	Eubacterium	0	3187858	54	121726	47.0971	97.1831	0
MAG_075	Dam_05_MAG_00026	Bacteria	Firmicutes	Clostridia	Lachnospirales	Lachnospiraceae	TF01-11	TF01-11 sp002499945	4355259	214	30815	36.4216	97.1831	4.22535
MAG_076	Dam_04_MAG_00009	Bacteria	Firmicutes	Clostridia	Lachnospirales	Lachnospiraceae	0	0	3964285	118	64449	49.1684	100	1.40845
MAG_077	Dam_02_MAG_00049	Bacteria	Firmicutes	Clostridia	Lachnospirales	Lachnospiraceae	UBA9502	UBA9502 sp003669055	4014935	575	10521	48.5705	85.9155	0
MAG_078	Dam_07_MAG_00096	Bacteria	Firmicutes	Clostridia	Lachnospirales	Lachnospiraceae	UBA3282	UBA3282 sp003611805	3240805	169	40812	48.1425	87.3239	1.40845
MAG_079	Dam_04_MAG_00013	Bacteria	Firmicutes	Clostridia	Lachnospirales	Lachnospiraceae	UBA9502	UBA9502 sp003611875	4022917	107	83771	47.7143	98.5915	0
MAG_080	Dam_05_MAG_00030	Bacteria	Firmicutes	Clostridia	Lachnospirales	Lachnospiraceae	0	0	4768762	265	27341	50.4884	95.7746	5.6338
MAG_081	Dam_02_MAG_00025	Bacteria	Firmicutes	Clostridia	Lachnospirales	Lachnospiraceae	Acetatifactor	Acetatifactor muris	3859907	203	36841	44.7688	100	5.6338
MAG_082	Dam_04_MAG_00074	Bacteria	Firmicutes	Clostridia	Lachnospirales	Lachnospiraceae	0	0	2604654	900	3475	47.1844	74.6479	1.40845
MAG_083	Dam_08_MAG_00020	Bacteria	Firmicutes	Clostridia	Lachnospirales	Lachnospiraceae	UBA3282	UBA3282 sp003612405	3857409	111	112220	44.3816	95.7746	0
MAG_084	Dam_04_MAG_00026	Bacteria	Firmicutes	Clostridia	Lachnospirales	Lachnospiraceae	CAG-95	0	4066541	370	17944	44.185	97.1831	2.8169
MAG_085	Dam_07_MAG_00134	0	0	0	0	0	0	0	1452855	77	38473	48.5837	71.831	1.40845
MAG_086	Dam_06_MAG_00060	Bacteria	Firmicutes	Clostridia	Lachnospirales	Lachnospiraceae	UBA9502	UBA9502 sp900540335	4032787	140	44293	53.5924	71.831	0
MAG_087	Dam_06_MAG_00067	Bacteria	Firmicutes	Clostridia	Oscillospirales	Ruminococcaceae	UBA866	UBA866 sp900543295	1855376	748	2845	58.0149	73.2394	2.8169
MAG_088	Dam_07_MAG_00121	Bacteria	Firmicutes	Clostridia	Lachnospirales	Lachnospiraceae	0	0	3270101	184	25328	54.8025	76.0563	0
MAG_089	Dam_08_MAG_00090	Bacteria	Firmicutes	Clostridia	Oscillospirales	Oscillospiraceae	Marseille-P3106	Marseille-P3106 sp900169975	2208338	220	15098	59.372	87.3239	2.8169
MAG_090	Dam_04_MAG_00069	Bacteria	Firmicutes	Bacilli	Erysipelotrichales	Erysipelotrichaceae	Longicatena	0	1506220	562	3206	41.7173	77.4648	2.8169
MAG_091	Dam_08_MAG_00055	Bacteria	Firmicutes	Clostridia	Oscillospirales	Butyricicoccaceae	AM07-15	AM07-15 sp003477405	2478850	54	80910	55.7471	92.9577	1.40845
MAG_092	Dam_07_MAG_00135	Bacteria	Firmicutes	Clostridia	Lachnospirales	Lachnospiraceae	0	0	4228491	308	18990	51.3731	74.6479	4.22535
MAG_093	Dam_07_MAG_00100	Bacteria	Firmicutes	Clostridia	Lachnospirales	Lachnospiraceae	Hungatella	Hungatella sp002358555	3665566	163	35436	51.937	85.9155	1.40845
MAG_094	Dam_07_MAG_00140	Bacteria	Firmicutes	Clostridia	Oscillospirales	Oscillospiraceae	0	0	2357859	949	2791	59.926	73.2394	4.22535
MAG_095	Dam_08_MAG_00054	Bacteria	Firmicutes	Clostridia	Lachnospirales	Lachnospiraceae	CAG-95	0	3509839	67	77470	45.8479	92.9577	1.40845
MAG_096	Dam_07_MAG_00056	Bacteria	Firmicutes	Clostridia	Lachnospirales	Lachnospiraceae	Dorea	Dorea sp000403475	2975807	143	42712	46.5095	95.7746	2.8169
MAG_097	Dam_08_MAG_00084	Bacteria	Firmicutes	Clostridia	Oscillospirales	Oscillospiraceae	Marseille-P3106	Marseille-P3106 sp900543935	2353246	275	13897	57.9896	88.7324	2.8169
MAG_098	Dam_04_MAG_00072	Bacteria	Firmicutes	Clostridia	TANB77	CAG-508	CAG-273	CAG-273 sp000437855	1569667	61	41778	30.8259	80.2817	7.04225
MAG_099	Dam_02_MAG_00072	Bacteria	Firmicutes	Clostridia	Oscillospirales	CAG-272	UMGS1815	UMGS1815 sp900555345	1312104	363	4844	45.4245	71.831	2.8169
MAG_100	Dam_07_MAG_00033	Bacteria	Firmicutes	Clostridia	Lachnospirales	Lachnospiraceae	Hungatella	Hungatella sp003478355	4203426	154	56420	43.6763	97.1831	1.40845
MAG_101	Dam_07_MAG_00102	Bacteria	Firmicutes	Clostridia	Lachnospirales	Lachnospiraceae	0	0	2665600	114	33503	43.6077	84.507	0
MAG_102	Dam_07_MAG_00114	Bacteria	Firmicutes	Clostridia	Lachnospirales	Lachnospiraceae	Dorea	0	4200833	441	15026	44.1348	80.2817	1.40845
MAG_103	Dam_07_MAG_00077	Bacteria	Actinobacteriota	Coriobacteriia	Coriobacteriales	Eggerthellaceae	D16-63	D16-63 sp003612475	1940825	399	6943	64.353	91.5493	1.40845
MAG_104	Dam_08_MAG_00111	Bacteria	Actinobacteriota	Coriobacteriia	Coriobacteriales	Eggerthellaceae	0	0	1450593	187	10147	51.083	77.4648	1.40845
MAG_105	Dam_04_MAG_00076	Bacteria	Firmicutes	Clostridia	Christensenellales	Borkfalkiaceae	UBA11940	UBA11940 sp003979335	983072	258	5083	47.0451	71.831	0
MAG_106	Dam_08_MAG_00124	Bacteria	Firmicutes	Clostridia	Lachnospirales	Anaerotignaceae	ASF356	ASF356 sp000364165	1846821	52	114564	30.934	73.2394	0
MAG_107	Dam_02_MAG_00045	Bacteria	Firmicutes	Clostridia	Lachnospirales	Lachnospiraceae	CAG-56	CAG-56 sp004793585	2254000	58	67278	45.8319	88.7324	0
MAG_108	Dam_02_MAG_00040	Bacteria	Firmicutes	Clostridia	Lachnospirales	Lachnospiraceae	COE1	COE1 sp000403215	3757632	247	51222	42.2078	91.5493	1.40845
MAG_109	Dam_05_MAG_00007	Bacteria	Firmicutes	Clostridia	Lachnospirales	Lachnospiraceae	14-2	14-2 sp004793545	4475987	201	48771	43.1972	100	1.40845
MAG_110	Dam_04_MAG_00082	Bacteria	Firmicutes	Clostridia	Lachnospirales	Lachnospiraceae	0	0	2073895	37	79372	51.4458	70.4225	1.40845
MAG_111	Dam_08_MAG_00075	Bacteria	Firmicutes	Clostridia	Peptostreptococcales	Anaerovoracaceae	Emergencia	Emergencia timonensis	2605270	48	90230	43.7517	88.7324	0
MAG_112	Dam_02_MAG_00004	Bacteria	Firmicutes	Clostridia	Oscillospirales	Acutalibacteraceae	Eubacterium	Eubacterium sp002361935	1987480	23	292398	38.4776	100	0
MAG_113	Dam_04_MAG_00051	Bacteria	Firmicutes	Clostridia	Lachnospirales	Lachnospiraceae	COE1	COE1 sp002490665	2580922	58	73455	45.8754	83.0986	0
MAG_114	Dam_02_MAG_00059	Bacteria	Firmicutes	Clostridia	Lachnospirales	Lachnospiraceae	CAG-95	CAG-95 sp900066375	3141344	157	28623	50.1274	83.0986	5.6338
MAG_115	Dam_05_MAG_00017	Bacteria	Firmicutes	Clostridia	Lachnospirales	Lachnospiraceae	0	0	4613872	253	36823	42.7701	97.1831	1.40845
MAG_116	Dam_07_MAG_00032	Bacteria	Firmicutes	Clostridia	Lachnospirales	Lachnospiraceae	Eubacterium	0	3434951	150	63895	43.187	100	4.22535
MAG_117	Dam_04_MAG_00012	Bacteria	Firmicutes	Clostridia	Oscillospirales	Ruminococcaceae	Ruminiclostridium	Ruminiclostridium sp003508605	3351554	207	30681	41.9384	98.5915	0
MAG_118	Dam_08_MAG_00053	Bacteria	Firmicutes	Clostridia	Lachnospirales	Lachnospiraceae	Dorea	Dorea sp000403455	3905810	127	72597	45.3189	94.3662	2.8169
MAG_119	Dam_07_MAG_00125	Bacteria	Firmicutes	Clostridia	Oscillospirales	Oscillospiraceae	Evtepia	0	1911584	765	2797	58.5413	77.4648	2.8169
MAG_120	Dam_04_MAG_00071	Bacteria	Firmicutes	Clostridia	Lachnospirales	Lachnospiraceae	Dorea	Dorea sp000403455	2253177	198	24203	46.7985	80.2817	7.04225
MAG_121	Dam_07_MAG_00058	Bacteria	Firmicutes	Clostridia	Lachnospirales	Lachnospiraceae	0	0	4390980	210	47562	47.555	94.3662	2.8169
MAG_122	Dam_08_MAG_00113	Bacteria	Firmicutes	Clostridia	Lachnospirales	Lachnospiraceae	UBA9502	UBA9502 sp003611875	2802057	133	59958	43.3236	78.8732	2.8169
MAG_123	Dam_08_MAG_00104	Bacteria	Firmicutes	Clostridia	Lachnospirales	Lachnospiraceae	Hungatella	Hungatella sp003478355	4043482	108	92381	46.8459	80.2817	1.40845
MAG_124	Dam_01_MAG_00068	Bacteria	Firmicutes	Clostridia	Lachnospirales	Lachnospiraceae	0	0	3849050	1232	3793	51.2975	84.507	8.4507
MAG_125	Dam_04_MAG_00064	Bacteria	Firmicutes	Clostridia	Lachnospirales	Lachnospiraceae	Enterocloster	0	2595846	110	33451	49.0161	77.4648	1.40845
MAG_126	Dam_07_MAG_00139	Bacteria	Firmicutes	Clostridia	TANB77	CAG-508	CAG-273	CAG-273 sp000437855	1305671	52	40189	29.6256	77.4648	8.4507
MAG_127	Dam_02_MAG_00006	Bacteria	Firmicutes	Clostridia	Oscillospirales	Acutalibacteraceae	Ruminococcus	Ruminococcus sp900315785	2195646	102	35981	52.8743	100	1.40845
MAG_128	Dam_02_MAG_00041	Bacteria	Firmicutes	Clostridia	TANB77	CAG-508	CAG-269	CAG-269 sp900554565	1901175	91	46612	29.2364	91.5493	1.40845
MAG_129	Dam_02_MAG_00023	Bacteria	Firmicutes	Clostridia	Oscillospirales	Oscillospiraceae	UMGS1872	UMGS1872 sp900549475	3326598	171	36629	56.4237	97.1831	1.40845
MAG_130	Dam_01_MAG_00052	Bacteria	Firmicutes	Clostridia	Oscillospirales	Oscillospiraceae	Oscillibacter	Oscillibacter sp000403435	2359655	191	23712	57.0897	88.7324	5.6338
MAG_131	Dam_07_MAG_00131	Bacteria	Firmicutes	Clostridia	Oscillospirales	Oscillospiraceae	UMGS1872	UMGS1872 sp900549475	2294498	176	26118	56.5023	73.2394	1.40845
MAG_132	Dam_07_MAG_00010	Bacteria	Firmicutes	Clostridia	Lachnospirales	Anaerotignaceae	ASF356	ASF356 sp000364165	2793530	161	46929	30.0422	100	1.40845
MAG_133	Dam_06_MAG_00011	Bacteria	Firmicutes	Clostridia	Lachnospirales	Lachnospiraceae	0	0	2499594	84	57097	34.0032	100	4.22535
MAG_134	Dam_07_MAG_00052	Bacteria	Firmicutes	Clostridia	Oscillospirales	Oscillospiraceae	Oscillibacter	Oscillibacter sp000403435	3533730	165	52468	53.2089	92.9577	0
MAG_135	Dam_04_MAG_00037	Bacteria	Firmicutes	Clostridia	Oscillospirales	Butyricicoccaceae	Butyricicoccus	Butyricicoccus pullicaecorum	3525164	372	15732	50.9175	91.5493	0
MAG_136	Dam_07_MAG_00119	Bacteria	Firmicutes	Clostridia	Oscillospirales	Oscillospiraceae	Lawsonibacter	0	2210770	93	40054	58.7893	77.4648	1.40845
MAG_137	Dam_08_MAG_00122	Bacteria	Firmicutes	Clostridia	Oscillospirales	Ruminococcaceae	Anaerotruncus	Anaerotruncus sp000403395	1818292	617	3585	55.2719	81.6901	7.04225
MAG_138	Dam_01_MAG_00075	Bacteria	Firmicutes	Clostridia	Oscillospirales	Oscillospiraceae	Marseille-P3106	Marseille-P3106 sp900543935	1996718	771	2954	56.7511	77.4648	7.04225
MAG_139	Dam_01_MAG_00063	Bacteria	Firmicutes	Clostridia	Oscillospirales	Oscillospiraceae	0	0	3078856	933	4145	56.7072	85.9155	8.4507
MAG_140	Dam_06_MAG_00040	Bacteria	Firmicutes	Clostridia	Lachnospirales	Lachnospiraceae	Robinsoniella	0	4146345	50	136641	42.1949	84.507	0
MAG_141	Dam_04_MAG_00048	Bacteria	Firmicutes	Clostridia	Oscillospirales	Ruminococcaceae	Massilimaliae	0	2184106	33	147075	36.4101	84.507	0
MAG_142	Dam_04_MAG_00016	Bacteria	Firmicutes	Bacilli	Erysipelotrichales	Erysipelotrichaceae	Longicatena	0	3985501	77	113462	43.5549	98.5915	1.40845
MAG_143	Dam_05_MAG_00058	Bacteria	Firmicutes	Clostridia	Clostridiales	Clostridiaceae	Clostridium	0	1089307	25	85410	27.4864	70.4225	0
MAG_144	Dam_06_MAG_00044	Bacteria	Firmicutes	Clostridia	Christensenellales	CAG-917	CAG-475	CAG-475 sp000434435	1147513	110	15035	43.5204	83.0986	1.40845
MAG_145	Dam_05_MAG_00056	Bacteria	Firmicutes	Clostridia	Monoglobales	UBA1381	CAG-41	CAG-41 sp900066215	1644660	807	2169	39.4816	74.6479	4.22535
MAG_146	Dam_08_MAG_00047	0	0	0	0	0	0	0	1780669	380	6771	46.5894	92.9577	0
MAG_147	Dam_01_MAG_00081	Bacteria	Firmicutes	Clostridia	Oscillospirales	Oscillospiraceae	Lawsonibacter	Lawsonibacter sp000492175	2046270	812	2950	59.0976	73.2394	8.4507
MAG_148	Dam_07_MAG_00144	Bacteria	Firmicutes	0	0	0	0	0	2569565	989	2981	52.5923	70.4225	2.8169
MAG_149	Dam_08_MAG_00115	Bacteria	Firmicutes	Clostridia	Lachnospirales	Lachnospiraceae	0	0	3494302	642	7955	44.6055	76.0563	0
MAG_150	Dam_07_MAG_00083	Bacteria	Firmicutes	Clostridia	Oscillospirales	Ruminococcaceae	Anaerotruncus	Anaerotruncus sp003612625	2494840	344	11714	44.3473	90.1408	1.40845
MAG_151	Dam_07_MAG_00115	Bacteria	Firmicutes	Clostridia	Christensenellales	CAG-552	CAG-552	CAG-552 sp000435495	1805689	598	3730	49.8983	83.0986	4.22535
MAG_152	Dam_07_MAG_00071	Bacteria	Firmicutes	Clostridia	Lachnospirales	Lachnospiraceae	CAG-81	CAG-81 sp000435795	2982088	137	32367	48.6557	94.3662	4.22535
MAG_153	Dam_07_MAG_00143	Bacteria	Firmicutes	Clostridia	Lachnospirales	Lachnospiraceae	Blautia	0	2489933	613	5381	47.6178	71.831	4.22535
MAG_154	Dam_06_MAG_00036	Bacteria	Firmicutes	Clostridia	TANB77	CAG-508	0	0	1696425	24	137362	30.9015	90.1408	1.40845
MAG_155	Dam_08_MAG_00140	Bacteria	Firmicutes	Clostridia	TANB77	CAG-508	0	0	1315545	247	7919	28.3276	73.2394	7.04225
MAG_156	Dam_02_MAG_00058	Bacteria	Firmicutes	Clostridia	TANB77	CAG-508	0	0	1201483	68	40788	28.7982	78.8732	0
MAG_157	Dam_02_MAG_00077	Bacteria	Firmicutes	Bacilli	RF39	CAG-822	0	0	1222510	508	2690	28.6987	70.4225	8.4507
MAG_158	Dam_08_MAG_00138	Bacteria	Firmicutes	Bacilli	Erysipelotrichales	Erysipelotrichaceae	Longicatena	Longicatena caecimuris	1589165	515	3778	37.1692	71.831	5.6338
MAG_159	Dam_04_MAG_00088	Bacteria	Firmicutes	Clostridia	TANB77	CAG-508	CAG-269	CAG-269 sp900556945	1668825	499	4288	28.8096	70.4225	7.04225
MAG_160	Dam_07_MAG_00132	Bacteria	Firmicutes	Bacilli	RF39	CAG-1000	UMGS1217	UMGS1217 sp900549625	1046039	137	9866	29.0401	73.2394	1.40845
MAG_161	Dam_08_MAG_00045	Bacteria	Firmicutes	Clostridia	Lachnospirales	Lachnospiraceae	1XD42-69	1XD42-69 sp003612565	3069634	135	41943	43.8044	95.7746	2.8169
MAG_162	Dam_08_MAG_00096	Bacteria	Firmicutes	Clostridia	Lachnospirales	Lachnospiraceae	Acetatifactor	Acetatifactor sp002490995	4024837	166	40723	50.2965	85.9155	4.22535
MAG_163	Dam_06_MAG_00041	Bacteria	Firmicutes	Clostridia	TANB77	CAG-508	0	0	1466011	14	399123	27.6407	92.9577	9.85915
MAG_164	Dam_04_MAG_00010	Bacteria	Firmicutes	Negativicutes	Selenomonadales	Massilibacillaceae	Massilibacillus	Massilibacillus massiliensis	2428631	17	161903	35.2082	100	1.40845
MAG_165	Dam_04_MAG_00002	Bacteria	Firmicutes	Bacilli	Lactobacillales	Enterococcaceae	Enterococcus	Enterococcus faecium	2440492	34	158420	37.4352	100	0
MAG_166	Dam_04_MAG_00028	Bacteria	Proteobacteria	Gammaproteobacteria	Enterobacterales	Enterobacteriaceae	0	0	4604483	37	269561	56.0823	100	5.6338
MAG_167	Dam_01_MAG_00008	Bacteria	Proteobacteria	Gammaproteobacteria	Enterobacterales	Enterobacteriaceae	0	0	4939921	36	392068	55.8443	100	1.40845
MAG_168	Dam_06_MAG_00028	Bacteria	Firmicutes	Bacilli	Lactobacillales	Enterococcaceae	Enterococcus	Enterococcus faecalis	2528525	414	8861	37.3548	97.1831	5.6338
MAG_169	Dam_06_MAG_00001	Bacteria	Proteobacteria	Gammaproteobacteria	Enterobacterales	Enterobacteriaceae	Proteus	Proteus mirabilis	3922897	46	172488	38.8691	100	0
MAG_170	Dam_04_MAG_00004	Bacteria	Firmicutes	Bacilli	Staphylococcales	Staphylococcaceae	Staphylococcus	Staphylococcus xylosus	2734817	58	89102	32.648	100	1.40845
MAG_171	Dam_08_MAG_00121	Bacteria	Firmicutes	Clostridia	Oscillospirales	Acutalibacteraceae	Ruminococcus	0	1522282	244	8193	37.0973	76.0563	1.40845
MAG_172	Dam_07_MAG_00111	Bacteria	Firmicutes	Bacilli	Staphylococcales	Salinicoccaceae	Jeotgalicoccus	0	1551127	299	7021	42.0671	81.6901	1.40845
MAG_173	Dam_07_MAG_00017	Bacteria	Firmicutes	Bacilli	Staphylococcales	Staphylococcaceae	Staphylococcus	Staphylococcus nepalensis	2702342	16	454279	32.9685	97.1831	0
MAG_174	Dam_08_MAG_00088	Bacteria	Firmicutes	Clostridia	TANB77	CAG-508	0	0	1662491	44	80921	27.1941	90.1408	4.22535
MAG_175	Dam_08_MAG_00058	Bacteria	Firmicutes	Clostridia	Lachnospirales	Lachnospiraceae	0	0	3424205	94	75477	41.5812	92.9577	1.40845
MAG_176	Dam_07_MAG_00146	Bacteria	Firmicutes	Clostridia	Lachnospirales	Lachnospiraceae	Dorea	Dorea sp000403475	3114517	960	3985	47.8541	70.4225	7.04225
MAG_177	Dam_08_MAG_00038	0	0	0	0	0	0	0	1592970	209	15207	54.7905	97.1831	2.8169
MAG_178	Dam_07_MAG_00108	Bacteria	Firmicutes	Clostridia	TANB77	CAG-508	CAG-269	0	1123501	28	57927	26.8627	83.0986	1.40845
MAG_179	Dam_08_MAG_00072	Bacteria	Firmicutes	Clostridia	Lachnospirales	Lachnospiraceae	Eubacterium	Eubacterium plexicaudatum	3575312	200	31257	46.4344	94.3662	5.6338
MAG_180	Dam_08_MAG_00099	Bacteria	Firmicutes	Clostridia	Lachnospirales	Lachnospiraceae	UBA11957	UBA11957 sp003542935	2945887	994	3680	50.8327	84.507	2.8169
MAG_181	Dam_05_MAG_00027	Bacteria	Firmicutes	Clostridia	Lachnospirales	Lachnospiraceae	UBA3282	0	3760105	100	72304	46.1109	92.9577	0
MAG_182	Dam_05_MAG_00048	Bacteria	Firmicutes	Bacilli	Erysipelotrichales	Erysipelatoclostridiaceae	Erysipelatoclostridium	Erysipelatoclostridium cocleatum	2210302	518	6192	28.2709	83.0986	5.6338
MAG_183	Dam_02_MAG_00048	Bacteria	Firmicutes	Bacilli	RF39	CAG-611	0	0	1452828	300	6751	27.0972	88.7324	2.8169
MAG_184	Dam_08_MAG_00126	Bacteria	Firmicutes	Clostridia	Lachnospirales	Lachnospiraceae	Kineothrix	Kineothrix sp000403275	2883963	698	5766	44.9339	78.8732	5.6338
MAG_185	Dam_08_MAG_00030	Bacteria	Firmicutes	Clostridia	Lachnospirales	Lachnospiraceae	14-2	0	3391560	148	67627	43.2118	95.7746	0
MAG_186	Dam_07_MAG_00095	Bacteria	Firmicutes	Clostridia	TANB77	CAG-508	CAG-269	0	1798036	56	62099	26.7489	90.1408	4.22535
MAG_187	Dam_08_MAG_00098	Bacteria	Firmicutes	Clostridia	Christensenellales	Christensenellaceae	QANA01	QANA01 sp900554725	1331881	249	7185	54.6757	84.507	2.8169
MAG_188	Dam_04_MAG_00019	Bacteria	Firmicutes	Clostridia	Oscillospirales	Ruminococcaceae	CAG-353	CAG-353 sp900066885	2410583	60	238675	44.599	95.7746	0
MAG_189	Dam_04_MAG_00023	Bacteria	Firmicutes	Bacilli	Haloplasmatales	Turicibacteraceae	Turicibacter	Turicibacter sp002311155	2124925	233	16533	36.9772	98.5915	2.8169
MAG_190	Dam_07_MAG_00053	Bacteria	Firmicutes	Clostridia	Lachnospirales	Lachnospiraceae	UBA7182	UBA7182 sp002160135	3609479	168	45742	50.7748	92.9577	0

## Sheet: MAGs_Detection
MAGs	P3_2_CPZ_PBS	P3_3_CPZ_PBS	P3_4_CPZ_PBS	P3_6_CPZ_PBS	P3_8_CPZ_PBS	P2_2_CPZ_FMT	P2_3_CPZ_FMT	P2_4_CPZ_FMT	P2_5_CPZ_FMT	P2_6_CPZ_FMT	P1_1_CPZ_FMT	P1_2_CPZ_FMT	P1_3_CPZ_FMT	P1_4_CPZ_FMT	P3_7_CPZ_PBS	P1_5_CPZ_FMT	P4_1_CPZ_PBS	P4_2_CPZ_PBS	P4_3_CPZ_PBS	P4_4_CPZ_PBS	P4_5_CPZ_PBS	P4_6_CPZ_PBS	P4_7_CPZ_PBS	P5_1_CPZ_NOGAVG	P5_2_CPZ_NOGAVG	P5_3_CPZ_NOGAVG	P6_1_CPZ_NOGAVG	P6_2_CPZ_NOGAVG	P6_3_CPZ_NOGAVG	P6_4_CPZ_NOGAVG	P6_5_CPZ_NOGAVG	P6_6_CPZ_NOGAVG	P7_1_CTRL_CTRL	P7_2_2_CTRL_CTRL	P7_2_3_CTRL_CTRL	P7_2_4_CTRL_CTRL	P7_2_5_CTRL_CTRL	P7_2_6_CTRL_CTRL	P7_2_7_CTRL_CTRL	P7_2_8_CTRL_CTRL	P7_2_9_CTRL_CTRL	P7_2_CTRL_CTRL	P7_3_CTRL_CTRL	P7_4_CTRL_CTRL	P7_5_CTRL_CTRL	P7_6_CTRL_CTRL	P7_7_CTRL_CTRL	P7_8_CTRL_CTRL	P8_1_CTRL_CTRL
MAG_009	0.0013287	0.0010362	0.000859556	0.000509462	0.00365775	0.925534	0.801878	0.615353	0.866891	0.937003	0.958865	0.990551	0.763776	0.88073	0.878728	0.738709	0.00117893	0.00884005	0.000927399	0.0116824	0.00109253	0.0018836	0.00113733	0.995289	0.99541	0.545478	0.00468308	0.000825635	0.907154	0.822978	0.883527	0.680003	0.672507	0.658133	0.507825	0.740222	0.746488	0.897937	0.830402	0.845869	0.591517	0.52812	0.584075	0.28954	0.517421	0.860585	0.839707	0.858397	0.910003
MAG_132	0.00171611	0.00220545	0.00165418	0.00282295	0.00308749	0.316304	0.433428	0.433327	0.255726	0.45887	0.00817961	0.00873697	0.00867648	0.00841945	0.00877277	0.00783346	0.00169248	0.00174045	0.00170107	0.00225879	0.00169893	0.00183603	0.00182099	0.00845561	0.00740067	0.00212598	0.00242704	0.00229387	0.00824369	0.0073527	0.00755746	0.00759756	0.371526	0.0100729	0.00909852	0.0107885	0.0116007	0.771381	0.970962	0.787428	0.773016	0.720908	0.400801	0.575424	0.624437	0.653616	0.754766	0.728183	0.00911857
MAG_030	0.00115116	0.000597729	0	0.000361672	0.00407002	0.989994	0.789595	0.827103	0.571681	0.773279	0.0265507	0.0340117	0.999114	0.993086	0.997002	0.998655	0.000366526	0.00205716	0.000106802	0.0087851	9.16e-05	0.00202257	0.000663267	0.00625826	0.00350081	0.00262333	0.000619575	0	0.99613	0.995578	0.994509	0.997124	0.998206	0.784829	0.832125	0.994346	0.998562	0.507048	0.889586	0.952764	0.761582	0.810414	0.966794	0.995337	0.512533	0.789366	0.49059	0.498367	0.94594
MAG_115	0.00189017	0.0025575	0.00337244	0.00777742	0.00553136	0.172513	0.168901	0.794724	0.993018	0.922558	0.693497	0.249252	0.910339	0.950521	0.293031	0.39585	0.00180087	0.00169229	0.00114979	0.00929523	0.00106895	0.00338046	0.00316762	0.0191856	0.019007	0.0052457	0.00397692	0.00256574	0.185366	0.233727	0.323441	0.206217	0.568152	0.787174	0.870681	0.881088	0.838112	0.474584	0.839637	0.790376	0.899572	0.799059	0.960008	0.855118	0.750052	0.734967	0.966604	0.786746	0.0792915
MAG_108	0.00457788	0.00457416	0.00701692	0.0130013	0.00928723	0.13124	0.13258	0.115002	0.123938	0.0698379	0.276335	0.356694	0.139352	0.142139	0.992929	0.94625	0.00393306	0.00381038	0.0036861	0.00600698	0.0037529	0.00538797	0.00422181	0.105682	0.0949755	0.00706243	0.00564212	0.004584	0.106366	0.108747	0.111081	0.114074	0.140536	0.126195	0.133064	0.130145	0.127885	0.136496	0.145124	0.36049	0.206211	0.143008	0.150789	0.108181	0.115071	0.121209	0.123256	0.117262	0.102983
MAG_032	0.00515163	0.00565021	0.00334848	0.00412071	0.00760773	0.752645	0.668753	0.980822	0.850988	0.860964	0.205264	0.214696	0.945131	0.923887	0.979958	0.990616	0.00238468	0.00290036	0.00274343	0.00677691	0.00159791	0.00425326	0.00122334	0.116243	0.218471	0.0104794	0.00246507	0.000329674	0.76375	0.801984	0.513523	0.94376	0.93713	0.960828	0.960535	0.977275	0.9961	0.994954	0.997019	0.990781	0.992537	0.992796	0.982892	0.9901	0.952204	0.989896	0.986211	0.978693	0.785086
MAG_133	0.00263683	0.00253921	0.00256122	0.00488519	0.00344456	0.142628	0.157589	0.333796	0.311897	0.1854	0.0204077	0.0187578	0.0220756	0.0224488	0.0185246	0.0179213	0.0024364	0.00281766	0.00332894	0.00363539	0.00294328	0.00289167	0.00252961	0.0194252	0.0153005	0.00463915	0.00289047	0.00208594	0.0140271	0.0118467	0.0128245	0.0143359	0.295497	0.0213803	0.0222512	0.0224148	0.0212222	0.476236	0.444722	0.398424	0.472711	0.659334	0.298322	0.486056	0.541654	0.431023	0.756342	0.741185	0.0161598
MAG_096	0.00222494	0.00207238	0.00188319	0.0030711	0.00370017	0.338258	0.200869	0.093701	0.298476	0.252499	0.0343587	0.0293	0.591197	0.67009	0.93673	0.791236	0.00140869	0.0012232	0.00123059	0.00444081	0.00110558	0.002108	0.00166173	0.0284813	0.0277814	0.00335304	0.00252906	0.00120404	0.0552623	0.0535273	0.05022	0.0412436	0.344645	0.603203	0.670231	0.595261	0.867593	0.079647	0.134469	0.0452728	0.0521287	0.680859	0.55028	0.696117	0.490623	0.533276	0.730191	0.781433	0.0970933
MAG_116	0.00715003	0.00742864	0.00692353	0.00883535	0.0112325	0.99333	0.994116	0.997242	0.996558	0.996597	0.995637	0.99475	0.997399	0.997554	0.997258	0.997073	0.00442073	0.00538727	0.00644114	0.0151009	0.0056848	0.00632236	0.00568538	0.71611	0.0348564	0.0138267	0.00625104	0.00476251	0.0279844	0.0272746	0.0278479	0.0289294	0.915083	0.424509	0.723061	0.691961	0.669934	0.626871	0.971681	0.951154	0.727931	0.951108	0.963419	0.87209	0.968241	0.980001	0.991809	0.972366	0.0346768
MAG_038	0.000856985	0.000683621	0.000832395	0.00129286	0.00196418	0.49397	0.666466	0.850897	0.996103	0.956419	0.0114021	0.0162133	0.901678	0.730435	0.0899859	0.20194	0.000705138	0.00088588	0.000615997	0.00355335	0.000651038	0.000535462	0.00060862	0.00163528	0.0011324	0.00170536	0.000794279	0.000671326	0.401426	0.528589	0.64408	0.844481	0.977358	0.9989	0.989822	0.999489	0.999501	0.998609	0.996724	0.999126	0.989626	0.405697	0.00512163	0.0758334	0.996474	0.999276	0.987118	0.992946	0.991188
MAG_051	0.00266326	0.00295745	0.00345944	0.00797193	0.00504876	0.0504556	0.0574602	0.0470643	0.0679811	0.0721594	0.109344	0.390389	0.0478732	0.0490943	0.551707	0.535191	0.00220799	0.00235004	0.00216268	0.00281775	0.00148835	0.00297553	0.00184383	0.0397333	0.308018	0.00384638	0.00330096	0.00175085	0.774349	0.769965	0.456687	0.641336	0.553592	0.83169	0.829766	0.870709	0.913205	0.86036	0.876494	0.835947	0.864297	0.820377	0.440669	0.759079	0.709288	0.487847	0.8725	0.896452	0.767522
MAG_012	0.00893137	0.00666325	0.00387833	0.00444739	0.0148171	0.99266	0.993069	0.976868	0.416804	0.909052	0.988196	0.989717	0.971013	0.973053	0.973696	0.973109	0.0048138	0.0110241	0.00292486	0.0344526	0.00255091	0.00528705	0.00140059	0.96659	0.965856	0.0201698	0.00697449	0.00145111	0.983335	0.984515	0.983989	0.985923	0.995785	0.979715	0.982141	0.979563	0.981752	0.993941	0.980467	0.979932	0.981156	0.9887	0.989802	0.983221	0.977048	0.979838	0.979512	0.978906	0.943513
MAG_076	0.00820577	0.00814119	0.00915121	0.0183483	0.0113705	0.0783528	0.184431	0.143621	0.71665	0.318587	0.0771365	0.0937135	0.991503	0.975213	0.257039	0.344777	0.00751056	0.00724923	0.0066418	0.00695106	0.00619506	0.00911816	0.00722249	0.0693434	0.0693835	0.011029	0.00878015	0.00668216	0.754123	0.0912528	0.0864151	0.0979806	0.319758	0.102122	0.129961	0.105293	0.201714	0.189009	0.200046	0.100171	0.282492	0.103811	0.12462	0.0966603	0.681125	0.331714	0.349941	0.904134	0.0722993
MAG_046	0.00803712	0.00818341	0.00597831	0.00673203	0.0121359	0.992181	0.996931	0.997265	0.997223	0.996684	0.135835	0.16458	0.157052	0.147101	0.167221	0.16132	0.0047239	0.00535437	0.00202003	0.0131619	0.00112732	0.00565002	0.00171824	0.98319	0.992098	0.0147465	0.0054565	0.00108969	0.538511	0.524684	0.495514	0.554578	0.997826	0.161684	0.212181	0.216774	0.262118	0.240843	0.283967	0.2895	0.279142	0.957583	0.998239	0.9264	0.992364	0.999065	0.998707	0.980902	0.93386
MAG_027	0.00604577	0.00644589	0.0039207	0.00473142	0.00778193	0.952235	0.86564	0.896679	0.731627	0.837498	0.612328	0.676805	0.269173	0.267826	0.31492	0.32001	0.00348071	0.0046111	0.00247763	0.0135867	0.00199287	0.0048909	0.00233038	0.242508	0.240068	0.0157377	0.00443168	0.00166306	0.730615	0.703736	0.730809	0.758259	0.941949	0.792357	0.80068	0.872397	0.813941	0.836741	0.979769	0.790575	0.980962	0.990702	0.983462	0.975957	0.742655	0.960638	0.893881	0.900033	0.743863
MAG_074	0.00241542	0.00256473	0.00263437	0.00496603	0.00836988	0.997992	0.278642	0.054621	0.0574081	0.0530795	0.0544027	0.0512984	0.0548858	0.0571415	0.05584	0.054329	0.00260143	0.00261116	0.00466363	0.00470535	0.00355725	0.0026121	0.00237119	0.0522354	0.0339792	0.00372539	0.00381886	0.00276267	0.0260583	0.02554	0.0243151	0.0274012	0.0426271	0.0596002	0.0504176	0.0533465	0.051012	0.0457185	0.0519785	0.049128	0.0503128	0.0457818	0.0443746	0.0413096	0.0444392	0.0467245	0.0481944	0.0458744	0.0294888
MAG_018	0.0019449	0.00278039	0.00341751	0.00434557	0.00552489	0.399517	0.346976	0.916627	0.945172	0.758671	0.992486	0.665137	0.992542	0.989994	0.922678	0.961923	0.00182872	0.0021154	0.00188209	0.0110049	0.00166814	0.00435549	0.00327772	0.0101907	0.0100811	0.00530952	0.00359037	0.00250032	0.527061	0.587093	0.596425	0.6621	0.598708	0.599351	0.621996	0.750156	0.581711	0.538743	0.658646	0.71801	0.739521	0.679057	0.752104	0.538968	0.680818	0.988959	0.577597	0.597152	0.253375
MAG_059	0.00618317	0.0067206	0.00536908	0.00524867	0.00639285	0.433338	0.381674	0.591331	0.471158	0.347988	0.326322	0.347742	0.533551	0.65056	0.185508	0.278827	0.00383078	0.00363343	0.00174858	0.00122994	0.000612619	0.00478877	0.00169219	0.0175721	0.0230546	0.00405104	0.00115123	0.000464604	0.108281	0.24882	0.178791	0.29088	0.690195	0.610664	0.672484	0.597465	0.75419	0.211478	0.39588	0.316444	0.601268	0.592381	0.443594	0.396991	0.254538	0.474668	0.227171	0.275129	0.27739
MAG_020	0.0034667	0.00295015	0.00351167	0.00437879	0.00442701	0.115161	0.104222	0.317202	0.58628	0.370192	0.997934	0.993589	0.570834	0.446089	0.612774	0.49205	0.00311731	0.00420098	0.00224605	0.0461798	0.00211321	0.00341936	0.00264425	0.128274	0.759183	0.0138905	0.00331552	0.00213629	0.428456	0.746835	0.703244	0.93634	0.986396	0.782212	0.794951	0.967199	0.876033	0.870319	0.948934	0.625029	0.776267	0.975004	0.840683	0.851493	0.242674	0.528972	0.280609	0.264968	0.503244
MAG_058	0.00206289	0.00233993	0.00148957	0.00177338	0.0021163	0.142654	0.12638	0.178427	0.248056	0.18504	0.155851	0.379136	0.569247	0.445784	0.311521	0.298954	0.00128766	0.00160886	0.000402749	0.00144399	0.000261021	0.00184567	0.000693327	0.0533438	0.0833566	0.00754434	0.00169753	0.000579731	0.406626	0.369197	0.337836	0.421066	0.442433	0.906063	0.939535	0.903657	0.959459	0.216453	0.274369	0.317248	0.267583	0.726178	0.592798	0.480867	0.270172	0.574288	0.301407	0.345436	0.107501
MAG_014	0.00465708	0.00501851	0.00384659	0.00659326	0.0065247	0.522681	0.110884	0.997008	0.998522	0.985151	0.986556	0.754543	0.991738	0.985366	0.932319	0.956373	0.00258448	0.00235879	0.00248878	0.00492694	0.00214668	0.0035038	0.00254721	0.0438511	0.0504986	0.00637816	0.00370395	0.00206202	0.863043	0.674225	0.677694	0.562696	0.995088	0.815671	0.701538	0.344512	0.933439	0.998012	0.997649	0.998597	0.997998	0.570961	0.962415	0.336803	0.698243	0.792445	0.81417	0.867907	0.835002
MAG_183	0	0.000103935	0.000205117	0.000320065	9.36e-05	0.0037279	0.00543629	0.00471907	0.0047232	0.00609363	0.00121005	0.00209109	0.00291156	0.00393027	0.00196789	0.0639628	0.000311806	0.00214134	0	0.00546589	0.00010187	0	0	0.000317312	0.000113572	0.00104623	0.000567858	0.000147299	0.871816	0.779594	0.57067	0.783698	0.976139	0.995634	0.995535	0.997034	0.739622	0.87794	0.903459	0.95259	0.735045	0.832452	0.20416	0.631601	0.844739	0.973543	0.965713	0.925196	0.80691
MAG_006	0.00674172	0.0069122	0.00652454	0.00964875	0.00968474	0.962125	0.843085	0.986361	0.986759	0.986195	0.986278	0.938641	0.910529	0.8381	0.593393	0.632266	0.00422082	0.00709799	0.00349757	0.0898624	0.00303565	0.00613791	0.00445944	0.984053	0.550566	0.0318479	0.00780797	0.00394647	0.984958	0.985206	0.985556	0.986378	0.987271	0.959972	0.967856	0.954415	0.959432	0.811472	0.937293	0.860779	0.941721	0.998803	0.986826	0.991085	0.986091	0.98778	0.98535	0.98518	0.457897
MAG_077	0.000510095	0.000925544	0.00156291	0.00239331	0.00294999	0.0180277	0.170199	0.0652449	0.115847	0.0249982	0.0552866	0.0359393	0.088115	0.149939	0.0453218	0.048084	0.000315821	0.000404988	0.00035343	0.00057037	0.000400006	0.00206255	0.00223017	0.00708281	0.00717621	0.00285858	0.00294675	0.00164586	0.0172596	0.0181154	0.0180137	0.0249274	0.0563907	0.290519	0.409433	0.0497973	0.0754351	0.0756608	0.0520584	0.0361973	0.0749788	0.0344018	0.0379134	0.0249678	0.691747	0.884874	0.49271	0.612937	0.0190148
MAG_138	0.460459	0.067355	0.0691991	0.0840609	0.0438635	0.0549998	0.768898	0.778375	0.762834	0.804804	0.000145238	0.000555912	0.00142283	7.56e-05	0.000302496	7.76e-05	0.111292	0.0943493	0.00124104	0.000302496	0.419123	0.570686	0.524036	0.749939	0.663036	0.0553338	0.0570676	0.0593334	0.057002	0.461969	0.489351	0.636396	0.468881	0.600955	0.419508	0.63536	0.379033	0.692695	0.450934	0.449308	0.0424116	0.0522673	0.00969892	0	0	0	0	0	0
MAG_068	0.00281391	0.00241213	0.0019884	0.00268511	0.00439687	0.838421	0.779519	0.359909	0.388141	0.363832	0.00492599	0.00561977	0.00455788	0.166387	0.00593373	0.00298516	0.00251532	0.00227528	0.00276927	0.00267706	0.00263242	0.00247727	0.00267852	0.0028205	0.0021355	0.00265144	0.00168176	0.00108824	0.00232797	0.00278391	0.00239384	0.00218819	0.00338035	0.274876	0.173729	0.293813	0.0032091	0.00306201	0.00321203	0.0026412	0.00304444	0.00360283	0.00314104	0.00325667	0.00404486	0.0286617	0.00497064	0.00379165	0.00191668
MAG_125	0.00207909	0.00231447	0.00399985	0.00631316	0.00631817	0.203506	0.470568	0.568748	0.870465	0.254136	0.416146	0.171785	0.666831	0.599326	0.635486	0.511744	0.00161604	0.00164879	0.00121733	0.00187184	0.00118035	0.00447099	0.00418284	0.0188505	0.0180854	0.00530424	0.00487394	0.00325173	0.0277093	0.0272928	0.0287039	0.0285406	0.108415	0.255536	0.41101	0.283342	0.716999	0.107843	0.23158	0.117612	0.239741	0.42661	0.370404	0.222616	0.363297	0.934877	0.489129	0.512607	0.0264465
MAG_129	0.00418746	0.00580924	0.00294866	0.00349787	0.00601035	0.945655	0.464248	0.557751	0.760217	0.454272	0.122203	0.126042	0.157292	0.154665	0.152595	0.173525	0.00202158	0.00224313	0.00249624	0.00327452	0.00139512	0.00333524	0.00113419	0.110005	0.148949	0.00920159	0.00338364	0.00103379	0.210532	0.217781	0.195007	0.231594	0.584317	0.174299	0.196389	0.195932	0.224192	0.959148	0.986	0.983823	0.973175	0.985743	0.580178	0.87868	0.437658	0.648317	0.244657	0.488471	0.362252
MAG_016	0.00285175	0.00300887	0.00170963	0.00233321	0.00389106	0.638759	0.588667	0.449576	0.69771	0.563993	0.162131	0.246462	0.740302	0.732214	0.384854	0.57732	0.00140162	0.00136067	0.0011626	0.00262519	0.00113411	0.00273113	0.000785155	0.0184008	0.0226845	0.00369878	0.00169983	0.000848359	0.597861	0.65339	0.561227	0.695695	0.817054	0.299947	0.749499	0.820122	0.541404	0.289925	0.439498	0.172808	0.451678	0.95692	0.894512	0.918914	0.432686	0.256255	0.393419	0.456424	0.368201
MAG_033	0.0049817	0.0051554	0.00392185	0.00414408	0.00546708	0.563943	0.4391	0.723665	0.703328	0.547742	0.554502	0.561553	0.880614	0.891645	0.850001	0.885866	0.00246884	0.00320245	0.00181843	0.0019422	0.00115069	0.00381125	0.00127619	0.0839141	0.131679	0.00843447	0.00209822	0.000690276	0.967257	0.957965	0.757121	0.947864	0.811702	0.977821	0.981487	0.927442	0.983884	0.938531	0.984259	0.835971	0.805076	0.995122	0.893573	0.937449	0.794399	0.937912	0.877017	0.959585	0.716363
MAG_126	0.000426601	0.000412049	0.000231299	0.000260403	0.000693896	0.521832	0.43176	0.316384	0.383218	0.286705	0.0202026	0.125119	0.302075	0.325696	0.256051	0.140778	0.000298697	0.000466427	0.000115649	0.000115649	0.000233596	0.000115649	0.000349246	0.00296706	0.000392136	0.00040439	0.000377584	0.000231299	0.208767	0.183941	0.17294	0.17853	0.186788	0.288546	0.289803	0.215844	0.247547	0.426401	0.365643	0.431628	0.393416	0.0783858	0.190253	0.1323	0.232871	0.206125	0.26237	0.365518	0.341771
MAG_168	0.00486608	0.00627243	0.000611819	0.00361357	0.00381527	0.00724573	0.00123867	0.00257542	0.00205219	0.00548857	0.00111646	0.00662481	0.00184732	0.00315797	0.00460308	0.00292068	0.0407455	0.0752498	0.0521205	0.0438813	0.0566314	0.893755	0.580278	0.066398	0.00257937	0.00916977	0.00925006	0.00316153	0.000359498	5.97e-05	5.97e-05	0	0.00152144	0.00464144	0.00431081	0.00143325	0.00494122	0.0421744	0.0127901	0.0117551	0.0126422	0.000713855	0.000716623	0.00244846	0.00123708	0.00441087	0.00229936	0.00113465	0.0238254
MAG_154	0.00057297	0.000705601	0.000185095	0.00011259	0.000215158	0.0809025	0.0664645	0.042688	0.27349	0.185735	0.00211916	0.00318434	0.0107585	0.0133716	0.00704364	0.00429786	0.000212211	0.000267032	0	0.000566485	8.9e-05	8.9e-05	0.000229895	0.00172362	0.000142653	0.000251116	0.000376674	0	0.0201589	0.0166715	0.0284086	0.0178735	0.0847382	0.0298846	0.0303185	0.0290399	0.0320498	0.222008	0.514869	0.660629	0.312601	0.0312133	0.0427929	0.127684	0.546094	0.478449	0.334891	0.512699	0.0245304
MAG_042	0.00145963	0.00132439	0.00155774	0.00166845	0.00179319	0.518262	0.718473	0.578497	0.29834	0.898882	0.0133708	0.0114781	0.0120057	0.012621	0.00270555	0.00388979	0.00162501	0.00162991	0.00138045	0.00164533	0.00138185	0.00112889	0.00116252	0.00169859	0.00160959	0.00195436	0.00150869	0.00138956	0.016208	0.0154456	0.00717975	0.0092259	0.949694	0.959359	0.930343	0.915878	0.902096	0.768881	0.852979	0.670508	0.634618	0.0528194	0.659581	0.517387	0.933656	0.977599	0.991761	0.997957	0.0230402
MAG_109	0.00567607	0.00569059	0.00610078	0.0106419	0.00970311	0.508826	0.213115	0.112823	0.277269	0.0707442	0.30711	0.263549	0.997134	0.997069	0.996058	0.996921	0.00465797	0.00467003	0.00536418	0.00800605	0.0046564	0.00613764	0.00546918	0.0635958	0.0578089	0.00803152	0.00686552	0.00529358	0.0526119	0.0512879	0.0559959	0.0601999	0.353913	0.0923166	0.119101	0.105415	0.0793313	0.370727	0.98971	0.96029	0.327129	0.946093	0.688103	0.24032	0.230153	0.191728	0.320426	0.16307	0.0496505
MAG_007	0.00154627	0.00163192	0.0024199	0.00421371	0.00333719	0.200906	0.125859	0.982121	0.909624	0.901537	0.406751	0.464953	0.584477	0.727258	0.72067	0.784406	0.0015289	0.0014073	0.00172867	0.00175883	0.00117255	0.00221917	0.00171106	0.300467	0.932382	0.00309568	0.0133365	0.00246526	0.889099	0.859092	0.773833	0.744845	0.542427	0.633536	0.72364	0.565252	0.856074	0.60707	0.767323	0.598938	0.426223	0.761251	0.558138	0.735429	0.981362	0.992146	0.984	0.992195	0.3317
MAG_054	0.00259091	0.00255625	0.00278234	0.00395629	0.00418076	0.87437	0.65332	0.436303	0.217523	0.365896	0.0071376	0.00888543	0.877073	0.914857	0.00745033	0.00757405	0.00255263	0.00265499	0.00252441	0.00378017	0.00242205	0.00295603	0.0025889	0.975147	0.942784	0.736743	0.00355812	0.00221249	0.570908	0.0436864	0.853604	0.888222	0.852676	0.908565	0.0911433	0.992079	0.0330681	0.676916	0.733628	0.504221	0.780838	0.997979	0.896143	0.995686	0.79587	0.658238	0.884383	0.76171	0.996685
MAG_044	0.00109092	0.00146434	0.00113416	0.00188306	0.00217296	0.682522	0.902002	0.772582	0.994677	0.988988	0.0295213	0.0395001	0.488123	0.58127	0.92575	0.877502	0.000802202	0.000908511	0.000678718	0.00344097	0.000559084	0.00130502	0.000906142	0.019116	0.0159993	0.00224078	0.00121619	0.000571817	0.906553	0.838422	0.947623	0.804132	0.907154	0.382893	0.280783	0.44804	0.373251	0.295442	0.726488	0.85091	0.706609	0.68974	0.850072	0.456456	0.973947	0.991568	0.956571	0.966552	0.129075
MAG_045	0.00358501	0.0033056	0.00337778	0.0059543	0.00849509	0.979364	0.942589	0.995424	0.999136	0.999143	0.0486548	0.0545812	0.0422501	0.0376791	0.0487659	0.041076	0.00294351	0.00296186	0.00280307	0.00590781	0.00261713	0.00333423	0.00266949	0.037676	0.0314408	0.0051682	0.00321165	0.00212487	0.928173	0.745393	0.756214	0.832725	0.985092	0.149581	0.259183	0.318915	0.270804	0.442259	0.960715	0.995691	0.999538	0.738721	0.997579	0.966196	0.999556	0.999675	0.999573	0.999566	0.120287
MAG_117	0.0085071	0.0085987	0.00840356	0.00936222	0.0174048	0.997495	0.997842	0.998608	0.998287	0.996934	0.687786	0.699996	0.996883	0.996736	0.73138	0.722726	0.00629589	0.00677924	0.0079217	0.0171076	0.00703882	0.0073545	0.00580089	0.0219092	0.195053	0.0833816	0.00948694	0.00841073	0.613859	0.666783	0.41417	0.7133	0.88836	0.469739	0.567343	0.706299	0.404923	0.734606	0.733174	0.727785	0.736601	0.73195	0.996196	0.734082	0.996958	0.997556	0.992364	0.997106	0.972304
MAG_103	0.00103564	0.000923319	0.000543068	0.000439504	0.00148236	0.811709	0.672688	0.450368	0.776175	0.874774	0.869733	0.874604	0.57988	0.654028	0.496124	0.229127	0.0010815	0.00147205	0.000506486	0.00871279	0.000480208	0.000470934	0.000389525	0.230109	0.301372	0.0120572	0.000621385	0.000295751	0.477111	0.376078	0.265463	0.237657	0.216016	0.368644	0.341846	0.493832	0.359014	0.388414	0.436991	0.355823	0.211156	0.30955	0.341336	0.159132	0.201151	0.532082	0.668964	0.635933	0.69697
MAG_161	0.00302642	0.00327107	0.00354602	0.00610659	0.00488039	0.0248489	0.0229747	0.0263018	0.0292651	0.0264602	0.0276531	0.0257672	0.0292348	0.0299036	0.0319504	0.0308086	0.00258076	0.00253516	0.00315249	0.00286842	0.00249997	0.00329681	0.00223512	0.0259174	0.0231493	0.00404804	0.00289318	0.00181813	0.0284754	0.0278701	0.0267765	0.0282509	0.0385965	0.0344458	0.0319966	0.031064	0.170342	0.0293045	0.0433198	0.0339369	0.0320139	0.0354039	0.0319084	0.0308714	0.0308467	0.0337939	0.0336222	0.0333734	0.0204461
MAG_082	0.000500258	0.00111838	0.000893401	0.00155529	0.00197685	0.558426	0.188354	0.570361	0.977466	0.766253	0.727792	0.557925	0.0176315	0.0211621	0.944363	0.936104	0.000411955	0.000634633	0.000320196	0.00217188	0.000359357	0.000858079	0.000742517	0.00860153	0.00906416	0.0024821	0.00113681	0.000654981	0.408667	0.50409	0.35262	0.502339	0.773045	0.0391104	0.0400145	0.0316752	0.0270627	0.812864	0.984668	0.924512	0.917984	0.240096	0.93337	0.240922	0.0447319	0.0271295	0.0896845	0.049329	0.055144
MAG_095	0.00131402	0.00162743	0.00136701	0.00203514	0.00179609	0.0417786	0.0551179	0.0628852	0.085211	0.0682008	0.93993	0.76788	0.990457	0.988803	0.67243	0.647354	0.000928533	0.00112142	0.00116558	0.00126758	0.000989789	0.00141175	0.00119151	0.0380639	0.0379137	0.00249613	0.00170692	0.00107783	0.0513736	0.0485521	0.0702688	0.0727258	0.073217	0.991128	0.931369	0.985024	0.823115	0.115338	0.492695	0.21706	0.386509	0.39519	0.323578	0.449668	0.870153	0.974036	0.794615	0.808243	0.0409193
MAG_083	0.00270441	0.00219007	0.00243609	0.00410483	0.00476745	0.84527	0.672381	0.852785	0.890117	0.756631	0.0425117	0.0399781	0.721693	0.570664	0.947164	0.942955	0.00202545	0.00196946	0.00212111	0.0038531	0.00178825	0.00253875	0.00205734	0.916922	0.804538	0.00419349	0.00313371	0.00192461	0.0776291	0.0837669	0.106071	0.129834	0.362787	0.079963	0.112687	0.144403	0.0837059	0.279859	0.553045	0.418658	0.859589	0.99755	0.727774	0.903983	0.842365	0.995792	0.779588	0.884123	0.038124
MAG_004	0.00330059	0.00638436	0.00514184	0.00300205	0.0390717	0.99992	0.999898	0.999728	0.999779	0.999807	0.99974	0.999852	0.999931	0.999914	0.999929	0.999943	0.00232659	0.00584732	0.00180623	0.0245468	0.0010232	0.00432629	0.000165113	0.998749	0.999582	0.00590903	0.00533114	0.000863089	0.999801	0.999807	0.999762	0.999922	0.999902	0.999936	0.999857	0.999918	0.999964	0.99986	0.999959	0.999912	0.999786	0.999797	0.999785	0.999915	0.999853	0.999765	0.999829	0.999897	0.996157
MAG_179	0.0013624	0.00142197	0.00165804	0.00237937	0.00199815	0.0157069	0.0158562	0.020323	0.0211042	0.0181397	0.0183573	0.0165376	0.0205515	0.0204659	0.0191351	0.01871	0.00100719	0.00119262	0.00108606	0.00136128	0.000945372	0.00140072	0.00116297	0.0152412	0.0163815	0.00192095	0.001872	0.000997116	0.0162347	0.0165211	0.0164151	0.0160322	0.023019	0.0222481	0.0239697	0.0227479	0.0225063	0.0221586	0.0266598	0.0225029	0.0222982	0.0230497	0.0224288	0.021404	0.0668185	0.0228098	0.0239657	0.0265568	0.017568
MAG_137	0.992909	0.992995	0.983893	0.99019	0.992589	0.419211	0.236644	0.0785979	0.234034	0.00613268	0.125585	0.0905377	0.156806	0.143516	0.0981834	0.152566	0.920714	0.966659	0.000804601	0.00429194	0.0016191	0.986326	0.326297	0.00449103	0.00385637	0.967758	0.903404	0.148395	0.0120278	0.019994	0.0426939	0.108583	0.359676	0.108202	0.0788982	0.117241	0.118331	0.208077	0.185235	0.288087	0.239489	0.274836	0.599734	0.229914	0.0919429	0.0624069	0.0582668	0.0609451	0.0358798
MAG_001	0.995613	0.995614	0.995613	0.995613	0.995611	0.99586	0.995969	0.995807	0.995911	0.995836	0.995679	0.995729	0.995793	0.99579	0.995784	0.995848	0.995613	0.995608	0.995612	0.995608	0.995561	0.995608	0.995614	0.995539	0.995677	0.995604	0.995609	0.995555	0.995745	0.995819	0.995843	0.995829	0.995855	0.0123647	0.00838614	0.0118552	0.0239474	0.996054	0.996061	0.99607	0.996026	0.995861	0.995819	0.99585	0.996083	0.996079	0.996006	0.995957	0.995713
MAG_062	0.0045227	0.00459548	0.00322126	0.00343215	0.00474139	0.230979	0.236688	0.367024	0.343338	0.340544	0.187143	0.15421	0.148122	0.148835	0.127345	0.157249	0.00220675	0.00277412	0.000740243	0.00159519	0.00058654	0.00358098	0.00166441	0.662182	0.607207	0.0208019	0.00229547	0.000357123	0.193826	0.313752	0.186947	0.355724	0.472403	0.204972	0.259547	0.229227	0.322438	0.48813	0.489912	0.412887	0.499057	0.493566	0.435782	0.387518	0.405817	0.532003	0.389941	0.432394	0.17791
MAG_143	0.0114945	0.0110547	0.0456529	0.0339078	0.0443805	0.00295693	0.00246946	0.00273844	0.0037914	0.00279535	0.00268244	0.00304047	0.00282014	0.00288991	0.00245294	0.0027926	0.0304689	0.0203808	0.0199393	0.0332028	0.0197933	0.00637469	0.00649036	0.00505367	0.00462037	0.0200953	0.0374018	0.0183539	0.00289175	0.00262093	0.00306158	0.00262093	0.00559989	0.0566782	0.0778522	0.0270915	0.12074	0.185709	0.187662	0.130939	0.0725122	0.00284493	0.00343429	0.00531622	0.00266775	0.002609	0.00247313	0.00222619	0.960567
MAG_013	0.00199573	0.00195961	0.00174047	0.00140565	0.00414422	0.93972	0.860854	0.613593	0.608299	0.669586	0.677567	0.800216	0.923854	0.931532	0.950159	0.96336	0.000920017	0.00185321	0.00110695	0.00202843	0.000581295	0.00170679	0.000892685	0.703638	0.624638	0.00360637	0.000927826	7.37e-05	0.769868	0.85278	0.877459	0.94653	0.759758	0.888235	0.830243	0.928981	0.811812	0.769053	0.755758	0.873074	0.81649	0.677149	0.565653	0.691772	0.696457	0.940478	0.741127	0.779838	0.754842
MAG_028	0.00349038	0.00334638	0.00149349	0.00199195	0.00509746	0.977665	0.993919	0.992858	0.963702	0.975128	0.936277	0.975286	0.315951	0.316178	0.324846	0.322857	0.00122716	0.00184302	0.00235554	0.0133787	0.00158163	0.00169219	0.000807342	0.292076	0.287095	0.010951	0.00198169	0.000627257	0.35028	0.387246	0.352729	0.398353	0.982358	0.818655	0.882218	0.853703	0.883869	0.919022	0.921762	0.897567	0.948679	0.979596	0.98905	0.964355	0.983148	0.986511	0.989924	0.99319	0.868656
MAG_147	0.00194549	0.00234084	0.00132094	0.00150176	0.00178569	0.0652597	0.0621932	0.0780058	0.0623217	0.0697728	0.056341	0.0718498	0.0917914	0.0920959	0.0722329	0.0948389	0.000820029	0.00129406	0.000691502	0.000589365	0.000732552	0.00160243	0.000484296	0.0556618	0.0391038	0.00350442	0.000940736	0.000219424	0.0792398	0.0834963	0.0756195	0.104472	0.0874352	0.108605	0.120287	0.110923	0.121137	0.10315	0.121181	0.101696	0.115258	0.103878	0.0753581	0.0756181	0.0847679	0.101382	0.0921364	0.0865638	0.101708
MAG_041	0.00765353	0.00951586	0.00590089	0.0073966	0.00962857	0.847369	0.574299	0.967624	0.902958	0.899342	0.0330566	0.0350337	0.0391522	0.0408246	0.0314931	0.035835	0.0038071	0.00485778	0.00287342	0.00626019	0.00245915	0.006179	0.0029425	0.72942	0.968868	0.00922388	0.00590745	0.00223398	0.0700202	0.14734	0.12883	0.467692	0.939302	0.647366	0.671665	0.736526	0.873469	0.935168	0.986107	0.916646	0.966947	0.947378	0.953102	0.958731	0.658626	0.920935	0.940699	0.768745	0.0319853
MAG_114	0.00135229	0.00142105	0.00144588	0.00238051	0.00316266	0.833247	0.729119	0.987531	0.987817	0.958867	0.232312	0.203658	0.926426	0.851265	0.170205	0.160988	0.000770371	0.000886245	0.000753181	0.00146816	0.000597197	0.00119248	0.00113327	0.0240852	0.0248355	0.00259284	0.00128735	0.00119758	0.201584	0.0697539	0.0848178	0.052093	0.846192	0.780812	0.75301	0.860401	0.771146	0.855123	0.999063	0.998182	0.999143	0.757761	0.949313	0.59785	0.246109	0.292055	0.265566	0.236107	0.122246
MAG_188	0.00288976	0.00444996	0.00231147	0.00447319	0.00963335	0.998899	0.0135266	0.999809	0.999843	0.997699	0.0324515	0.050828	0.0102838	0.00841083	0.0133528	0.0101751	0.00107153	0.00193148	0.000818474	0.00142372	0.000907664	0.00259522	0.00132167	0.999604	0.999598	0.00420604	0.00405753	0.000497805	0.0100648	0.00769358	0.00919363	0.00777115	0.869063	0.993675	0.999261	0.999185	0.968274	0.0156983	0.0140613	0.013834	0.031443	0.139542	0.931183	0.00858299	0.99941	0.999405	0.999781	0.999771	0.959925
MAG_099	0.000460329	0.000460329	0.000115082	0.000230165	0.000972484	0.797034	0.671655	0.743822	0.672888	0.746738	0.678197	0.789831	0.829356	0.912736	0.857735	0.879994	0.000683635	0.000690494	0.000230165	0.00253943	0.000592179	0.000722504	0.000345247	0.00129258	0.000761373	0.000690494	0.000685921	0.000345247	0.531088	0.42647	0.635966	0.436114	0.846608	0.244574	0.250673	0.421988	0.253591	0.311705	0.280629	0.319123	0.290717	0.475513	0.784698	0.781377	0.750643	0.503886	0.760085	0.72067	0.0022422
MAG_008	0.00118607	0.000941946	0.0012229	0.00250376	0.0021126	0.516	0.610117	0.641821	0.670643	0.626154	0.234201	0.500792	0.696094	0.800788	0.736321	0.878259	0.000917391	0.000976494	0.000818028	0.00106015	0.00070753	0.00162835	0.00127544	0.959272	0.997069	0.00289579	0.00464434	0.000949084	0.798353	0.711451	0.601569	0.583724	0.512083	0.821766	0.752216	0.503853	0.845912	0.441648	0.508442	0.383904	0.690367	0.763934	0.643297	0.747932	0.786262	0.854687	0.788228	0.900512	0.144445
MAG_075	0.00100522	0.00104862	0.00143757	0.00284966	0.00215624	0.0238682	0.0184779	0.0202989	0.0240484	0.0226652	0.0214114	0.0185394	0.0217741	0.0216492	0.0207007	0.0188981	0.00109821	0.000793294	0.00108306	0.00159141	0.00112301	0.00105551	0.000875952	0.0203588	0.0178667	0.00212525	0.0012183	0.00083072	0.0164348	0.014623	0.0155256	0.0155442	0.0196872	0.0275559	0.0233552	0.0237079	0.0229626	0.0216031	0.0243549	0.0228	0.0237639	0.0208906	0.0206853	0.0189339	0.0204824	0.0209971	0.0222885	0.0226841	0.0151187
MAG_022	0.00527308	0.00476466	0.00654787	0.0130152	0.0103434	0.132782	0.120688	0.988683	0.989241	0.98804	0.246602	0.34831	0.958209	0.968524	0.988694	0.989023	0.00338128	0.00345608	0.00291858	0.0417948	0.00220118	0.00521195	0.00286019	0.0331367	0.0473404	0.0122262	0.00386187	0.00216316	0.987531	0.987446	0.988387	0.981208	0.988565	0.953781	0.921748	0.948351	0.873076	0.976791	0.974204	0.829592	0.963862	0.97682	0.871173	0.857695	0.990737	0.465856	0.990623	0.991175	0.856672
MAG_134	0.0107346	0.0130304	0.00827313	0.00972146	0.0111384	0.413569	0.439046	0.524088	0.318252	0.401539	0.198433	0.176161	0.704751	0.685043	0.376872	0.788257	0.00626901	0.00717457	0.00230323	0.00283044	0.00215665	0.00849159	0.00251774	0.0483101	0.0650655	0.0127044	0.00559352	0.00222654	0.296921	0.403261	0.136722	0.523741	0.455573	0.12222	0.133037	0.121404	0.140967	0.676802	0.763889	0.681668	0.82092	0.671189	0.524688	0.349388	0.718518	0.381466	0.856049	0.678975	0.240932
MAG_107	0.012551	0.0131757	0.0114028	0.0139397	0.013327	0.0223691	0.0207666	0.0240182	0.0259144	0.022449	0.481906	0.345669	0.750593	0.914922	0.745906	0.154171	0.0115688	0.0119299	0.0121757	0.0125728	0.0119938	0.0131664	0.0128456	0.986674	0.823386	0.0144854	0.0120244	0.00962378	0.0185466	0.0186766	0.0181313	0.0199366	0.0238159	0.636024	0.452081	0.510524	0.712116	0.0270448	0.0273549	0.269769	0.582931	0.024417	0.0234601	0.0208891	0.351097	0.136724	0.0258114	0.352827	0.0162329
MAG_010	0.00360303	0.00382226	0.0026958	0.00259224	0.00581243	0.761746	0.67375	0.968022	0.671121	0.859057	0.750472	0.862565	0.971069	0.975391	0.893917	0.953664	0.00229919	0.00315464	0.00117934	0.00294753	0.00110498	0.00295469	0.000569015	0.857374	0.935808	0.324866	0.00305935	0.000969473	0.964057	0.940627	0.592255	0.934153	0.935741	0.975861	0.991646	0.952748	0.991176	0.988871	0.991099	0.960907	0.984973	0.971952	0.961189	0.902875	0.769219	0.918533	0.916311	0.939414	0.62791
MAG_113	0.00864342	0.00846364	0.00887822	0.0131066	0.052544	0.982936	0.98302	0.983234	0.983341	0.0717406	0.986184	0.987189	0.983866	0.984511	0.704778	0.971289	0.00273274	0.00287533	0.00267928	0.00616911	0.00290478	0.00391953	0.00310974	0.0780117	0.0708173	0.00880422	0.00327635	0.00407219	0.0834632	0.0849999	0.0854044	0.0889818	0.986047	0.106238	0.115023	0.111983	0.114257	0.987396	0.989837	0.993293	0.989484	0.988775	0.986652	0.0954442	0.0906951	0.0917936	0.0945344	0.0912941	0.277174
MAG_078	0.00108029	0.00115095	0.00208837	0.00327912	0.00286966	0.117521	0.11985	0.728663	0.104945	0.272418	0.0321692	0.0286376	0.0709605	0.0707704	0.0390551	0.0381976	0.00110651	0.00111855	0.00116576	0.00191218	0.00122994	0.00146445	0.00137281	0.0434383	0.21695	0.00197266	0.00178073	0.00110096	0.13159	0.1949	0.187087	0.211056	0.0924631	0.280771	0.286018	0.29203	0.282365	0.226828	0.241327	0.235656	0.853404	0.236764	0.165399	0.148392	0.198824	0.273659	0.269113	0.231034	0.124164
MAG_122	0.00182473	0.00213736	0.00297067	0.00561052	0.00482931	0.215248	0.411554	0.412941	0.171554	0.235701	0.296737	0.272772	0.795909	0.770574	0.881794	0.832638	0.00119377	0.00129084	0.000910046	0.00175657	0.000867934	0.00292713	0.00265591	0.025537	0.0304216	0.00392069	0.00369264	0.00221944	0.329091	0.28343	0.553603	0.407903	0.185145	0.155692	0.488743	0.263466	0.223959	0.645777	0.977264	0.943711	0.901692	0.157111	0.380859	0.173442	0.61297	0.616526	0.154424	0.545547	0.77793
MAG_036	0.00101835	0.000984717	0.000676689	0.0011852	0.00218806	0.729256	0.790325	0.944722	0.895025	0.780138	0.837405	0.819475	0.959554	0.935784	0.816719	0.906377	0.000416015	0.00076476	0.000190747	0.00312587	0	0.000747057	0.000258018	0.00299265	0.00356268	0.000763875	0.000346089	0	0.89382	0.894515	0.915935	0.961795	0.728415	0.92088	0.923741	0.955602	0.901496	0.941425	0.981936	0.953933	0.992607	0.923334	0.939915	0.883231	0.851433	0.817002	0.901634	0.750076	0.895525
MAG_002	0.0511528	0.0457183	0.999925	0.999808	0.999833	0.999946	0.999956	0.999945	0.999935	0.999958	0.999779	0.999877	0.999757	0.99984	0.999975	0.999951	0.999932	0.999937	0.998689	0.998082	0.998708	0.998985	0.997632	0.999957	0.999967	0.998844	0.997627	0.997221	0.999945	0.999938	0.999957	0.99971	0.999953	0.998466	0.999512	0.998434	0.999063	0.999838	0.999885	0.999892	0.999882	0.999911	0.999953	0.999966	0.999953	0.999883	0.999932	0.999956	0.999971
MAG_111	0.00101103	0.00138565	0.000999513	0.00151501	0.0025909	0.796438	0.704168	0.00474231	0.00508508	0.00528275	0.00500063	0.00595293	0.886369	0.967119	0.00706913	0.00525972	0.00118798	0.00163054	0.00138527	0.00135187	0.000844442	0.00141022	0.00110468	0.990945	0.996261	0.00193492	0.00205161	0.00085826	0.501645	0.484992	0.531377	0.488465	0.00512077	0.00547928	0.00583778	0.00648685	0.00621817	0.458784	0.294505	0.299801	0.254402	0.00531999	0.00487819	0.00496071	0.642053	0.607817	0.556752	0.749361	0.392193
MAG_177	0.000119902	0.000119902	0.000121157	0.000119902	0.000119274	0.0061219	0.00828704	0.009046	0.00883633	0.00831717	0.00510242	0.0059794	0.0204059	0.0196237	0.0160072	0.015468	0.000119274	0.000119902	0.00012053	0.000210927	0.000119902	0.000119902	0.000119274	0.000601392	0.000834918	0.000214066	0.000119902	0.000116135	0.0117993	0.0121113	0.012827	0.0118113	0.110057	0.0111389	0.0104446	0.00953565	0.0159532	0.0145596	0.0188849	0.0137058	0.0152552	0.0478553	0.391919	0.434986	0.0118734	0.0153091	0.0130963	0.0136355	0.00666428
MAG_079	0.00257351	0.00245096	0.00445398	0.010211	0.00689773	0.117831	0.692777	0.0891182	0.142983	0.0841176	0.14611	0.0631703	0.0913275	0.093605	0.0825391	0.0763262	0.00199383	0.00261626	0.00151258	0.00222749	0.00116682	0.00342861	0.00284097	0.0424881	0.0406449	0.00340077	0.00345868	0.00226353	0.061476	0.0585319	0.05873	0.0620383	0.0666782	0.0773978	0.0786114	0.0798147	0.079804	0.0705515	0.0881691	0.387357	0.429306	0.0754607	0.103159	0.0687812	0.0760433	0.166311	0.0843848	0.0787553	0.0601467
MAG_015	0.00284304	0.00255994	0.00161801	0.0021891	0.00272076	0.390969	0.382878	0.551923	0.438422	0.519172	0.751899	0.904181	0.949959	0.96535	0.900401	0.971122	0.00138896	0.00249968	0.00122237	0.00308495	0.00114174	0.00239867	0.000993315	0.22356	0.132907	0.00957827	0.00140845	0.00100129	0.841967	0.849199	0.86201	0.934555	0.524239	0.60913	0.651513	0.678209	0.694308	0.638727	0.90196	0.511117	0.73314	0.60904	0.590955	0.545682	0.578746	0.640734	0.583543	0.565175	0.814927
MAG_025	0.00385745	0.00468014	0.00281525	0.00326113	0.00441399	0.22197	0.19344	0.956119	0.94856	0.939956	0.607913	0.400532	0.17151	0.17558	0.14223	0.171445	0.00185188	0.00224967	0.00265975	0.00513398	0.00135247	0.00312371	0.000793404	0.22353	0.219215	0.0227899	0.00326474	0.00177594	0.3313	0.734153	0.435735	0.806555	0.950163	0.408954	0.645513	0.536762	0.843831	0.883187	0.968234	0.804732	0.947288	0.980793	0.955597	0.896986	0.954285	0.974135	0.948104	0.959674	0.569817
MAG_172	0.000117979	0.000751067	0.00254976	0.0108798	0.135897	0.00760995	0.00238278	0.00225127	0.00156145	0.00647529	9.67e-05	0.000107019	0.000610524	0.00171875	9.73e-05	0.000286888	0.000339753	0.00062922	0.00597179	0.0180991	0.0032196	0.0325557	0.00334337	0.0133851	9.73e-05	0.000410669	0.00705681	0.000119268	0.0194407	0.00181481	0.00224998	0.000579579	0.00153372	0.960842	0.806035	0.0862244	0.88599	0.93288	0.177049	0.439952	0.685519	0.00197727	0.00350197	0.00068144	0.00198501	0.00439616	0.00287984	0.00620323	0.0031822
MAG_017	0.00683145	0.00684558	0.00508541	0.00588777	0.0067867	0.281377	0.370289	0.34149	0.346351	0.334693	0.255929	0.346248	0.378553	0.432637	0.282776	0.379156	0.00283378	0.00397177	0.00110305	0.00346499	0.00072974	0.00542968	0.000780378	0.18249	0.111045	0.00760398	0.00148735	0.000667326	0.463038	0.535536	0.53591	0.566632	0.689397	0.761065	0.807936	0.766191	0.754412	0.568184	0.526872	0.493699	0.63789	0.756639	0.352613	0.504928	0.45162	0.596395	0.494826	0.520679	0.335981
MAG_152	0.00211597	0.00167802	0.00264177	0.00382752	0.00359245	0.0172175	0.085354	0.0160988	0.0157413	0.0146163	0.0157269	0.012625	0.0166095	0.016471	0.0167936	0.0170528	0.00142853	0.00156669	0.00117971	0.00153248	0.00119044	0.00292513	0.00249423	0.0107022	0.00958355	0.00330138	0.00252776	0.00158379	0.0155291	0.0157728	0.0155965	0.0154925	0.0556231	0.0165572	0.0175491	0.0179586	0.0178244	0.01563	0.0187037	0.278699	0.467618	0.0181678	0.0891221	0.0151444	0.0172356	0.0203522	0.0201768	0.0182446	0.0117129
MAG_021	0.00169073	0.00181456	0.00190634	0.00335295	0.00278917	0.282094	0.247361	0.532669	0.758891	0.640613	0.685649	0.568911	0.551063	0.714248	0.905514	0.8352	0.00158334	0.00192049	0.00151217	0.0131687	0.00145619	0.00171654	0.00114235	0.0447542	0.140325	0.00383932	0.00181831	0.00102601	0.672189	0.733113	0.742096	0.732822	0.84029	0.718508	0.832946	0.841462	0.770932	0.755179	0.804838	0.553224	0.563842	0.880538	0.530516	0.50279	0.570689	0.498176	0.568793	0.445833	0.831991
MAG_073	0.00740796	0.00779594	0.00796796	0.012657	0.00978526	0.0683269	0.331653	0.467737	0.365255	0.0364577	0.0357934	0.0348044	0.468147	0.513294	0.241363	0.200577	0.00605562	0.00607296	0.00513521	0.0054904	0.0049133	0.00747805	0.00535236	0.0315014	0.0873567	0.0084398	0.00680782	0.00528417	0.0373598	0.0350068	0.0350888	0.0359258	0.161696	0.542794	0.108808	0.134456	0.321029	0.0398733	0.0428733	0.0421142	0.042988	0.0526835	0.0404266	0.0372306	0.0392632	0.0407687	0.0404756	0.0410291	0.0337454
MAG_026	0.00141102	0.00141656	0.00177288	0.00219412	0.00358139	0.776178	0.815954	0.998134	0.870694	0.906741	0.250918	0.299458	0.469846	0.460447	0.0345897	0.00168657	0.00175863	0.0016446	0.00155354	0.00587211	0.00149653	0.00149178	0.00161135	0.00185681	0.00156305	0.0032219	0.00184493	0.00146961	0.476082	0.323531	0.1931	0.257661	0.934892	0.768355	0.762662	0.747554	0.624775	0.786363	0.970363	0.837586	0.977875	0.977607	0.8333	0.999663	0.942447	0.73513	0.647751	0.93403	0.285656
MAG_034	0.00221905	0.00287472	0.00469546	0.00727272	0.00812938	0.927156	0.987148	0.997903	0.997892	0.990676	0.996834	0.740266	0.987573	0.972563	0.992528	0.993026	0.0026577	0.00226546	0.00175657	0.013053	0.00149629	0.00378072	0.00360428	0.0174751	0.0170143	0.00596574	0.00415449	0.002386	0.893335	0.962354	0.923371	0.992864	0.813864	0.880059	0.928435	0.920881	0.953492	0.956762	0.957396	0.9469	0.903724	0.997016	0.997544	0.98161	0.570101	0.639877	0.907931	0.539102	0.85318
MAG_166	0.999951	0.999951	0.581226	0.472232	0.49571	0.00574549	0.0057077	0.00665612	0.0118048	0.0053891	0.00369314	0.00592314	0.00374787	0.00315562	0.00242611	0.00268521	0.731153	0.87521	0.473655	0.441513	0.419227	0.998328	0.998486	0.0870738	0.0237497	0.445955	0.226476	0.404622	0.00212619	0.00207103	0.00354676	0.0033943	0.00192617	0.000104029	0.000113802	3.74e-05	3.84e-05	0.000365296	0.00200196	0.000789882	0.000338583	0.000141601	0.00596354	0.00100554	0.0078467	0.00199501	0.000104681	0.000322512	0.00973334
MAG_189	0.00102309	0.000522371	0.494394	0.560622	0.724309	0.328581	0.179636	0.365554	0.605458	0.792916	0.993319	0.998397	0.987854	0.996506	0.734641	0.474603	0.970887	0.967872	0.00212808	0.00605574	0.00104663	0.00270221	0.000595786	0.998009	0.991619	0.893621	0.318389	0.105424	0.816285	0.405699	0.493789	0.413829	0.665674	0.363831	0.489366	0.427054	0.535765	0.349554	0.310293	0.50572	0.246465	0.516969	0.441297	0.478393	0.244387	0.0256696	0.382844	0.389157	0.957082
MAG_055	0.00119241	0.000888897	0.000706094	0.000812845	0.00108007	0.0186703	0.0197678	0.0210998	0.0188999	0.0227227	0.0305846	0.0417705	0.0596635	0.0566794	0.060341	0.0562977	0.000729119	0.00122101	0.0269725	0.0167111	0.00983578	0.000912619	0.000538641	0.941555	0.974181	0.0119108	0.0017743	0.00362536	0.282176	0.39358	0.590625	0.106327	0.875711	0.111935	0.565205	0.296445	0.622862	0.333982	0.911611	0.48518	0.411634	0.744811	0.74443	0.627977	0.987788	0.267848	0.99358	0.864116	0.463276
MAG_080	0.00208335	0.00214458	0.00235533	0.00528418	0.00340843	0.306403	0.242465	0.82979	0.845899	0.855979	0.03681	0.0411004	0.0424022	0.0465926	0.0416389	0.04447	0.00220246	0.0019265	0.00202946	0.00241111	0.00191412	0.0021429	0.00187134	0.942345	0.154589	0.00338872	0.00342018	0.00202086	0.469521	0.383835	0.311011	0.279164	0.103681	0.092705	0.10461	0.0947554	0.110952	0.139627	0.489899	0.179272	0.311621	0.0686419	0.141509	0.0535837	0.164373	0.14418	0.181185	0.231203	0.169429
MAG_039	0.000782422	0.000675227	0.000710291	0.000641165	0.00231721	0.759854	0.782933	0.0950888	0.0997392	0.406471	0.00840327	0.0113236	0.0229287	0.0159881	0.0235127	0.0227273	0.00372176	0.00613415	0.00119918	0.00596684	0.00210983	0.00134745	0.00104991	0.00685646	0.00464744	0.00138452	0.0019786	0.000717303	0.998434	0.998519	0.997718	0.998686	0.81644	0.999289	0.997673	0.999188	0.999201	0.973296	0.988314	0.948611	0.977514	0.45362	0.44057	0.619973	0.342796	0.850663	0.123284	0.32984	0.866158
MAG_118	0.00307158	0.00287904	0.00267422	0.00452941	0.00667006	0.913288	0.903231	0.929151	0.962025	0.963167	0.674104	0.792192	0.980375	0.978755	0.104859	0.0937706	0.00210661	0.00182472	0.00207819	0.00354446	0.00205233	0.00249142	0.00212939	0.0708867	0.0527455	0.00292615	0.0032001	0.00226918	0.708965	0.453521	0.599463	0.383839	0.103015	0.173258	0.142654	0.261154	0.245754	0.113207	0.236832	0.330153	0.187003	0.0979218	0.192155	0.207866	0.0814471	0.111271	0.14714	0.120061	0.193222
MAG_024	0.00547588	0.00608538	0.00483318	0.00544792	0.00607227	0.8004	0.728633	0.900455	0.867485	0.978942	0.995886	0.998095	0.997822	0.999179	0.0188495	0.017845	0.00443252	0.00520761	0.00582498	0.00850197	0.00453432	0.00541559	0.00444388	0.0177463	0.0158483	0.00722486	0.00676653	0.00553268	0.96983	0.967298	0.971495	0.96257	0.960074	0.905843	0.969947	0.954692	0.978225	0.772909	0.831142	0.848092	0.757253	0.926329	0.759764	0.924485	0.996172	0.924315	0.954723	0.995248	0.855841
MAG_049	0.00392916	0.00507809	0.00285781	0.00293425	0.00472263	0.498137	0.344324	0.449922	0.30607	0.40294	0.236033	0.286288	0.408423	0.413462	0.592586	0.787467	0.00236361	0.00224436	0.00131138	0.00229252	0.000984582	0.00338336	0.00133087	0.281128	0.35403	0.0661027	0.0023789	0.000809146	0.919765	0.821606	0.51996	0.917674	0.413803	0.975831	0.968025	0.833119	0.990031	0.856334	0.986821	0.974734	0.986287	0.439351	0.436085	0.351031	0.311939	0.446206	0.396794	0.400272	0.216006
MAG_158	0.00103451	0.000738753	0.000965916	0.000953331	0.00126041	0.197104	0.323852	0.00571055	0.00639141	0.00561301	0.00661731	0.00831191	0.00667646	0.00628632	0.00602706	0.00455963	0.00106786	0.00114022	0.0014882	0.00135732	0.00149512	0.0009118	0.000871527	0.00484846	0.00489565	0.00148128	0.00155931	0.000891663	0.00560798	0.00525811	0.00492334	0.00514799	0.00598365	0.00702885	0.00717987	0.00616173	0.00691432	0.0352959	0.04356	0.026597	0.0358503	0.00510016	0.00623409	0.0063159	0.0655791	0.068093	0.013066	0.147019	0.00633226
MAG_148	0.00037088	0.000372437	0.000388003	0.000846058	0.000562741	0.0219197	0.0454295	0.0112529	0.0118892	0.010638	0.0285134	0.0589594	0.0636407	0.104009	0.0184743	0.0144958	0.000320288	0.000330017	0.000365042	0.000600102	0.000383723	0.000806751	0.000570135	0.00648242	0.00658788	0.0010745	0.00101496	0.000516819	0.217098	0.159848	0.112485	0.273338	0.08717	0.28759	0.404706	0.306417	0.260541	0.0265496	0.151616	0.0639614	0.0592594	0.100442	0.0645374	0.0689747	0.217125	0.230365	0.30835	0.254937	0.204493
MAG_135	0.00106945	0.00115711	0.000709187	0.000824359	0.00108222	0.453053	0.289745	0.326714	0.486175	0.313928	0.123778	0.140481	0.30475	0.371942	0.327931	0.402697	0.000469198	0.000524798	0.000332467	0.000729611	0.000269775	0.000897831	0.00044622	0.00315134	0.00429399	0.00100449	0.000522813	0.000266371	0.126268	0.200886	0.120693	0.617173	0.479726	0.309683	0.1839	0.373823	0.0835992	0.065629	0.108389	0.490239	0.523351	0.862826	0.432366	0.252955	0.601179	0.567528	0.750307	0.585154	0.00604709
MAG_056	0.00074848	0.000755792	0.000755335	0.000827075	0.00250225	0.600362	0.342521	0.569823	0.474475	0.214474	0.00748526	0.0090366	0.0153978	0.0136239	0.0155015	0.0151629	0.000667144	0.000867744	0.000693647	0.00124701	0.00085632	0.000749394	0.000660746	0.00207683	0.00174645	0.000754878	0.000764474	0.000602714	0.291572	0.285722	0.361954	0.362494	0.521813	0.626358	0.679811	0.785712	0.526773	0.585716	0.771	0.608193	0.819141	0.272179	0.482535	0.385635	0.508695	0.651206	0.586595	0.387457	0.534359
MAG_023	0.00306099	0.0038674	0.00330528	0.00555429	0.00583124	0.841005	0.638977	0.997796	0.997338	0.996174	0.417267	0.265776	0.915558	0.920019	0.926177	0.897156	0.00190117	0.00167096	0.00145668	0.00230106	0.00128966	0.00263031	0.00141048	0.0386604	0.0510677	0.00360453	0.00271501	0.00134118	0.557259	0.461328	0.513554	0.178821	0.283629	0.705015	0.891439	0.494652	0.802641	0.963193	0.795587	0.890786	0.99682	0.0793766	0.991006	0.980848	0.996882	0.990113	0.996167	0.995879	0.165242
MAG_149	0.000705434	0.00117563	0.000834215	0.00152076	0.000704576	0.0470449	0.0492562	0.0891706	0.187827	0.136393	0.00854248	0.00766162	0.00771656	0.00802478	0.00812294	0.00802192	0.000681681	0.000677389	0.000638754	0.000734625	0.000658214	0.000731477	0.000666227	0.00786251	0.0755742	0.00129268	0.000945539	0.000508542	0.00721203	0.00702687	0.00679163	0.00744383	0.0140065	0.0118605	0.0119686	0.0103563	0.011762	0.00907449	0.0119403	0.0099502	0.0109948	0.03946	0.0173173	0.0179747	0.00927195	0.0100306	0.0103923	0.00982972	0.00605901
MAG_048	0.00280995	0.00204364	0.00138861	0.00194422	0.00285987	0.37718	0.376993	0.283311	0.200939	0.244799	0.767539	0.984791	0.242804	0.243293	0.24829	0.259963	0.000931195	0.00215533	0.00258165	0.00564527	0.00132888	0.00169914	0.00037927	0.222277	0.213387	0.00651919	0.00139966	0.000414046	0.306439	0.325128	0.310668	0.362053	0.677378	0.930666	0.956347	0.987773	0.995723	0.946657	0.984336	0.962104	0.996085	0.3905	0.491149	0.558921	0.88893	0.997397	0.597091	0.925718	0.950823
MAG_127	0.00108214	0.000903607	0.00096327	0.00122743	0.00124884	0.014848	0.270773	0.602061	0.502393	0.217196	0.280192	0.344221	0.976537	0.950232	0.886069	0.885239	0.00113042	0.000898597	0.000872181	0.0032232	0.000945963	0.0010621	0.000729626	0.0020404	0.00159862	0.0018063	0.000948696	0.00114499	0.473788	0.437509	0.612365	0.537556	0.849265	0.449475	0.454722	0.237632	0.842495	0.74228	0.917925	0.607256	0.754975	0.555961	0.526851	0.611553	0.602644	0.810635	0.860384	0.704934	0.0178717
MAG_071	0.000425362	0.000469731	0.000367007	0.000798157	0.000611518	0.0104537	0.0101161	0.0129957	0.0164787	0.0143866	0.0140128	0.0121146	0.0156072	0.0177008	0.0150372	0.0149296	0.000321674	0.000327461	0.000244029	0.000792852	0.000336142	0.00076488	0.000343858	0.0132118	0.01458	0.000871462	0.000823717	0.000292738	0.0119743	0.0116222	0.0101339	0.0105477	0.0122333	0.0155768	0.0174389	0.0147931	0.0152851	0.0169204	0.0191567	0.0188693	0.0187989	0.0141739	0.0140119	0.0112118	0.0120201	0.0135392	0.0142115	0.0143234	0.0109803
MAG_112	0.00921066	0.00906978	0.00946022	0.00988589	0.0219006	0.999923	0.999909	0.0191162	0.0187232	0.0155337	0.0120062	0.0196158	0.0518289	0.0574954	0.0295223	0.0109536	0.00936663	0.0153878	0.00983205	0.0100746	0.00972387	0.0105309	0.00909292	0.0491371	0.0257668	0.00993519	0.00987582	0.00826474	0.911155	0.910991	0.911851	0.913232	0.0825407	0.0137596	0.0169803	0.0131025	0.0141747	0.916076	0.553738	0.656963	0.486426	0.0859329	0.0756033	0.0862821	0.670799	0.185967	0.753174	0.765195	0.318753
MAG_005	0.00144087	0.00179612	0.00233949	0.00410314	0.00402811	0.793983	0.869683	0.966828	0.96276	0.901899	0.845372	0.523108	0.968511	0.93062	0.686455	0.673261	0.00150414	0.00114301	0.000911777	0.00558796	0.00118612	0.00186303	0.00156097	0.379038	0.979017	0.00452025	0.00412329	0.00143695	0.690055	0.859354	0.945452	0.857102	0.652266	0.878186	0.972359	0.956405	0.977981	0.688674	0.964331	0.851722	0.880819	0.972452	0.934507	0.943153	0.893505	0.853577	0.960479	0.844066	0.326192
MAG_086	0.00190166	0.00203904	0.00373935	0.00532585	0.00643352	0.45348	0.323419	0.654217	0.810591	0.644641	0.574812	0.2617	0.644861	0.561062	0.672004	0.719536	0.00101096	0.00144788	0.00116966	0.00166584	0.000853008	0.00481478	0.00477337	0.0103179	0.00994226	0.00602015	0.00514805	0.0029704	0.0182187	0.0198823	0.0190132	0.022628	0.376995	0.293714	0.508594	0.434863	0.0329321	0.0761605	0.0538556	0.0382763	0.289244	0.642208	0.477879	0.436476	0.761552	0.819383	0.406439	0.499009	0.0173634
MAG_081	0.00207311	0.00246405	0.00263245	0.0117384	0.00423741	0.440173	0.337417	0.549868	0.393084	0.547133	0.0271416	0.0270841	0.517096	0.691575	0.0302826	0.029774	0.00239928	0.00206585	0.00185652	0.00242726	0.00181559	0.00256457	0.00248659	0.184534	0.0289447	0.00364465	0.00294126	0.00226663	0.0411658	0.0378937	0.0318114	0.038816	0.0345115	0.0543461	0.0522844	0.0476491	0.0542122	0.326021	0.358524	0.245538	0.692402	0.0479993	0.0398269	0.0430806	0.0586462	0.050353	0.0565008	0.092181	0.38283
MAG_130	0.00100989	0.00510159	0.000511515	0.000721716	0.00249358	0.851805	0.768801	0.381789	0.226666	0.314623	0.111679	0.0960636	0.0941015	0.0974897	0.086405	0.100306	0.000635262	0.000475493	0.00091115	0.000921321	0.000437352	0.00058017	0.000357256	0.130209	0.132025	0.015587	0.00455956	0.00101286	0.122136	0.184432	0.108544	0.212985	0.302157	0.129889	0.163454	0.146117	0.202675	0.726854	0.625401	0.675307	0.803579	0.384782	0.435535	0.452009	0.273095	0.328163	0.28256	0.301737	0.10706
MAG_100	0.00339176	0.00439618	0.00623753	0.00864271	0.00917038	0.35379	0.223394	0.807165	0.609014	0.473631	0.718854	0.365096	0.704269	0.638504	0.781568	0.716984	0.00312793	0.00421204	0.00253412	0.0111459	0.00219488	0.00607195	0.00491884	0.032076	0.0318469	0.00786335	0.00647258	0.00444328	0.743066	0.792267	0.842299	0.736129	0.670435	0.311234	0.478927	0.502638	0.369905	0.347384	0.332295	0.218429	0.402874	0.716785	0.896999	0.411632	0.376421	0.738525	0.780907	0.56979	0.300099
MAG_066	0.00051241	0.000489364	0.000586943	0.000438368	0.000736498	0.266492	0.972868	0.452594	0.231432	0.253909	0.0119262	0.0160078	0.0347914	0.0336774	0.037707	0.0339166	0.000732085	0.00127539	0.000834076	0.000773764	0.00123518	0.000650197	0.0005688	0.00179907	0.00186723	0.000888014	0.000613911	0.00034177	0.98781	0.983497	0.954279	0.954272	0.192775	0.4407	0.118535	0.79799	0.781895	0.549281	0.587297	0.610936	0.488651	0.215884	0.277693	0.492307	0.263892	0.466016	0.248029	0.27601	0.00809804
MAG_110	0.00326198	0.00362844	0.00363181	0.00506969	0.0047553	0.0286803	0.0305691	0.0242915	0.0249294	0.0231608	0.254512	0.635379	0.76182	0.936361	0.83835	0.498562	0.00295242	0.00344955	0.00398429	0.00402238	0.00337674	0.00373596	0.00321665	0.0753563	0.0197739	0.00473891	0.00358986	0.00293023	0.700294	0.56539	0.50097	0.109499	0.0366619	0.029595	0.0333604	0.0317403	0.0331005	0.0256696	0.0311766	0.0285405	0.0294436	0.0295676	0.0432148	0.0258186	0.515154	0.956308	0.78156	0.817703	0.977628
MAG_061	0.0018879	0.00229616	0.0015327	0.00161861	0.00177455	0.149502	0.226755	0.156847	0.227234	0.316992	0.0462857	0.0643778	0.0807346	0.080631	0.078454	0.0761604	0.00140492	0.00129482	0.0448338	0.0278821	0.0217426	0.0016807	0.000984019	0.0671226	0.146788	0.0178434	0.00141141	0.00476271	0.0535958	0.0734141	0.0647214	0.076852	0.755704	0.687162	0.791704	0.789809	0.890919	0.225549	0.360943	0.297301	0.149844	0.723135	0.945549	0.93664	0.811025	0.991619	0.865744	0.708023	0.363202
MAG_119	0.00142447	0.00145272	0.00124975	0.00137007	0.00190366	0.42749	0.487605	0.719814	0.687757	0.543934	0.552948	0.491233	0.776747	0.682959	0.0261359	0.0280893	0.00085008	0.00110223	0.000494878	0.00195021	0.000543005	0.00123039	0.000501678	0.68032	0.587522	0.259176	0.00143807	0.000619382	0.0371671	0.0406903	0.0415504	0.0566478	0.334886	0.647554	0.6494	0.613164	0.508145	0.276299	0.116204	0.110654	0.271214	0.243032	0.292494	0.191905	0.399352	0.606977	0.527233	0.503781	0.444709
MAG_105	0.0004608	0.0004608	0	0	0.000152583	0.0403195	0.0349354	0.0974629	0.1223	0.380939	0.674517	0.767795	0.821928	0.736028	0.849673	0.858573	0.0012288	0.0012288	0.0001536	0.000917532	0.0003072	0.0001536	0.0003072	0.0188064	0.00955678	0.0003072	0	0.0003072	0.845791	0.863572	0.833819	0.856604	0.743826	0.029242	0.0247032	0.036154	0.0365324	0.749994	0.804014	0.605247	0.507327	0.25482	0.142924	0.587764	0.643713	0.850282	0.450152	0.623967	0.921752
MAG_153	0.000426116	0.000652226	0.000412863	0.00116389	0.000487563	0.0116172	0.00925888	0.0113915	0.0116116	0.0100565	0.00922475	0.00900185	0.0180804	0.0116826	0.01342	0.0123967	0.000359046	0.000357841	0.00149562	0.00142976	0.000838577	0.000518889	0.000518889	0.0115104	0.00991231	0.00104099	0.00063817	0.000371496	0.0110256	0.0106501	0.0104906	0.00999183	0.00857533	0.0127072	0.0182627	0.0145538	0.0151414	0.0118212	0.0130228	0.0110862	0.0119409	0.00880024	0.0148353	0.0469651	0.025734	0.0662921	0.0131188	0.0201889	0.0103412
MAG_141	0.989712	0.989718	0.990204	0.990572	0.990426	0.817194	0.712685	0.806753	0.733328	0.485503	0.0824223	0.10271	0.0967059	0.0924415	0.260416	0.304173	0.989778	0.99004	0.989635	0.989781	0.989533	0.989901	0.98958	0.0444827	0.0479478	0.990055	0.98979	0.989517	0.177237	0.115073	0.150341	0.075342	0.042682	0.107769	0.0500525	0.0609123	0.0287005	0.231055	0.223509	0.164529	0.26159	0.0719709	0.140911	0.0993038	0.165298	0.0361791	0.0224778	0.0224073	0.068194
MAG_029	0.00101055	0.000864989	0.00115349	0.0012069	0.00229442	0.778452	0.864787	0.637509	0.595881	0.643408	0.0133272	0.0186879	0.890367	0.854323	0.881099	0.895926	0.000996413	0.00112103	0.00116868	0.00120009	0.000975469	0.000988036	0.00126397	0.0069927	0.00459827	0.00115664	0.00137864	0.000766552	0.998665	0.995578	0.778215	0.25926	0.471179	0.999531	0.990823	0.972462	0.999124	0.758718	0.898111	0.53751	0.281507	0.594316	0.844441	0.967171	0.9537	0.959082	0.953892	0.975481	0.402647
MAG_047	0.00204994	0.00164619	0.00137435	0.00177857	0.00171947	0.0899325	0.0773506	0.767665	0.773341	0.881154	0.0573779	0.0678602	0.0973371	0.100707	0.0962483	0.10199	0.00113087	0.00196862	0.000994239	0.00183104	0.000867536	0.00132187	0.000857608	0.0638445	0.0543404	0.00275011	0.00129539	0.000578673	0.659063	0.762297	0.753935	0.791884	0.92493	0.0684762	0.0698548	0.0734148	0.0689032	0.592441	0.652696	0.727606	0.611291	0.901738	0.804039	0.934941	0.752166	0.852487	0.791603	0.774472	0.0556211
MAG_084	0.00183793	0.00208187	0.00239516	0.00452104	0.00297624	0.144295	0.117026	0.464547	0.799228	0.175283	0.0376202	0.0319148	0.0396332	0.0393494	0.0341293	0.0337117	0.0015957	0.00155808	0.0015957	0.00417726	0.00140758	0.00198916	0.00168595	0.997929	0.99789	0.00402332	0.00459703	0.000959784	0.0332769	0.0330079	0.0319564	0.0380729	0.65674	0.272764	0.433705	0.606733	0.504135	0.984214	0.968898	0.888267	0.997816	0.635067	0.596323	0.748849	0.879226	0.399431	0.945909	0.695951	0.0266071
MAG_174	0.000539552	0.000489627	0.00036331	9.02e-05	0.0001997	0.0285794	0.0253186	0.0152284	0.0140765	0.0211628	0.00342017	0.00696605	0.0297433	0.0332483	0.0137998	0.0104476	0.000179249	0.000338648	9.02e-05	9.08e-05	0	9.08e-05	0.000149174	0.00187129	9.86e-05	0.000332032	0.000540755	9.02e-05	0.0792702	0.0679005	0.0812209	0.0576593	0.0303184	0.0362835	0.0656485	0.408193	0.114413	0.142462	0.0918495	0.980272	0.138467	0.0167814	0.0161234	0.0379852	0.0388134	0.0145938	0.0223899	0.0337018	0.0388267
MAG_072	0.00383738	0.00332115	0.00362279	0.00656253	0.00559167	0.417238	0.277537	0.33302	0.519985	0.481443	0.0419532	0.0370523	0.054595	0.0519789	0.0583538	0.0564283	0.00322416	0.00310535	0.00341935	0.0048177	0.00331752	0.00401972	0.00371372	0.0523448	0.049335	0.00502428	0.00443095	0.00283693	0.0471266	0.0454232	0.0445379	0.0470783	0.0593009	0.0541988	0.0581727	0.0570583	0.0584947	0.0546023	0.0677215	0.060071	0.0683529	0.0728908	0.0655344	0.066118	0.0663178	0.0686878	0.0701108	0.0710373	0.0377206
MAG_131	0.00474309	0.00569275	0.00384529	0.00442319	0.00577948	0.438902	0.443258	0.272919	0.262454	0.247439	0.123342	0.131484	0.171757	0.163883	0.168013	0.186156	0.00196296	0.00286163	0.00156461	0.0025827	0.00118283	0.00457006	0.00164393	0.148717	0.194833	0.0100122	0.00357987	0.00100066	0.270293	0.272851	0.238079	0.286457	0.275893	0.189913	0.238181	0.236168	0.287795	0.861206	0.937483	0.968685	0.972942	0.259716	0.265613	0.224011	0.884156	0.907244	0.837784	0.914549	0.185856
MAG_123	0.00262101	0.00223768	0.00362015	0.00492793	0.00552692	0.165189	0.113477	0.128023	0.0968316	0.0873791	0.514594	0.131665	0.573586	0.503481	0.366362	0.420301	0.00166985	0.00198913	0.0015823	0.00204947	0.00122642	0.00374207	0.00345667	0.0160285	0.0165098	0.00477262	0.00409919	0.00280847	0.242823	0.382582	0.470171	0.478845	0.115728	0.205899	0.237102	0.290538	0.284932	0.362149	0.360117	0.33965	0.49432	0.0627543	0.136637	0.0519404	0.13119	0.185151	0.2128	0.189943	0.303798
MAG_035	0.00192134	0.00215642	0.00256458	0.00377233	0.00476252	0.728017	0.581311	0.682699	0.551798	0.711849	0.814937	0.848742	0.823699	0.859324	0.831166	0.85136	0.00127676	0.00145631	0.0013323	0.00231386	0.00107403	0.00220522	0.00162237	0.017367	0.0177482	0.00232033	0.00179733	0.00110369	0.758529	0.540764	0.290478	0.84264	0.855963	0.849782	0.920692	0.89377	0.79513	0.812232	0.829104	0.748324	0.825831	0.901663	0.960399	0.774983	0.801015	0.616531	0.920461	0.894871	0.739291
MAG_043	0.000764984	0.000650418	0.000699	0.000791088	0.00111086	0.715887	0.912702	0.378481	0.200702	0.196088	0.0011986	0.00243417	0.00140598	0.00133201	0.00278512	0.000936108	0.000698274	0.000679422	0.00134362	0.00112899	0.00113116	0.000717127	0.000691023	0.000981065	0.000743956	0.00110143	0.000706976	0.000662019	0.0950625	0.0130613	0.147034	0.0269934	0.376988	0.513714	0.936747	0.964186	0.790566	0.601999	0.619485	0.571649	0.564485	0.840954	0.329109	0.910072	0.432711	0.540555	0.814398	0.762895	0.00193748
MAG_037	0.00334291	0.00293884	0.00273334	0.00419957	0.00481608	0.626776	0.874012	0.637702	0.785143	0.791277	0.997931	0.973254	0.975618	0.979444	0.918501	0.899116	0.00263905	0.00432936	0.00211573	0.0113333	0.00209521	0.00313075	0.00215955	0.0882679	0.149043	0.00479944	0.00255807	0.00170307	0.972691	0.890987	0.940267	0.920809	0.941358	0.991375	0.987467	0.968898	0.967094	0.974751	0.972599	0.920826	0.957407	0.957857	0.965059	0.892375	0.981028	0.992026	0.998098	0.995337	0.902131
MAG_011	0.00756809	0.00721734	0.00470365	0.0058204	0.0128289	0.979679	0.973906	0.981599	0.982716	0.981705	0.947132	0.949909	0.976423	0.96492	0.917956	0.972977	0.00345628	0.00620299	0.00400094	0.0118307	0.0025145	0.00509552	0.00160215	0.137794	0.948909	0.0140605	0.00737659	0.00385822	0.977536	0.981371	0.974486	0.984189	0.983568	0.821877	0.948219	0.984032	0.971141	0.951705	0.989232	0.980292	0.98988	0.956898	0.985948	0.817211	0.983705	0.986913	0.982453	0.984006	0.869105
MAG_052	0.000994519	0.000954715	0.00126058	0.00284738	0.00405649	0.90321	0.915528	0.117659	0.0674986	0.0702823	0.0448393	0.0397024	0.639656	0.65281	0.0579368	0.0487434	0.000913114	0.00240295	0.000912216	0.00318198	0.000644657	0.000965189	0.000761677	0.0911573	0.910195	0.00240983	0.00356686	0.000795496	0.829486	0.904649	0.900852	0.909505	0.73129	0.914918	0.915393	0.916289	0.915471	0.993923	0.998762	0.991371	0.999094	0.994669	0.985051	0.965713	0.956057	0.998255	0.936267	0.987162	0.831993
MAG_069	0.000267452	0.000242378	0.000284168	0.000621268	0.000334779	0.00811131	0.00628373	0.0105063	0.045555	0.0221753	0.00854221	0.00772592	0.159396	0.218946	0.00826686	0.00779511	0.000325028	0.000258165	0.000251665	0.000411857	0.000304134	0.000297169	0.000243771	0.00587883	0.00373643	0.000519117	0.000321778	7.01e-05	0.00412972	0.00389152	0.00339515	0.00369046	0.00792512	0.198386	0.187477	0.131063	0.330676	0.00692867	0.00975688	0.0853273	0.00776725	0.00773939	0.00797944	0.00658275	0.0073526	0.00829286	0.00878273	0.00819257	0.00320338
MAG_097	0.000571976	0.000959951	0.000477638	0.000317009	0.00109763	0.613008	0.482519	0.390081	0.384489	0.409167	0.490732	0.654306	0.747933	0.751485	0.718335	0.771287	0.000154255	0.00061957	0.00123319	0.00206991	0.000638267	0.000895784	0.000497186	0.140112	0.112351	0.00227346	0.00081207	0.000153405	0.444325	0.546145	0.526228	0.658906	0.494459	0.555127	0.601526	0.707199	0.581821	0.402348	0.40619	0.466156	0.35815	0.407257	0.28515	0.404385	0.410186	0.613946	0.397718	0.477342	0.334898
MAG_181	0.00465226	0.00350176	0.00370149	0.00571394	0.00441211	0.373915	0.999186	0.999589	0.999573	0.99959	0.987191	0.998848	0.055354	0.0468537	0.9994	0.999381	0.00224754	0.00190527	0.00224143	0.00222919	0.0017941	0.00338129	0.00220925	0.999328	0.0581646	0.00567085	0.0046012	0.00226909	0.0553825	0.0609672	0.0714281	0.0831057	0.0637905	0.0666133	0.0680106	0.0750984	0.266884	0.596479	0.417121	0.355557	0.983711	0.0645575	0.0599568	0.0552679	0.996984	0.998585	0.999435	0.998913	0.737622
MAG_019	0.00219777	0.00225448	0.00270887	0.0046401	0.00465958	0.370489	0.120478	0.591311	0.550079	0.712529	0.998315	0.982415	0.997593	0.997735	0.993024	0.995165	0.00149033	0.00143312	0.00147184	0.0163449	0.00119031	0.00258372	0.00220227	0.0234338	0.0221421	0.00461187	0.00208011	0.001587	0.144786	0.388695	0.11633	0.627266	0.908208	0.960702	0.807029	0.995455	0.995732	0.271895	0.923024	0.833831	0.799438	0.895284	0.951594	0.680928	0.623312	0.539026	0.950583	0.776627	0.0412935
MAG_040	0.00289986	0.00255072	0.00164894	0.00197164	0.00543761	0.980691	0.968967	0.664593	0.792415	0.595097	0.00986819	0.0190062	0.00501016	0.00410838	0.00459019	0.00390837	0.00103246	0.00138509	0.000857388	0.00370537	0.000960634	0.00164295	0.000842425	0.590339	0.353685	0.00376173	0.00122199	0.000721722	0.00465753	0.00409691	0.00509046	0.00532289	0.983693	0.578892	0.789467	0.988618	0.742422	0.852535	0.931814	0.728358	0.981144	0.927001	0.835172	0.998793	0.87365	0.436477	0.519742	0.844828	0.986567
MAG_140	0.993669	0.993648	0.464251	0.993664	0.993629	0.904296	0.915731	0.0969538	0.0641797	0.0642074	0.0475998	0.133959	0.0604528	0.0831438	0.0404848	0.0519959	0.993671	0.993717	0.993665	0.99409	0.993667	0.993652	0.993641	0.259855	0.559071	0.993743	0.993624	0.993525	0.0532643	0.0591748	0.0496027	0.0107695	0.0204054	0.0116011	0.00994273	0.00916615	0.0104683	0.00924622	0.010611	0.0127903	0.00968347	0.0164793	0.0200712	0.0385614	0.0735549	0.0218052	0.023034	0.0204759	0.292707
MAG_159	0	0	0	0	0	0.0257265	0.0510467	0.0290887	0.0258667	0.0389741	0.0104001	0.015632	0.00794152	0.012356	0.0298719	0.027019	0	0.000271448	0	0.000179168	0	0	0	0.000270849	0	0	0	0	0.0482561	0.0225704	0.0528222	0.0283804	0.0597918	0.0673042	0.0421542	0.0527437	0.032717	0.0747148	0.0665564	0.0798029	0.0460456	0.0558531	0.0217494	0.101091	0.0263191	0.0164367	0.0224176	0.0267302	0.0535988
MAG_128	0.000603311	0.000275619	0.000241956	0.000159375	9.73e-05	0.0579568	0.116043	0.447955	0.551463	0.513957	0.502147	0.71007	0.185741	0.410196	0.837548	0.504393	0.000158849	0.00225071	0.000216708	0.00510842	7.94e-05	9.57e-05	7.89e-05	0.00135337	0.00032401	0.00169369	0.000310334	0	0.758506	0.462752	0.80265	0.561717	0.963176	0.649943	0.48708	0.201244	0.43633	0.815722	0.768566	0.623495	0.591032	0.981853	0.62116	0.994978	0.263998	0.214601	0.567112	0.388763	0.762871
MAG_144	0.000133332	0.00013246	0.000131589	0.000266664	0.000135946	0.000905436	0.00124879	0.000818291	0.00157732	0.000857507	0.000494983	0.000524613	0.0013063	0.00119389	0.00105184	0.00105358	0.000133332	0.000264921	0.000264049	0.000134203	0.000134203	0.000263178	0.000271021	0.000560342	0.000729404	0.000128975	0.000131589	0.000131589	0.0015355	0.00144748	0.00161567	0.00135423	0.00445224	0.00172896	0.00162264	0.00251065	0.00225705	0.184591	0.00418557	0.188854	0.376316	0.000574285	0.00251065	0.00119476	0.87062	0.00169846	0.494404	0.822158	0.202544
MAG_064	0.0012163	0.00162888	0.00102384	0.00125838	0.00176913	0.281658	0.22611	0.391653	0.388561	0.267199	0.0032523	0.00515428	0.00375136	0.00413745	0.00499649	0.00340697	0.000686068	0.000684899	0.000843852	0.000912809	0.000577372	0.00123266	0.000341281	0.00365319	0.073262	0.00170718	0.0013324	0.000698924	0.214526	0.270358	0.146747	0.493837	0.338725	0.323183	0.408101	0.313078	0.504457	0.395339	0.466883	0.360002	0.495706	0.424958	0.277251	0.253584	0.228766	0.34562	0.342792	0.277475	0.236829
MAG_088	0.00143512	0.00143665	0.00174184	0.00185805	0.00197364	0.0239931	0.0185187	0.0909278	0.126532	0.0600043	0.12343	0.15382	0.117737	0.258546	0.0866774	0.104382	0.00128406	0.00126846	0.00129262	0.00153329	0.00117886	0.00175193	0.0017556	0.534392	0.51058	0.00264518	0.00206385	0.00123177	0.416389	0.263943	0.171257	0.257953	0.110352	0.358668	0.373866	0.252022	0.443831	0.185409	0.26269	0.146654	0.134055	0.404165	0.225181	0.166186	0.253842	0.607539	0.457779	0.54806	0.139383
MAG_085	0.000123894	0.000226451	0.000117699	0.000119076	0.000333825	0.347772	0.209254	0.752981	0.590822	0.369521	0.00437208	0.00674121	0.462664	0.467873	0.445035	0.510968	0.000112193	0.000225074	0.000105998	0.000534809	0.000113569	0.000121829	0.000105998	0.000794986	0.000775714	0.000536874	0.000104622	0.000105998	0.41938	0.249756	0.426842	0.484038	0.422983	0.395691	0.559802	0.125796	0.688259	0.637506	0.636804	0.438172	0.511169	0.346982	0.669741	0.638233	0.22777	0.473109	0.198354	0.180026	0.224599
MAG_173	0.0154359	0.0102444	0.0022203	0.00893743	0.0737934	0.0107333	0.00322572	0.00247563	0.00229024	0.00657763	0.00259035	0.00346181	0.0154966	0.0144493	0.00130997	0.00129369	0.00596261	0.00287602	0.0126438	0.0312596	0.00644848	0.0284764	0.00663425	0.0039303	0.00214111	0.00150573	0.0327605	0.00800195	0.02859	0.00569506	0.00886342	0.00642813	0.00249191	0.939093	0.987133	0.118198	0.947619	0.0094037	0.00601663	0.171799	0.00418785	0.00138583	0.00205895	0.0033471	0.00183026	0.0381399	0.0021807	0.00377931	0.0029134
MAG_120	0.00340941	0.00337568	0.00343249	0.0046663	0.00455978	0.209979	0.157108	0.781776	0.927668	0.89548	0.800674	0.791719	0.983683	0.988576	0.305506	0.130524	0.0029221	0.00248893	0.00236555	0.0134752	0.00219734	0.00276676	0.00247562	0.100585	0.0739343	0.00512876	0.00311161	0.00223374	0.160727	0.171604	0.153165	0.155235	0.821011	0.452443	0.469942	0.434251	0.673283	0.64317	0.763891	0.641345	0.391763	0.755407	0.416001	0.590699	0.146261	0.205893	0.511769	0.245077	0.808291
MAG_104	0.000416381	0	0.000208191	0	0.000832074	0.283633	0.110859	0.109614	0.220108	0.2122	0.82896	0.915749	0.56674	0.714258	0.881832	0.504962	0.000416381	0.00312355	0.000208191	0.00794916	0	0.000104095	0.000624572	0.920946	0.864514	0.00364678	0.00101752	0.000353648	0.673395	0.345164	0.563874	0.121068	0.273953	0.412819	0.153272	0.362143	0.390064	0.871615	0.611157	0.600798	0.517435	0.0746764	0.180144	0.0535078	0.163998	0.553081	0.663096	0.577716	0.496907
MAG_142	0.999922	0.999921	0.999848	0.999907	0.999906	0.0677917	0.0353717	0.0211025	0.0829968	0.032543	0.187594	0.187815	0.048634	0.0624451	0.148874	0.125016	0.999957	0.999947	0.999943	0.999919	0.999946	0.999927	0.999908	0.999716	0.993361	0.999939	0.999951	0.999856	0.0704097	0.0746047	0.0367555	0.0144817	0.0282868	0.00945502	0.00872989	0.00745904	0.00894141	0.0082908	0.00743595	0.013583	0.00757119	0.0162007	0.0200223	0.0255983	0.114237	0.0194001	0.00936018	0.0112347	0.0518193
MAG_145	0.000154439	0.000257804	0.000167208	0.000155047	0.0013632	0.863159	0.406087	0.000996559	0.000542361	0.000642078	0.000376978	0.00160459	0.00135347	0.00102453	0.000765508	0.000656671	0.000237131	0.000256588	0.00013559	0.00024686	0.000248076	0.00013255	0.000145319	0.00106527	0.000898058	0.000438388	0.000386706	0.000316175	0.00120146	0.000788005	0.000604988	0.000742403	0.0564457	0.00178274	0.00166904	0.00157419	0.00171403	0.177887	0.0456751	0.346773	0.249072	0.0078685	0.0914833	0.0261884	0.0371347	0.00125497	0.00108168	0.0177988	0.00113701
MAG_003	0.0184974	0.0176232	0.00748081	0.0126934	0.03102	0.999855	0.999832	0.999912	0.999906	0.999973	0.999987	0.999986	0.999931	0.999977	0.999981	0.999968	0.0302705	0.0597177	0.999906	0.999866	0.999893	0.999975	0.999841	0.999991	0.999986	0.0420373	0.999979	0.999918	0.999914	0.999765	0.999724	0.961702	0.995537	0.806988	0.708597	0.360843	0.944435	0.998104	0.848326	0.886801	0.87183	0.982024	0.999761	0.998678	0.99976	0.999843	0.999971	0.999975	0.999818
MAG_093	0.00107978	0.00109124	0.00245228	0.00392218	0.0043554	0.0512848	0.137886	0.220092	0.138125	0.168954	0.800163	0.311545	0.535507	0.446381	0.122633	0.189068	0.000652014	0.00135504	0.00115153	0.00129966	0.000979385	0.00341475	0.00328462	0.0106166	0.0119425	0.00420317	0.00327153	0.00231069	0.258398	0.45825	0.355503	0.723404	0.0650557	0.0707577	0.13861	0.200531	0.167343	0.0758287	0.103086	0.0840454	0.0874929	0.0954488	0.414426	0.196815	0.30381	0.244516	0.195936	0.238929	0.205381
MAG_184	0.000938292	0.000858888	0.000938986	0.00174586	0.00143899	0.0182391	0.0174402	0.93849	0.428236	0.650279	0.0163802	0.0137339	0.0194351	0.0189496	0.0383816	0.0335039	0.000510756	0.000870677	0.000487177	0.00297577	0.00063281	0.000906045	0.000912286	0.0195169	0.993466	0.0035954	0.00262937	0.000453196	0.84022	0.848306	0.834534	0.671617	0.941674	0.0495429	0.142674	0.740174	0.204325	0.199348	0.0876717	0.0661087	0.11869	0.885997	0.87164	0.821435	0.845495	0.933482	0.46137	0.897724	0.829249
MAG_176	0.000487395	0.000596561	0.00062	0.000826773	0.0010602	0.0267162	0.0214146	0.021166	0.0288244	0.023725	0.0205881	0.0187451	0.0282586	0.0314601	0.0388741	0.0298229	0.000482258	0.000470699	0.000489321	0.00076609	0.000380797	0.000910575	0.000533309	0.0191876	0.0176043	0.00107272	0.000725313	0.000363459	0.0195896	0.0194624	0.0194701	0.0177928	0.0293808	0.0292649	0.0295047	0.0260143	0.0379263	0.0252877	0.0314797	0.0296595	0.0235905	0.0308295	0.0266372	0.0269217	0.0232437	0.0373547	0.0409926	0.0381973	0.0193841
MAG_186	0.000567842	0.000454941	0.000800874	0.000352051	0.000532247	0.0855795	0.0414141	0.0282453	0.0259889	0.0491103	0.00428356	0.0065071	0.00663557	0.00817948	0.012968	0.0117056	0.000701877	0.000334254	8.4e-05	0.0019994	9.01e-05	0	0.000167405	0.00388146	0	0.00034204	0.00107284	0.000177416	0.0325088	0.0254227	0.133966	0.0272069	0.761295	0.290548	0.516923	0.53614	0.31461	0.921386	0.286161	0.910119	0.729057	0.0813966	0.746236	0.677355	0.0354092	0.0261496	0.0246491	0.0254645	0.303436
MAG_087	0.000631678	0.000738934	0.000831637	0.000824092	0.00162016	0.387554	0.581621	0.927703	0.893154	0.568913	0.871141	0.745129	0.890551	0.843151	0.649959	0.773219	0.00030991	0.000468369	0.000642996	0.00167082	0.000577241	0.000540052	0.00022583	0.00703254	0.00852065	0.00226046	0.000542747	0.000203732	0.11723	0.110412	0.173017	0.392387	0.513154	0.0144795	0.0142677	0.0139352	0.0152557	0.463149	0.718513	0.525567	0.625927	0.396065	0.82555	0.260368	0.395306	0.508305	0.462975	0.320132	0.240487
MAG_101	0.00228804	0.00233118	0.002183	0.00334259	0.00271721	0.0561543	0.0420926	0.334383	0.504105	0.332291	0.198453	0.299586	0.412328	0.502598	0.986563	0.94785	0.00157113	0.00178947	0.00184949	0.0021875	0.00208808	0.00229067	0.00193277	0.741553	0.503096	0.00218938	0.00246361	0.00154262	0.264298	0.175608	0.180317	0.110608	0.0971001	0.0865663	0.1199	0.103052	0.100759	0.105885	0.122357	0.105594	0.119088	0.0638693	0.092285	0.0655458	0.0418093	0.0327592	0.0375439	0.0587185	0.406043
MAG_106	0.00252704	0.00340964	0.00287738	0.00299542	0.00353526	0.377398	0.163706	0.182759	0.482455	0.142618	0.709777	0.542076	0.783136	0.79464	0.380374	0.334552	0.00531616	0.00275771	0.00221462	0.00553762	0.00602982	0.00293477	0.00134231	0.862597	0.344668	0.00641643	0.989056	0.869841	0.819989	0.654252	0.905169	0.643204	0.838236	0.337259	0.363807	0.223333	0.232432	0.683496	0.901267	0.652701	0.682025	0.452139	0.709174	0.563514	0.630724	0.383746	0.73137	0.68421	0.429372
MAG_162	0.00039455	0.000887241	0.00108402	0.00286894	0.00163336	0.0276893	0.0267551	0.0442801	0.0411828	0.0371193	0.0227199	0.022503	0.0298909	0.0327452	0.0288342	0.0319645	0.00028349	0.000357282	0.000848233	0.000858917	0.000542134	0.000829847	0.000566979	0.0348866	0.0457273	0.00198468	0.00161199	0.000840034	0.0527984	0.0557138	0.0423871	0.0419259	0.0315377	0.0946493	0.108854	0.079884	0.114047	0.076909	0.0936686	0.0821536	0.0877275	0.0456528	0.0367988	0.0407087	0.0501859	0.0582831	0.0547915	0.0584533	0.024322
MAG_139	0.00170388	0.00188707	0.00191695	0.101901	0.20225	0.734635	0.480088	0.330457	0.381313	0.145004	0.269852	0.38421	0.602688	0.782798	0.00101206	0.0016386	0.000782109	0.00107345	0.000768142	0.00165061	0.000862983	0.036739	0.0607995	0.00336326	0.00147782	0.000654789	0.72454	0.944699	0.449132	0.818718	0.418656	0.973033	0.858881	0.512484	0.968068	0.718266	0.784401	0.608612	0.792633	0.942477	0.673892	0.666232	0.713107	0.54661	0.667798	0.811504	0.466197	0.95118	0.0631533
MAG_190	0.00241697	0.0024347	0.00603384	0.0103109	0.0133177	0.96495	0.946373	0.360584	0.350722	0.480938	0.705975	0.689529	0.911647	0.988045	0.649462	0.423269	0.00136585	0.00129631	0.00138025	0.00676746	0.00104918	0.0035501	0.00305944	0.0211227	0.0626985	0.00537197	0.00401581	0.00273696	0.420142	0.200992	0.330498	0.170312	0.333989	0.904127	0.807612	0.574113	0.918361	0.551562	0.935142	0.800398	0.865935	0.970804	0.793869	0.919423	0.126793	0.949948	0.29147	0.145479	0.994706
MAG_070	0.00181116	0.0019306	0.00304661	0.00785232	0.00415081	0.0264184	0.022227	0.025396	0.0311371	0.0281761	0.0300651	0.0245661	0.035125	0.0344481	0.0334185	0.0339797	0.00200522	0.00195046	0.00226369	0.0025294	0.00236031	0.00250498	0.00237883	0.639276	0.0261379	0.00287725	0.00381719	0.00268293	0.0266707	0.0250882	0.0253037	0.0252159	0.036197	0.0410156	0.0401497	0.036668	0.0367072	0.202478	0.0508068	0.0401648	0.0350249	0.0402788	0.0344049	0.0347412	0.0463549	0.0371189	0.072263	0.0564765	0.0214334
MAG_175	0.00256965	0.00283307	0.00286607	0.00398282	0.00372846	0.0619945	0.058962	0.0480757	0.0660185	0.063045	0.0526911	0.133012	0.100531	0.153953	0.0445067	0.0396626	0.00248058	0.00270661	0.00327375	0.00350768	0.00260761	0.00300595	0.0030226	0.103546	0.177846	0.00406693	0.00308305	0.00217686	0.209655	0.116295	0.0309514	0.231501	0.135522	0.33487	0.223264	0.32483	0.594389	0.173589	0.126295	0.0695995	0.0415434	0.384702	0.115261	0.192657	0.114837	0.0866405	0.149915	0.23779	0.158336
MAG_146	0.000303257	0.000226881	0.000307188	0.000309434	0.000243729	0.138911	0.0751336	0.00536484	0.00340939	0.00194927	0.000719954	0.000652002	0.00139835	0.00114058	0.000798015	0.00101198	0.000303818	0.000330775	0.000217896	0.00121134	0.000227443	0.000217334	0.000213965	0.000391426	0.00047061	0.000482965	0.000210033	0.000213403	0.00256701	0.00207057	0.00315443	0.00292699	0.467098	0.395303	0.359023	0.560733	0.611009	0.00422706	0.00709452	0.00508685	0.00688337	0.124171	0.280715	0.251108	0.301431	0.445749	0.337343	0.238706	0.00354642
MAG_091	0.00189039	0.00191621	0.00143615	0.00202473	0.00233213	0.0154108	0.0147778	0.0166767	0.0153753	0.0158102	0.0436852	0.25002	0.0156399	0.0146729	0.0130601	0.0140222	0.00125986	0.00109325	0.000622869	0.000923009	0.00072574	0.00177744	0.00086048	0.00937047	0.00917038	0.00188797	0.00152692	0.000872582	0.3347	0.273385	0.0900256	0.474537	0.289274	0.016648	0.0179938	0.0172338	0.0178514	0.304018	0.318455	0.337955	0.329014	0.324345	0.153104	0.168603	0.288949	0.352067	0.287788	0.398184	0.011281
MAG_157	0	0.000129242	0.000123516	0.000306746	0.000491612	0.00263638	0.00186829	0.00191328	0.00187647	0.00184947	0.00185847	0.00231327	0.0015051	0.00156727	0.000243761	0.000988131	0.000248669	0	0	0	0	0.000115336	0.000121062	0.000252759	0.000123516	0	0.000649483	0.000122698	0.00319098	0.00224374	0.00145357	0.00129242	0.00266174	0.00666988	0.00576355	0.00648257	0.00471898	0.00738562	0.00626089	0.00398034	0.00433125	0.0012368	0.00135214	0.00301756	0.00255049	0.00274599	0.00316562	0.00327114	0.00206133
MAG_178	0.00190031	0.000905206	0.000794837	0.000537605	0.000732532	0.067684	0.039635	0.0231179	0.0228278	0.0440178	0.00577748	0.00886871	0.00780418	0.00910191	0.0158469	0.0148767	0.000298175	0	0.000268803	0.00112149	0.000291054	0	0.000145082	0.00249132	0.000206497	0.000414775	0.0007174	0.000283934	0.0324788	0.022316	0.116269	0.0210156	0.127149	0.057425	0.0651366	0.0863835	0.0524352	0.152249	0.0666444	0.138975	0.0942162	0.0348019	0.0961308	0.148714	0.0385607	0.0242759	0.0252799	0.0320356	0.0510209
MAG_121	0.00295401	0.0027577	0.00451653	0.00635507	0.00732069	0.155885	0.10192	0.243138	0.133531	0.111345	0.911433	0.544733	0.656343	0.515934	0.722921	0.787099	0.00151401	0.00232431	0.00127489	0.00273902	0.00126259	0.00439833	0.00408679	0.0230195	0.0234358	0.00630998	0.00567231	0.003371	0.0649543	0.0785688	0.077398	0.0885044	0.254687	0.550414	0.38786	0.384034	0.706224	0.166662	0.732678	0.691902	0.815962	0.150615	0.546071	0.172891	0.193085	0.91066	0.383191	0.252249	0.459054
MAG_053	0.00370306	0.00381796	0.00466834	0.00586281	0.0070552	0.565992	0.657394	0.313348	0.339022	0.216888	0.438191	0.18136	0.441528	0.423972	0.313605	0.353904	0.0031414	0.0043317	0.00116947	0.0281845	0.000988793	0.00551783	0.0027363	0.0170821	0.019016	0.00602443	0.00306728	0.00195645	0.910693	0.948346	0.955699	0.9819	0.963462	0.959301	0.972044	0.994246	0.949043	0.903096	0.981709	0.992183	0.990051	0.985716	0.993653	0.924761	0.973314	0.822687	0.949624	0.921484	0.483394
MAG_165	0.903358	0.974366	0.0945596	0.56645	0.525862	0.00124032	0.000613401	0.000619547	0.00094776	0.000124975	0.00142103	0.00110306	0.00054907	0.000935057	0.000703137	0.000435158	0.99363	0.976216	0.638584	0.871914	0.587027	0.0130974	0.00672651	0.0302189	0.00209179	0.732726	0.591253	0.119425	0.00170417	0.000419178	0.000370417	0.000185618	6.19e-05	0.000247491	0.000261013	6.15e-05	0.00028273	0.00043229	6.19e-05	0.000433109	0.000123746	0	9.83e-05	0.000126204	0.000742473	0.000202418	6.6e-05	0.000250359	0.00409303
MAG_089	0.000272603	0.000627168	0.000220981	0.00016166	0.000466414	0.106221	0.08708	0.227429	0.245069	0.389072	0.0813942	0.100182	0.118865	0.122152	0.116801	0.127276	0.000262641	0.00055381	0.000849055	0.000610414	6.61e-05	0.000236377	0	0.905305	0.796529	0.00203456	0.000982639	0	0.388377	0.576287	0.595124	0.695467	0.477871	0.107605	0.115974	0.133562	0.1104	0.278202	0.310934	0.394544	0.255281	0.491652	0.420784	0.595218	0.281139	0.532517	0.358356	0.321022	0.47101
MAG_090	0.00440706	0.00489105	0.00388589	0.00395825	0.00528874	0.520992	0.225861	0.380731	0.315761	0.49697	0.344862	0.469933	0.370081	0.463727	0.00228718	0.00157613	0.00501653	0.00516658	0.0050723	0.00546467	0.00500458	0.00432872	0.00488972	0.292691	0.151189	0.00460756	0.00520907	0.00359044	0.302013	0.357146	0.329689	0.240244	0.198269	0.0641839	0.0759929	0.0593001	0.0830662	0.162772	0.177851	0.290114	0.223094	0.104465	0.100361	0.120274	0.109987	0.135365	0.0760221	0.121914	0.10037
MAG_169	0.00599047	0.00604936	0.00371945	0.00324531	0.00364399	0	0	0	3.67e-05	0	0	0	7.7e-05	0	0	7.42e-05	0.00330878	0.00432486	0.00460043	0.00516047	0.00537103	0.005486	0.00553086	0.00266742	0.00128272	0.00334319	0.00436769	0.00335364	9.02e-05	3.85e-05	0.000171812	0.000229422	3.72e-05	0	0	0	0	3.7e-05	3.85e-05	0	0	7.62e-05	0	0	7.27e-05	0	3.42e-05	3.59e-05	3.8e-05
MAG_167	0.921127	0.915918	0.0630636	0.150003	0.16434	0.00189618	0.00149598	0.00168383	0.00203546	0.00164132	0.000792523	0.00161359	0.0106394	0.00176724	0.00131156	0.0016646	0.0650798	0.111199	0.163299	0.136376	0.139957	0.225054	0.226647	0.0610759	0.0188837	0.0751674	0.0968137	0.0689529	0.00222473	0.0018978	0.00299499	0.00294114	0.000991109	0.000782604	0.000865803	0.000729566	0.000858718	0.00109415	0.00222797	0.00128787	0.00106479	0.00127026	0.00202149	0.000952647	0.00191278	0.00123585	0.000881795	0.00089961	0.00109779
MAG_155	0.000766983	0.000833875	0.000253127	0.000133785	0.00037703	0.0772342	0.152464	0.00421422	0.00650225	0.00762422	0.000870362	0.00146935	0.004291	0.00380299	0.00528374	0.00322604	0.000133785	0.000133025	0.000132265	0.000250086	0.000248566	0.000246286	0.000244765	0.000497893	0.00026909	0.000259968	0.000134545	0.000133785	0.0107628	0.00823689	0.0168744	0.00888985	0.0134249	0.0259702	0.0189298	0.0350167	0.0171245	0.0239011	0.019487	0.0265799	0.023857	0.00805674	0.00867169	0.0212444	0.0109734	0.00554143	0.00622328	0.010829	0.0117525
MAG_092	0.00154263	0.00183848	0.00335226	0.00459005	0.0057543	0.0672356	0.246288	0.194372	0.29151	0.0900818	0.0486102	0.0378807	0.052571	0.0445627	0.0525703	0.0543054	0.00104813	0.00110725	0.00095637	0.00155493	0.000775217	0.00495047	0.00447133	0.0104319	0.00995934	0.00651083	0.00506209	0.00311269	0.0175566	0.0183616	0.0178853	0.0206844	0.201293	0.219483	0.219372	0.233984	0.174463	0.242123	0.528385	0.347549	0.743881	0.306362	0.108583	0.116497	0.156848	0.205696	0.142243	0.121958	0.0133057
MAG_031	0.00276911	0.00336185	0.00212368	0.00230744	0.00304296	0.570225	0.549233	0.708396	0.645271	0.693529	0.224437	0.291459	0.743546	0.830062	0.413011	0.619216	0.00170164	0.00214935	0.00173767	0.00567154	0.000737318	0.00235609	0.000721104	0.211823	0.121734	0.00874558	0.00189982	0.000359426	0.469681	0.64999	0.492591	0.716738	0.834583	0.91344	0.928877	0.899811	0.91969	0.778567	0.934082	0.836475	0.896969	0.861096	0.704206	0.730368	0.816051	0.935786	0.855215	0.758837	0.492543
MAG_065	0.00165684	0.00209152	0.00106615	0.00136907	0.00175355	0.183614	0.186235	0.271993	0.444539	0.451936	0.0583277	0.0682647	0.0818685	0.0846895	0.0743597	0.0840813	0.000819153	0.00105974	0.000808708	0.00124912	0.00038144	0.00109209	0.000388517	0.0468811	0.0480942	0.00474071	0.00108636	0.000275635	0.0809341	0.0876363	0.0767106	0.0989285	0.668517	0.439709	0.493746	0.274099	0.599205	0.346957	0.446101	0.334479	0.449709	0.400787	0.263385	0.293506	0.362893	0.571038	0.407338	0.408053	0.180629
MAG_164	0.00687548	0.00661237	0.617982	0.825959	0.721599	0.00234412	0.000989858	0.000356991	0.000604044	0.000475577	0.00109774	0.000979976	0.000358227	0.000721806	0.000484223	0.000349168	0.713028	0.43851	0.64477	0.558592	0.747516	0.544691	0.597451	0.000359462	0.000235935	0.000340109	0.00835821	0.00388738	0.000358638	0.000468577	0.00036605	0.000299757	0.000357815	0.000362344	0.000307992	0.000303875	0.000303875	0.000293581	0.000237582	0.000476812	0.000234288	0.000304698	0.000364815	0.000482165	0.000363579	0.000301404	0.000307581	0.000299757	0.000300993
MAG_102	0.00178203	0.00180488	0.001907	0.00293108	0.00282753	0.215837	0.11163	0.088237	0.0967803	0.103469	0.206868	0.149149	0.247192	0.305602	0.692783	0.548467	0.00175822	0.00153065	0.00151541	0.00198675	0.00159468	0.00204531	0.00197627	0.593454	0.668149	0.00313485	0.00305773	0.00150827	0.0465262	0.043086	0.0428865	0.0418841	0.0943939	0.124255	0.0890359	0.0789032	0.0732074	0.115661	0.128085	0.258112	0.158331	0.0890611	0.0700252	0.111094	0.0642744	0.06954	0.153146	0.125988	0.0450918
MAG_057	0.00337951	0.0048068	0.00265154	0.00293514	0.00485872	0.649323	0.376375	0.420273	0.393114	0.409106	0.143847	0.172424	0.241822	0.249319	0.198603	0.243203	0.00234467	0.00274966	0.00142227	0.00308446	0.00108747	0.00307228	0.000780245	0.169207	0.213811	0.0385575	0.00339025	0.000930279	0.486017	0.560616	0.314422	0.82618	0.760624	0.511944	0.77731	0.709794	0.830719	0.738971	0.864947	0.783057	0.902582	0.829405	0.473028	0.393104	0.573314	0.85253	0.810679	0.665727	0.219645
MAG_063	0.00249899	0.00245529	0.00452462	0.00666733	0.00688746	0.160631	0.285869	0.548669	0.227179	0.336725	0.117162	0.0562777	0.0804737	0.0683946	0.0888297	0.0912548	0.00151439	0.00199649	0.00111096	0.00379961	0.00101162	0.00421231	0.00344545	0.017894	0.0171462	0.00544274	0.00429708	0.00231834	0.0464872	0.0519671	0.0499576	0.0607821	0.357463	0.336443	0.458078	0.502676	0.517439	0.112427	0.526698	0.258986	0.386475	0.463461	0.698604	0.387029	0.556018	0.653638	0.811299	0.488521	0.219107
MAG_094	0.00123163	0.0018555	0.000731596	0.00120109	0.00145598	0.0777171	0.0726159	0.174037	0.12853	0.130849	0.0435149	0.0474507	0.379539	0.343485	0.292605	0.54411	0.000752377	0.00109379	0.000766797	0.000574674	0.000303665	0.000869009	0.000383399	0.0319816	0.0420441	0.00364059	0.00158534	0.000435989	0.345267	0.456375	0.343836	0.528134	0.130584	0.273654	0.40754	0.254926	0.239178	0.23705	0.333394	0.282597	0.332909	0.382301	0.228224	0.226441	0.287366	0.555499	0.558082	0.375512	0.105655
MAG_124	0.00059807	0.000724075	0.000998688	0.000839948	0.00122524	0.430611	0.318842	0.458542	0.582872	0.637204	0.00829036	0.00794274	0.805247	0.842154	0.645563	0.646973	0.000687183	0.000806952	0.000665619	0.000838129	0.000678089	0.000943869	0.000673153	0.00522544	0.00495889	0.000998948	0.000749795	0.000553903	0.713145	0.649812	0.60929	0.425428	0.240161	0.493159	0.46412	0.440575	0.279657	0.246163	0.376677	0.260573	0.076966	0.125621	0.362256	0.291359	0.221898	0.173896	0.232562	0.309837	0.612504
MAG_180	0.000282767	0.000229133	0.000352356	0.000714556	0.000651077	0.0111976	0.00944673	0.0115996	0.0131424	0.0110272	0.010478	0.00895316	0.012103	0.0122513	0.0109448	0.0118589	0.000250519	0.000195187	0.000274281	0.00031841	6.25e-05	0.000552974	0.000600498	0.00893008	0.00887203	0.000987139	0.000815374	0.000422963	0.00980723	0.00950953	0.0101738	0.0111274	0.137127	0.1211	0.100938	0.0846621	0.030844	0.138793	0.381309	0.741269	0.512591	0.15741	0.314353	0.189254	0.116437	0.0908317	0.249046	0.174373	0.0150145
MAG_156	0	0	0.000251356	0	0.000242201	0.0250282	0.0182641	0.0126019	0.0116623	0.0169507	0.000502712	0.00221559	0.00894644	0.0109107	0.00538002	0.00451775	0	0.000125678	0	0.000377034	0.000251356	0	0	0.00136415	0.000206412	0.000125678	0.000380363	0.000125678	0.0135965	0.0116398	0.0250532	0.0115699	0.017654	0.0259671	0.0200011	0.0273545	0.0153768	0.0370484	0.0304915	0.0416344	0.0271997	0.0084171	0.00997517	0.0248227	0.0210074	0.0116589	0.0125686	0.019704	0.0167418
MAG_136	0.00272303	0.00316134	0.0018247	0.00214812	0.00317536	0.491754	0.521611	0.738252	0.473827	0.474591	0.101272	0.149831	0.265129	0.29072	0.283717	0.463361	0.00105122	0.00111681	0.000929993	0.00261538	0.000218476	0.00186541	0.000569937	0.0669346	0.05488	0.00600017	0.00120275	0.000248782	0.522448	0.287114	0.138008	0.271841	0.569517	0.403108	0.421082	0.454413	0.382245	0.42307	0.377916	0.337149	0.614853	0.876745	0.758093	0.524994	0.310519	0.331431	0.377379	0.338364	0.162203
MAG_163	0.000918138	0.000752382	0.000206001	0.000722368	0.000399042	0.0664442	0.125911	0.0202911	0.0255776	0.0340946	0.00243109	0.00587444	0.0121541	0.013255	0.0141315	0.0100811	0.000911999	0.000532738	0	0.000604361	0.000103001	0	0.000266028	0.00213982	0.000650745	0.000310366	0.000891535	0.000320598	0.0348149	0.0285434	0.0550194	0.0278313	0.0509096	0.0350318	0.0345877	0.0444158	0.0323381	0.0672539	0.0930627	0.120451	0.0857286	0.0209084	0.0267454	0.0628263	0.0373592	0.027317	0.0259855	0.0361259	0.0351703
MAG_098	0.000326821	0.000192397	0.000384795	0.000168189	0.000192397	0.569065	0.573291	0.752142	0.674642	0.73962	0.0876855	0.562649	0.812465	0.846279	0.833876	0.610219	0	0.00212211	0	0.00142323	0	0	0.000206413	0.000998301	0.000287322	0.0011066	0.000503291	9.62e-05	0.472096	0.371506	0.430746	0.420713	0.638058	0.581455	0.457986	0.568362	0.54166	0.797627	0.582684	0.703362	0.625027	0.249736	0.334909	0.357183	0.421831	0.393809	0.685251	0.735255	0.532729
MAG_151	0	0	0.000167249	0	0	0.131646	0.0882644	0.301182	0.188484	0.115397	0.00183974	0.0023354	0.00132969	0.00133412	0.00126157	0.00139061	0	0	0	0	0	0	8.36e-05	0.000437506	8.36e-05	0	0	0	0.00314008	0.00373542	0.00314174	0.00405441	0.39043	0.00568758	0.0055015	0.00754061	0.00576899	0.421226	0.395833	0.294644	0.300383	0.109766	0.217355	0.192001	0.220291	0.289312	0.173412	0.221772	0.00288311
MAG_050	0.00309743	0.00359284	0.00212847	0.00257136	0.00360678	0.344119	0.673242	0.250405	0.18907	0.186538	0.147562	0.283851	0.908893	0.937569	0.723239	0.840089	0.00063947	0.00179433	0.00183011	0.00219678	0.000695238	0.00276608	0.000661312	0.106303	0.0892851	0.00834471	0.00151967	0.000296963	0.753501	0.232976	0.178397	0.304468	0.225821	0.899321	0.947403	0.946311	0.963017	0.949137	0.960457	0.90607	0.921534	0.311114	0.254379	0.204428	0.942462	0.953979	0.957395	0.950306	0.60039
MAG_170	0.00453742	0.0018663	0.000510455	0.0009518	0.00267477	0.0112446	0.00410667	0.000191603	0.000321777	0.000406974	0.00381671	0.00265649	0.00982552	0.0132806	0.0136002	0.0140229	0.00106662	0.000753981	0.000734236	0.00131563	0.000744474	0.000844298	0.000390154	0.00718	0.00133391	0.000448659	0.00124762	0.000598212	0.000826015	0.00410558	0.00079786	0.00048559	0.00031812	0.0794755	0.104966	0.00580441	0.0933159	0.00518828	0.00199831	0.0114231	0.00180561	0.000151747	0.000204401	0.000321411	0.00225134	0.00514879	0.0138916	0.00497949	0.00130868
MAG_150	0.00631463	0.0060573	0.00491815	0.00550697	0.00589978	0.244881	0.0509219	0.0592727	0.132737	0.0227906	0.0967385	0.0531633	0.258841	0.202037	0.0141127	0.0124413	0.00411088	0.00441672	0.000738324	0.000594026	0.000506245	0.00554344	0.00125699	0.00638398	0.00606572	0.00518751	0.00299218	0.00059603	0.00806906	0.00791754	0.00757203	0.00939619	0.0144775	0.0344267	0.0262546	0.0181911	0.0119879	0.00898695	0.0115831	0.00989001	0.0105349	0.0105113	0.0631447	0.00851718	0.0387516	0.572658	0.0104536	0.0298091	0.00547851
MAG_060	0.00346305	0.00359478	0.00270289	0.00287214	0.00412645	0.391803	0.351105	0.35773	0.270301	0.246929	0.0381745	0.0471092	0.478593	0.498854	0.384428	0.512883	0.00172674	0.00244533	0.000707181	0.000697247	0.000502238	0.00297406	0.000750598	0.00999362	0.0109845	0.00158913	0.000750598	0.000183602	0.0654264	0.0857992	0.0727513	0.176198	0.255666	0.398819	0.432233	0.466309	0.465619	0.223549	0.568045	0.426065	0.541247	0.247547	0.21236	0.160222	0.224993	0.335453	0.133105	0.226092	0.245752
MAG_187	0	0	0	0.000113373	0	0.000980568	0.000510556	0.00102787	0.000671982	0.000389674	0.000742559	0.000415953	0.000591644	0.000665225	0.000485028	0.000559359	0.000793614	0.000518815	0	0.00203697	0.000226747	0.000453494	0.000226747	0.995401	0.998111	0.00225245	0.00384269	0	0.516695	0.333017	0.395939	0.349611	0.665585	0.00145959	0.00142806	0.0011067	0.00250773	0.661868	0.6387	0.770922	0.327388	0.595971	0.538053	0.68914	0.651247	0.610482	0.477113	0.761515	0.857227
MAG_171	0.000490054	0.000474945	0.000719972	0.00090522	0.000811939	0.00470675	0.00510549	0.00377394	0.0048539	0.00296069	0.00411619	0.00364256	0.00462661	0.00544906	0.00448734	0.00422129	0.000956459	0.000716687	0.000545891	0.000486112	0.00141892	0.00123565	0.000484142	0.979613	0.936063	0.0015306	0.00114434	0.000156344	0.00477704	0.00523556	0.00433757	0.00511535	0.00488871	0.244105	0.431792	0.367803	0.543203	0.618004	0.222078	0.559466	0.214073	0.00663018	0.00611976	0.00592072	0.00455172	0.00478886	0.00483156	0.0050582	0.00357555
MAG_160	0	0.000144354	0.000173034	0.000144354	0.000152002	0.0104145	0.0127146	0.011576	0.00755134	0.0177393	0.0086469	0.0073047	0.00636114	0.00729131	0.000139574	0.00186131	0.000158694	0.000144354	0.000242821	0.000144354	0	0.000144354	0.000144354	0.000144354	0.000144354	0	0.000148178	0	0.0116105	0.00818612	0.00469772	0.00519866	0.0245956	0.0375971	0.0313889	0.0333716	0.0283345	0.0270898	0.0280621	0.0195165	0.016638	0.00726168	0.00941743	0.0166762	0.0219648	0.027129	0.0284043	0.038749	0.012771
MAG_067	0.000806352	0.000190696	0.000251314	0.000190696	0.00126352	0.490974	0.992305	0.831737	0.694695	0.912707	0.0624143	0.0434224	0.0120505	0.0209791	0.292176	0.540242	0.000381391	9.53e-05	0.000123131	0.000190064	0.000154703	0	0	0.000858131	0	0.000229214	0.000861288	0.000190696	0.566838	0.109554	0.174713	0.155095	0.0922096	0.504456	0.700307	0.515973	0.526255	0.72053	0.644957	0.808429	0.331408	0.0853938	0.11121	0.384838	0.167704	0.0449417	0.0777142	0.166157	0.76445
MAG_182	0.00149708	0.00114147	0.00565443	0.0105615	0.0113885	0.00376238	0.00196896	0.806443	0.883324	0.977259	0.964007	0.962725	0.784905	0.858426	0.829787	0.862562	0.126251	0.0079048	0.26578	0.494358	0.272687	0.00220468	0.00071031	0.708519	0.0212012	0.462877	0.795161	0.437209	0.949527	0.883028	0.900059	0.750232	0.748745	0.926563	0.955843	0.928075	0.928598	0.891307	0.72116	0.748237	0.419056	0.777705	0.768549	0.893815	0.905513	0.860569	0.918823	0.911689	0.962034
MAG_185	0.00614142	0.00604412	0.00598456	0.00840144	0.00864322	0.400381	0.246705	0.0500631	0.0637547	0.0586453	0.0590183	0.0517275	0.0684579	0.0699309	0.920556	0.896536	0.004528	0.0051062	0.00478747	0.0228099	0.00469872	0.0063316	0.00513333	0.0599609	0.0564655	0.0182022	0.00639057	0.00493401	0.0407152	0.0411522	0.0406409	0.0443011	0.987314	0.444406	0.415654	0.481348	0.527616	0.105579	0.55994	0.133788	0.50039	0.995875	0.977208	0.993717	0.962722	0.993328	0.957495	0.992931	0.0468215
[truncated: 2 more columns]
