# Supplementary material for: Limitation of amino acid availability by bacterial populations during enhanced colitis in IBD mouse model
Source: mSystems. 2023 Nov 1;8(6):e00703-23. doi: 10.1128/msystems.00703-23 (PMC10746178; doi:10.1128/msystems.00703-23)
Supplement: Table S5 — MAGs of interest gene annotation. [file msystems.00703-23-s0009.xlsx]

## Sheet: MAG_165_Enterococcus
Supplementary Table S5. Gene annotation of Enterococcus and Enterobacteriaceae MAGs.
gene_callers_id	contig	start	stop	direction	KEGG_Class	KEGG_Class (ACCESSION)	KOfam	KOfam (ACCESSION)	Transfer_RNAs	Transfer_RNAs (ACCESSION)	KEGG_Module	KEGG_Module (ACCESSION)	dna_sequence
10141	Dam04_000000001722	1	64	r									ATGTATCGGTTACCTGTTGAAAACCTTTATGGCTTCTGTTTAGAAATTTTTGATTGTATGTAT
10142	Dam04_000000001722	207	801	f									TTGGGCACTATTGTCGTTGTACTCGGTTTGTTAGGGTTGCTATTTGCGCCATCCATTATTAGCATTTTTTCTTTAACTATCACTGGATTTATAGCATTTACACTTGTTTTTGGTAAAAAAGATACGAAAAAAATGTTCTCGAAACCTGTCGCTCCTGTCAAAAATATAGCCAAATATTTTTTTATCAATGTAGTAATCAGTGCCGCAGTCTCGGTATTTTTGCAACAAATTTTGAAATGGGGTTTAACAGGCAATCCAATAAATGAGGCTTTCAGCCCGTTATTATTTATTATTTTGCCTATCATGATACTTGGAGAAGAATTGTTCTCAGTGTATTTTCTCGCTATTTTTTCTAGTAAGTTCAGCATTCCTGTCGCTAGTTTCTTGTCAGCAATCATC…
10143	Dam04_000000001722	1112	1355	f									ATGAAAATGGCAACTTTTGGAAAATTTGATACAACTATCGTACCATCGGAAATTGGTGAAAAATTCAAGATCAATACTCACGTAATGTTCACAATTCACGGCAAGTCGCAAACTGGAACGATTTCAAAGCAATTGAAAAATTCCGCTGTTGTTGAGATTGATGAAACTGCAGAAAATGCGAACTTGATGACGCAAAGTAAGGGTGTAGTAATCGTTAACTACAAAGAACTAAAAAAGATTTGA
10144	Dam04_000000001722	1493	2123	r			uracil phosphoribosyltransferase [EC:2.4.2.9]	K00761					ATGGGCAAATTTCAAGTGATCGATCATCCATTGATTCAACACAAACTAACTATTATTCGGGACAAAAACTGCGGAACAAAGGTTTTTCGTGAAGTAGTCGATGAAATCGCTATGTTGATGGCATATGAAGTATCACGGGATATGCCATTGGAAGACATCGTGATCGAAACACCGATCACTGAAACAACACAAAAAACGTTGTCTGGTAAAAAAGTAGCGATTATTCCAATCTTGCGCGCAGGTATTGGAATGGTTGACGGTATCTTGGAATTGATTCCAGCTGCTAAAGTGGGACATATCGGTCTTTATCGAGATGAAGAAACATTGGAACCACATGAATATTTCGTCAAACTTCCAGAAGACATTGATGCACGTCAGTTGTTTGTAGTAGATCCAATG…
10145	Dam04_000000001722	2256	3204	r			acetyl esterase [EC:3.1.1.-]	K01066					ATGACTGATCGTATCTCGTTAGAAAAGGAAGCAGTAGCATTCAGTGATGCAAATGCGCCTCATCCGCGTATCTATGAACTAGCACCGGAAGAAGGAAGAGCTTTACTAGAAGAAGTACAAGAATCACCTGTGAACAAATATTCCGTCGATATTGAAGACTTGATGGTGGATACTGGCGAATGGGGAAAACTCAATATTCGTCTCGTACGACCAGAAGGGAATATGGATAAATTACCAGTTATTTTTTATATTCATGGAGCAGGCTGGGTTTTTGGCAGTGCTCAAACCCATGATAAATTGATCAGAGAACTTGCGGTTCGTACGAATTCCGTCGTTGTCTTTCCAGAATATAGTCGATCACCAGAAGCAAAATATCCAACAGCAATTGAACAAAATTAT…
10146	Dam04_000000001722	3356	4601	r	Pathway modules; Carbohydrate metabolism; Other carbohydrate metabolism!!!Pathway modules; Energy metabolism; Methane metabolism!!!Pathway modules; Metabolism of cofactors and vitamins; Cofactor and vitamin metabolism!!!Pathway modules; Metabolism of cofactors and vitamins; Cofactor and vitamin metabolism	M00532!!!M00346!!!M00140!!!M00141	glycine hydroxymethyltransferase [EC:2.1.2.1]	K00600			Photorespiration!!!Formaldehyde assimilation, serine pathway!!!C1-unit interconversion, prokaryotes!!!C1-unit interconversion, eukaryotes	M00532!!!M00346!!!M00140!!!M00141	GTGGTAGATTACAAAACGTTTGACCCTGATCTTTGGGCTGCGATCGCCAAAGAAGAAGAAAGACAAGAACATAATTTGGAGCTGATTGCCTCTGAAAACTTTGTCTCCGAAGCAGTGATGGCTGCACAAGGAAGTATCTTGACAAATAAATACGCAGAAGGTTATCCAGGGCATCGCTATTATGGTGGGTGTGAATTTGTCGATATCGTTGAAAATTTAGCGATTGACCGTGCAAAAGAATTATTCGGAGCGAAATTTGCGAACGTCCAGCCTCACTCCGGCTCTCAAGCCAACACGGCTGCTTATCTCGCTTTGGTAGAACCAGGGGACACGATCTTAGGAATGGATCTTTCCGCAGGCGGACATCTAACACATGGATCACCAGTCAACTTCAGTGGC…
10147	Dam04_000000001722	4617	4779	r									ATGATCAATTGGTTATTGTCGCATTCTTTTAGTATGATACAATGCTATCAAGTAAATCTTCTATCAGTGAACGAAAAACTAAGCGTAACTAATCGTAATAGAAGAGATACGAATATTTGGCAATTTGTTTTTGATGGGAAAAATAAAATTGTAGGAAAATAA
10148	Dam04_000000001722	4775	5801	r			L-threonylcarbamoyladenylate synthase [EC:2.7.7.87]	K07566					GTGGAAACGAAACGATATGATGAAACAGAATTGCAAGAGGCAGCCGAAGCACTGAAAGAAGGAGAACTTGTTGCTTTTCCTACCGAAACAGTATACGGATTGGGCGCCAACGCTCTTTTACCAAACGCTGTCAAGAAAGTGTTTTCTGTAAAAGGGAGACCGCAAGATAATCCATTAATCGTCCATGTCGCCTCTTTTGAACAAGTAAAAGAGTATGTGGACAACTTTCATCCGGCAGCAGAGAAGATTGTGAAGAACTTCTGGCCTGGACCATTAACTTTGATATTTAAGATCAAAAAAGACACTTTGCCCTCAGTTGTGACGGGAGGATTATCCACAGCTGCATTTCGTATACCGGATAACAAAAAAACACTAGAAGTAATCGAACTTTCCGGTGTT…
10149	Dam04_000000001722	5822	6002	r									ATGGTTGAAGTTGTGGATGAAAAATTTTTTATTTGTTTTTTTATTATAAAAAAACACTTATTTGACAAGGATGTAAACGACTTTTTGGTTTATCAACAAGTTTATCCACTATTGACAAATAGATTATCCACAAACAGTGGAAAACTTGAGGATAAACTCAGACAAAATAAGAATGTATGA
10150	Dam04_000000001722	5994	6834	r			release factor glutamine methyltransferase [EC:2.1.1.297]	K02493					ATGGGTAAAATGACCTATCGAGAAGTCCTGTCACGGGCTTCTTCTTTTTTAGAGGATCATGGGAAAGAAGCATATAGTATCCAATTTTTATTTTTGGAACGAAAACAATGGAAAAAACTTGATTGGCTCCTTCATATGAACGAAGAGATTTCAGAAGAAGAACAGCGGTTGATCGAAACCGATCTGCGACTTCTGCTTGCAGATCATCCACCTCAGTATTTGCTAGGATATGCAGATTTTTATGATCATCGGTTAAAGGTAACTGAAGCAACACTGATCCCTCGACCAGAAACAGAGGAGTTAGTCGAATGGTGTTTAGACGAGACGCCTGGTGTACCGTTAGAAGTGATAGATATTGGGACAGGGACTGGAGCAATTGCTATTAGTTTGAAAGCAGCA…
10151	Dam04_000000001722	6826	7900	r			peptide chain release factor 1	K02835					ATGTACGATCAATTACAAGCAATTGAAGACCGTTATGAAGAGCTTGGAGAACTTTTAAGTGACCCAGAAGTGATTTCTGATACAAAGCGTTTTATGCAGCTTTCAAAAGAAGAAGCAAACACGCGCGAAACAGTCGAAGTTTATCGTCGTTATAAAGAAGTAGTACAAGGAATCACCGATACAGAAGAACTGCTTGGTGAAAAACTGGATGATGAAATGGCTGAACTAGCAAAAGAAGAATTATCTGAATTAAAAAAAGAAAAAGAAGTCTTAGAAGAAAAAATCAAGATCTTGCTTTTACCAAAAGATCCAAATGACGATAAAAATATCATCATGGAAATCCGTGGAGCAGCAGGCGGAGACGAAGCAGCATTATTCGCTGGCGATCTTTTCAATATG…
10152	Dam04_000000001722	7902	8541	r			thymidine kinase [EC:2.7.1.21]	K00857					ATGCTGAAAATCAAGTATAATACCATAGGAACAAACTGGAAGGTGAAAAAGAGCATGGCACAACTATTTTTTAAGTATGGCGCAATGAATAGCGGCAAGACGATCGAGATCCTAAAAGTCGCACATAATTATGAAGAACAAAATAAGCCAGTTGTCTTAATGACAAGCGGTATTGATACAAGAGATGGTTTAGGCGTTGTTTCAAGCCGAATCGGACTGAAACGTAATGCGATGCCGATATTTGAAGAAACAGACGTATTTGACGTAATTCAGAAAATGGAAAGCAAACCCTATTGTGTGCTGATCGATGAAGCGCAATTCTTAAAAAAGAAACATGTCATTGCTTTTACGAGAATTGTGGACGAATTGGATATTCCGGTTATGGCATTTGGTTTGAAA…
10153	Dam04_000000001722	8592	8841	r									ATGGGAATAAAAAAAGACTATCATCACCAAGGATTAGGAACAAAACTTTTTAAAGAAGCAGAAGGTTACGCAGCAAAACATTACAAATATTTGCAAGTGAAGACTGTAGACGAGGGGCACTACTCTATATATGATCAAACTATTTGTTTCTACGAATCATTAGGATTTTCAAGGTTGGAAGTTTTTCCAAATTTATGGGATGAATGGAACCCATGTTTAGTTCTTGTCAAAAAATTGGAACAAAAGTGA
10154	Dam04_000000001722	8831	9062	r									ATGCCGATATCGTTTGTAAAAGATAGAGAGGAAAAAGGAAAGTGTGTCCGAGAAATATTACTAGACTTGCCTGAGTGGTTTGGGCTTCCTGAATCAACGGAAAAATATATCGAGGAATCAAGTAAACTACCTTTATGGTGTGAAAAAAGAAAAGAAGAATATTTAGGCTTTATCACTCTTTCACAGACAAGTGAAGATACTGCCGAAATCTATTCTATTGTATGGGAATAA
10155	Dam04_000000001722	9167	9770	f									ATGACAAAAAATATTTTTGATTCCATCGCTAACCATTATGATTCCCCTGACCGTCAAGCATTAGCCAAGATTATTCGCGAAGAACTAACTACTTATCTACCGCGCGACAGCCACCAAAAAGTCCTGCTGGATTACGGAGGCGGAACTGGGCTTGTTAGTTTACCGCTTGCGGAAAGATTCAAAGAACTGATCATTGCCGATGCTTCAGAAACTATGCTGAAAATGGCAGAAGAAAAGATCCAAGCAGCAGATCTGAAAAATGTCCGAACGATCCACGCTGATGCTTCTGTCGAATTTCCTGCTGTCCAAGCTAATCTCATCCTTCTATCACTTGTACTTTTACACATTCCTGATACGGAGAATATTCTTACAAAACTTTATGAAATTTTAGCTCCTGGC…
10156	Dam04_000000001722	9873	10443	r			signal peptidase I [EC:3.4.21.89]	K03100					GTGAAAGAATTTTTGAAAAATTGGGGGATTTTGATCCTTGTATTAGCGGCTATTTTATTAGCTAGAGTGTACGTGTTTACACCAGTTACTGTAAACGGGCATTCGATGGACCCTACATTAAGTGATGGACAACGATTGATTTCATCTAAGATCTCAAACTATGAACGAATGGATATTATTACTACAAAGGAACCGGGGGATGAAGAACGGATGATTGTTAAACGGATCATCGGTATGCCTGGAGATACAGTCAAGATGGAAAATGACCAGTTGACCATTAATGGCAAAAAGTATGATGAACCTTATCTGGATGAGTTCAAAAAAGAATTTTCAGAAGATAAGTTACAAGGAGAATATGCTTATAGCTCAGGATTCCAAGCACAAGCAGAAAGTTCATCC…
10157	Dam04_000000001722	10552	10678	f									ATGTGTTCGTCTTATCTTTCTCGTTATATAAAAAAGGAACGTGACAAAAGACGTGTCACATCCCCCTTATTCCGAATAAACGTTTTTATCGCAACCACTGATACACGGCGTTTCATCACATTATGA
10158	Dam04_000000001722	10672	11440	r									ATGACATTTTTACTAGACCTTATCAACGGGGTGCATAAATTCCTTGGCTATTTAGACATCAGTCCTAAATATCTTAACCGTGGATATACGATTTTAAGTGTGATTCCCACGCTTTATTTATTGAGAATTGTTTATGGACTTTGGCAAAACCAAAACTATCTTCAATTTTTCTTATATGGACTTGCATTTCTAGTGCTTGTTTATTTTACTGTTTTAAATGTATTTTATTACTTTTTAGATAAAAACACGAAAGCCGATGTCACTCAGCTTTTTGTGAAGTATTTACCTGATGAAGCGTTCAACATCCAGACAGAAGAATCGATAGATAATGGAAATTCGATCGATAAAGTGAATACACAAGAGGTCATGGTTTCTTATGACGAAGATTATCAATTGAAA…
10159	Dam04_000000001722	11436	11916	r									ATGCGAAAAGTAGCACCTATTTTGAAGCCAATCGCTGTATTAACAATCTCGACGATTGTCGCGACTACTACAGGTATTGTGAATAGTTCCAGCTACCGTGCACCAAGTTCAAGTTCTAGTACTGTAGAAGAAACAACACCAACTACTTCAGTCTCGACATCTGAACCAACAACAACGGAAAGTTTGAATGAAACCACTACGACAAGTACATGGGACGATACAACAACTAGTTCGTCGTATGATGAGACATATACAACTGACAGCTCAAGCGAAACAAGTAATACGGTACCAGATGGCACTCCATCGGATTCAACCAATCCAAGTACAAGTCCGGATACAAGTGCTAGCTCCGAAACGATACCAAGCAGTACGACTGTAGATGATAACACGCAAAATGAT…
10160	Dam04_000000001722	12040	12778	r			epoxyqueuosine reductase [EC:1.17.99.6]	K09765					TTGATTAATGCTCAACAAATCGTAGAAAAAATGAAAAATCAAAAAATAAATTATGATACAGTTCTGAAAAAAATGATCATGCAATGGGAGAAAGAAGAAGTAAAGCCTAAGATATTAATACATACATGCTGTGCTCCTTGCAGTACGCACACATTGGAATTCATGTCTCAATATGCAGAGATCACGTTATTTTTTTCAAATTCGAATATTCATCCTAAAAGTGAGTATTTGCGAAGATTACATGAACAAAAACGATTTGTAGACCAATTTAATGAGAAAACTGACCATCATGTTGCGCTAATCGTTGATGAATACCGTCCAAATGAATTCACCAAAATGGTTTTAACAAACCATCTTGAAAACGAAAAAGAAGGTGGTGCTCGCTGCAGTGCATGCTTC…
10161	Dam04_000000001722	12938	14339	f			trk system potassium uptake protein	K03498					GTGCATGTTGATTTATTCTTTCGAAGGCTGCAGCGGCGAGGACAGAAGTTTGCTGCCAATCATTTCTCATCGATCCAAATCATCGTTTTTTATTATATATTGATGACGGTCTTATCACTCGTTCTATTTTATATGCCGATTTTTCGCGAACCAGATAGCCATGTTTCTTTTGTGGACATGCTGTTCATGGCAATCAGTACAGTGAGTGTGACTGGACTATCGACTTTTGATATCAATTCTGTGTTCAATGATAACGGTATTATACTGCTGGAAATATTATTTCAAGTTGGTGGTTTGGGGATCATGATGATTTCTACTGCTTTTGTCATTTTTTCTAAACGACGGATCACACTGAAACAGCGACAGCTGATCATGACGGATATGAATCAACCGCGTTTG…
10162	Dam04_000000001722	14561	15914	f			lipid II isoglutaminyl synthase (glutamine-hydrolysing) [EC:6.3.5.13]	K23393					ATGGGAATACGCAGTCATTTTGCGATTGCAGTTGGAAAAACGTCGCAATGGGCATTAAAAACTTTTTTTAAAGGCGGATCAAGTTTACCAGGTAAACTAGCGCTGAAAGTCGATCCACATATACTAGATAGTTTGGCAAAAGACTACCAAGTCGTCGTTGTCACCGGAACAAACGGTAAAACATTGACTACCGCTTTAACAGTCAATATTTTGCGCCAGCAATTCGATGAAGTTCTAACCAACCCTACTGGTGCGAATATGGTACAGGGAATTGTATCGACTTTCTTGCAGGCAAAACCAAAAAAAGGACAGAAAAAGTTTGCTGTCCTAGAAATAGATGAAGCAAGTTTGAGCAAAGTCACAGAATATATGAAACCAGAACTGTTCTTATTTACAAAT…
10163	Dam04_000000001722	15906	16605	f			lipid II isoglutaminyl synthase (glutamine-hydrolysing) [EC:6.3.5.13]	K07009					GTGGCTAATTATGAACTCAATATCGCCCACCTTTATGGAAATTTGATGAACACATATGGTGATAACGGAAACCTTTTGATGTTGAAATATATAGCAGAAAAAATGGGGGTTTCTTGCCATACGGAGATCGTTAGTATACATGAACCTTTTGATGCTGATAAATATGACTTGGTTTTCTTTGGCGGTGGTCAAGACTTTGAGCAATTAATCATTTCAAAAGACATCCAGAAAAAGAAAGATTCTTTGATCAACTATATCGAAAATGATGGCGTCATGTTAGCCATTTGTGGTGGCTACCAATTGCTAGGTCACTACTACATGGGAGCTAATGGAGAAAAGATCCAAGGAATCAGTGCACTGGATCACTACACGTTAAGTCAGGAAAATAACCGGTTTATC…
10164	Dam04_000000001722	16666	17818	r			mannitol-1-phosphate 5-dehydrogenase [EC:1.1.1.17]	K00009					ATGAGAGCAGTACATTTTGGTGCAGGAAATATCGGTCGAGGATTTATTGGAGAGGTTTTGGCAGCTAATGGATTTGAGATTACTTTCGTAGATGTGAATCACACGATCATTGATGCTTTAAATGAAAGAAAAGAATACGAAATCGAATTAGCAGATGAATCAAAAGAAAAAATCACTGTAAAAAATGTCAAAGGAATCAACAATCAAACAAATCCAGAAAAAGTAATCCAAGAAATCGCTGAAGCAGATTTAGTTACTACCGCCATTGGCCCGAATATCTTACCTTTTATTGCTGAGTTGATTGCAAAAGGTATCCAAGAAAGAGAAAAGGAAGGAAGCACAACATCTTTAGATATCATTGCCTGTGAAAATATGATTGGCGGTTCAGCATTTCTAGAA…
10165	Dam04_000000001722	17830	18268	r			mannitol PTS system EIIA component [EC:2.7.1.197]	K02798					ATGCAAAGTTTGCCATTCGACATGATAGAGCTCAATCGATCTTTTAAAACCAAAGAAGAAGCGATCCGCTATTGCGGTCAGATGCTTGTAGAAGCAGGGTGCGTTGATGAGGAATATATCGATGCCATGGTAGATAGAGACAAAATGTTATCTGTTTATATGGGGAATTTTATCGCGATTCCTCATGGAACAGATGAAGCAAAAAAATATGTGAAAAAATCCGGCATCTGTGTCGTTCAAGTACCAGATGGTGTAGATTTTGGTACCGAAGAAGAAGAAAAGATTGCGACTGTTTTGTTCGGTATTGCAGGAGTCGGAGATGAGCATTTGCAACTTGTACAGCAAATCGCACTTTATTGCAGTGATATGGACAATGTTGTCCAGCTAGCAGACGCGCTC…
10166	Dam04_000000001722	18282	20049	r			mannitol PTS system EIICBA or EIICB component [EC:2.7.1.197]	K02800					ATGGAACGGACGATTCCCAAAAACAACATTTCGCTAAAAGCGAGGGTACAAAAATTAGGCAGTACTTTATCAAGCATGGTCATGCCAAATATTGGAGCACTGATTGCCTGGGGTGTATTAACGGCTCTATTTATCCCAGATGGTTATTTACCAAATGAGGCTTTCGCTACCATGGTAAGCCCAATGCTAACTTATCTGATTCCTTTATTGATCGGTTATACTGGCGGAAAAGTAATTGCTGGTGACCGCGGATCAGTTGTTGGGGCAATTGCAACGATGGGTGTGATTGTCGGAACAGATATTCCAATGATGCTAGGCGCGATGATCATGGGACCTCTTGGTGGATATGCCATCAAGAAATTTGATCAGCTATTCCAAAAACGGATCAAATCCGGTTTT…
10167	Dam04_000000001722	20312	20990	f									ATGACATTACTGATCAAAAACATGAACATGAAACGTGGTAAAAAACGTGTGATTCGACAATTGAATCTTTTAGTAGAATCAGGAGAAGTAGCTGCTTTGATTGCCCCGAACGGATTTGGCAAAACAACTTTGCTGAATGGCATTGCCCAACTGCTGCCAACAACTTATGATCAATTGTCCCTTCACAACATCTCTCCTACTGCTTATACAGATTATCGCCGGTCTTTCTTTTTTCTAGAATCAACGAATCAGTTATCCGACTATCTATCGGCTGTTGATTATTTGACTTTGATCAAATACTATTGGCAGAGCAAAGTAGAATGCCAAACTGTTTTCCAACGATTGAAGATGACTGAGTACCTTACTTTGCCGATTGGAAAAATGTCTCTAGGAATGAAA…
10168	Dam04_000000001722	20992	22120	f									ATGTCTTTACTTACATTTGAACGCAATCTCTTACTAAAAAACAAAGTAAACTTTTTATTTCCTCTATTGTTGGTCGTGCTCTTTGCATTCCCACTTTTTTTTGATCATAAACTTGCTTATACAGAATTCGATGAACTGAATCATAACTATGAAGAGATGCAACGTTTGATTGAAACGTTGAAAGAAGATGAGAATGAGAAAGAATTTGTGGAAAGTTTAGAGAAAAGCAACAAACTGATCGAAGCAATCTTACATGCAAAAAACACAGGGAATGTCCAGCAAATGGTCGAAGCAACTTATCATTATGAAAAAGATATACTGGATCGACTGATTTCTGGTCAAAGACAAGGAATTCCAATCATTGAACAACAAAAACGTGTCGAGTTGCTCCGTTATATG…
10169	Dam04_000000001722	22319	22760	r									ATGATACAGCTACCAGCAGAAAAAATATTGCTCGATCAATCCTATCAAAATTGGAAAGAAGCGTTGACCGAGATCGGCCAGTGGATGACCCAACAAGGGGGAATCAAACCGGCATATATCCAATCAATGATCGAAAGACAAGAAAAAGCGAGTGTCTATATCGGGAATTTCGTAGCCTTGCCACATGGGACTGACAAAGATGAAGAAGTAGTAGAAGAAGGAATCTATTTAGTCCAAGTGCCTGATGGTGTGGACTTTGGAACAAAAGAGGAACCAAAAATCGCGACACTCTTATTTGTAGTGGCTTTAAAAAAAGAACATCAGTTAGCGGTGCTCCAAGATTTAGCCTTTTTCTGTTCAGACATCGACCAAGTAATGGCGCTCAGTGATGCGGAAACC…
10170	Dam04_000000001722	22770	24804	r			mannitol operon transcriptional antiterminator	K03483					ATGTATTTATCGCCCAGAGAAAAACAATTATTAGCAGAATTTCTCAGTAGCCCGTCACCTGTATCTATCCAAAAAATGATGAATTTATTGAAGGTCAGTAAACGGACTATTTACCGCGAATTAGATAATCTTGAAGTCTCATTGAAATCGGTAAATGCTTCTTTGAAAAAAGCAGCTAGAGGCTCATTTGTCATTGAGGCATCAGAAGAAGTATTAGAGCAATTAAAAGAAAATACAGATGGGAAAAGTAATGACTTATCCACTGCTAAACGACAACACGCGATTTTAGCCGAGTTGTTACTGACGACAGAGCCGTTGAGTCTTGCTCATTTCATGGAATCATATCGCATCAGTAATACCACTTTTTATGCAGATATCAAACAGTTGGAAGAAAGTATT…
10171	Dam04_000000001722	24805	26509	r			mannitol PTS system EIICBA or EIICB component [EC:2.7.1.197]	K02800					ATGGAATACAAATGGAAAGCAAACAACAGCAGTCGCGTGTCTATGAAACAACTGAGAAAAGCTGGACATCACTTAAATGAAATGATCATGCCAAATCTAAGTCTGTTTATCGCTTGGGGAATCTTGTCATTAGCAACAAAAGGTGTGTCTGGCGATTTGCACACCACATTAGAAGAGGTATGCCATTGGATGATCCAGCTGCTTTTACCCATCTTGATCAGTTATTCAGGCGGGAAATCGGTAGGGGGACAAAAAGGGGCAGTCGCCGGTGCAATTGCTTCTTTAGGGTTGATCGCTCGTTCCAATGCTCCACAAATCGTAGGAGCGATGATTATCGGGCCGCTTGCCGGCATCGTATATGAACAATTTGTTTCTAGATTCCATGTGAAATTCAAGGCT…
10172	Dam04_000000001722	26602	27553	r	Pathway modules; Carbohydrate metabolism; Other carbohydrate metabolism	M00114	mannose-6-phosphate isomerase [EC:5.3.1.8]	K01809			Ascorbate biosynthesis, plants, fructose-6P => ascorbate	M00114	ATGCAGGAACCTATGTTTTTAAAACCAGTTTTTCAAGAAAAAATTTGGGGAGGAAGTCGTTTACGTTCAGTCTTTGGTTTTGATATCCCTAACGATAAAATCGGAGAAGATTGGGCGATCAGTGCGCATCCTCATGGTGTCAGTGTAGTAGGAAATGGCGAATTCAAAGGGAAAAGATTAGATGAACTATGGTCAGAACACAAGGAATTGTTTGGCCATCCTTCAGAACCAGTGTTTCCATTATTGATCAAGATCTTAGACGCAGAAGATGATCTATCTGTACAAGTACATCCAGATGATGCCTATGGGATGAAACATGAAGGTGAATTAGGAAAAACTGAATGCTGGTATATCATCGATGCTGAACCTGGTGCAGAAATCATCTATGGTCATCATGCA…
10173	Dam04_000000001722	27591	28617	r									ATGTATCCACACACGAAACAGCTTATTTTGAAAAAGATGGAAGAAGGATTTTATCCAGGTGTAGCAGTCGCCTTCATAAAAGAAAATCAAGTAGAAACATTTACAGCCGGCTTTGCCCAAGTCGTTCCTGAAAAGCAGCTGATGACAGAAGATCTGTTGTTTGATGCAGCCTCACTGACGAAAGTCGTTGCAACCACTTCATTAGTTTTACGTCTATTAGAAGATGGAAAGATAGAACTCGATCAACCGCTTCATAAATATCTTCCTGAATTTGAAAATCAGACAATCACTTTGCGTCATTTACTGACACATACTTCTGATATCAAAACATGGATACCAAACAGAGATAAGCTATCTCAGGAAGAATTGATCGCCGCTTATTTGAAGCTAGAACCAGGT…
10174	Dam04_000000001722	28825	29695	r	Pathway modules; Xenobiotics biodegradation; Aromatics degradation	M00569	catechol 2,3-dioxygenase [EC:1.13.11.2]	K07104			Catechol meta-cleavage, catechol => acetyl-CoA / 4-methylcatechol => propanoyl-CoA	M00569	ATGAAAGATTTTCAATTGGGGGCTGCCACCTATTTAAAAAGTGTAGCCATTCGGGTGAAAGACCGAGATAAAATGATTGATTTTTACAAGAACGTTGTTGGCTTTGATTTGAAAAGAGAAGAAAACGAATTAGCCATTTTAGGAACAGAAGAAGCTGGAAGTGAAATGTTGCTGCTGGAAGAAAGTCCTAGAGCGAATGATCACATGGGGGTGATCAAAAAGCTGAACCGTTTTTCATTGATTATCCCTAGCACAGAAGAAATGGCAGATATCCTTTGTCGTATCCGTAAAATGAATTATCCAATCAAAGAAGCTTTAGAAGATCATGGACGTATGGGGATTTTGCTCGTAGACCCAGAAGAGAATGAATTGGAAATTTACCATGAAGAGAATAAGAAC…
10175	Dam04_000000001722	30153	32046	r			ATP-binding cassette, subfamily B, bacterial	K06147					ATGAGTAAAACAAACACACGTCCCTCTCATGGACCAGCAGGCGGTCCAGGACATGGTGGACCTGGCAGAAATCTCGGTGTAAAAGGTGAAAAGCCTAAAAATTTCTGGGGAACGGTACGCCGATTGTTTGGCTATATGTCTAAACGTATGGTTGCGATCATCGCTGTATTTGTACTAGCAATAGCAGCCGTGATCTTCCAAATCCAAACACCAAAGGTCTTGGGGAAAGCAACCACAGAAATATTCAAAGGTGTAATGGCTGGCGCTCAACAGATGCAACAAGGCCAACAAGTAACAAAATTTCCGATAGACTTTGATAAAATCGCGCAGATCATTGCGACAGTAATCGTGATGTATTTGATTTCTGCTGTATTCAACTTTTTACAGCAATTTATTATG…
10176	Dam04_000000001722	32042	33770	r			ATP-binding cassette, subfamily B, bacterial	K06147					ATGCTAAAAATCGTAAAACGGATCTCCTTGACTTCAGCAATTGCAGCTGCAGTTTTCATGGTGATCCAAGTACTGGCAGATTTATATTTGCCGACACTTACCTCCAATATTATTGATAAAGGGGTAGCGCAAGGAGATGTCGATTATATTTGGCATACAGGTTTTGTGATGATCGGCTTTTCTTTGATCAGTATCTTAGCTGCTATCGCAAATACATTTTTTGCTACTCGTGAATCACAGAAACTGGGTAAGCAATTGCGTACGGATGTCTATAAAAAATCAGAGAGTCTGACAAAAGATGCGTTTGATAAATATGGAACGGCCTCTTTGATCACAAGAACGACCAATGATGTGACTCAAATCCAAATGGTTACACAAATGTTTTTACGTATGATGATC…
10177	Dam04_000000001722	33785	34436	r									ATGCCGACACAGACATTTTTCCATTTGCCTAAAGAAAAACAAAAAAGACTAATCGAGGCTGCGAGAATCGAGTTTTCTAGAGTACCCTTAAAAGAAGCTTCGATTGCTAATATCGTCAAATTAGCGGATATCCCTAGAGGCAGTTTCTATCAGTATTTTGAAGATAAAGAGGATCTTTATTTTTATTACTTTGAGACAATGAGACGTGACAGCTCTAAAGATATGTTACAACTAATGAAAGAATCCGATGGTGATCTATTCAAAGGATTCGAATCCTATTTTTCTAAAATGATTTATGAGATTTTGGAAGGCGAGAATGCTTCTTTTTATCGTAACTTGTTTATGAACATGGATTACCGTGCCTCAAGAAAAGTCGCTCCTCATACGAGTCGCCAAAAA…
10178	Dam04_000000001722	34640	34937	f									ATGGCCCAATCAATTAGTGTCCAAGACTTCAATAAATTGCCTCTCGATGCTGACAGCATCGTTTTAGATACAAGAAATACCTTAGATTACACAAAAAACCACTTAAGCCACTCGCTTTCTATCCCCGCTGCTATCTTGCCAAGACAATTAAAAAATCTAGATCCAAAGAAACTTTATTATATTCTAAGCTATACAGGCAGGCGATCAGAAGCATTAGCCGATCAACTTACTGCTAATGGTTTTCGTGCTGTTTATATCATTGGTGGGATGGAAGCTCTTCAGTCGAGTGTTGCTTGA
10179	Dam04_000000001722	35128	35749	f			FMN-dependent NADH-azoreductase [EC:1.7.1.17]	K01118					ATGGCATCTGTTTTAGTAGTCAAAGGTCATCCCCTAACTGCAGAAGAATCGCGCACAGTTAAGGCATTGACGTCTTTTTTAACAAGTTATAAAGAAAATCATCCAGATGATGAAGTGACTGTTTTGGAACTTTATCGCGATGATATTCCGGAAATCGATGAAGAATTATTATCAGGTTGGGAAGCATTACGTGCTGGTGCAGAATTCACTTCCTTATCAGAAAGTCAACAACAAAAAATTGCTCGTTTCAATGAATTGACTGATCAGTTCCTTGCTGCTGATAAAATCGTTATCGCAAACGCCTTATGGAATCTAAATATCCCAACAAAATTAAAAGCTTGGTTCGATACCGTCAATGTAGCTGGAAAAACGTTCCGCTATACAGAAAACGGGCCAGAA…
10180	Dam04_000000001722	35840	37007	r									ATGGAAGGAAAAAATAAGAAGAACAGACCGGTATCGTGGTTTTGGCGCTGGTTTTTAAATAATCAAGTAGTCACAGCCTTACTTGTTGTATTGTTAATATTGCTGATCGTCTTTTTATTTACAAAAGTTTCATATTTGTTTGCACCAATCTGGCAATTTTTAGCAATCGTAGGTCTGCCTATCATTTTAGCAGGAATCTTGTATTACTTGATGAATCCGGTAGTTGATTACTTTGAAAAGCGAAAAGTACCAAGGCTTTACAGTATCATTGGGCTGTTTGTTTTGGTTGTTGCACTAATCGCATGGGGGAGCGTAGTGATCATCCCTAAGATTCAGGAACAAACAGTGAGCTTCATCAGTAACTTCCCTCAATATGTAGATACGATTGATAATAAATTA…
10181	Dam04_000000001722	37018	37372	r			glucitol/sorbitol PTS system EIIA component [EC:2.7.1.198]	K02781					ATGATTCAGGCAAAGATTACAGAAATTGGGACAGAAGCAATAAACAAGGAAGAACCCATGCTGATTTTGTTCGATAAAACAGCAACAGCTGCCTTACGAAAATATTCGGTGATTCAAGAAGTATCAAAAGACGAACCTTTTTCTTTGAAAGCAGGCGGAACAATTGCTTTTGATGATCAGGTATATACGATCGATTATGTCGGTCCGATGGCCAATGGGAATTTAGAGACAGTAGCTCACGTATCATTGATTTTTGATGCTTGTCCAGAAGAAGGACAAATTGCAAATGGAATCTATCTTCATCCGCATAGACTGCCTGCTATTGGTTTGGGAAGCCAAATTTTTTATAACTAA
10182	Dam04_000000001722	37499	38522	f	Pathway modules; Carbohydrate metabolism; Central carbohydrate metabolism!!!Pathway modules; Carbohydrate metabolism; Central carbohydrate metabolism!!!Pathway modules; Carbohydrate metabolism; Central carbohydrate metabolism	M00004!!!M00006!!!M00008	6-phosphogluconolactonase [EC:3.1.1.31]	K07404			Pentose phosphate pathway (Pentose phosphate cycle)!!!Pentose phosphate pathway, oxidative phase, glucose 6P => ribulose 5P!!!Entner-Doudoroff pathway, glucose-6P => glyceraldehyde-3P + pyruvate	M00004!!!M00006!!!M00008	ATGATCGAAAAGATAATTTTAGGAACCTATACGCGTCGCGAAAGTAAAGGAATCTATACGATCGACCTTGATACAGAAAAAGAAGAATTAGCCAACCTTTCATTAGCTGTTGAAGAAAATAGCCCTACCTATGTAGCAAAAAGTAAAGCTGGCAATCTTTACACAGTTACTAGTGTGGATGGATTAGGTGGTGCCGGTGCGTACGATAAGGATTTTCATTTTTTGAATGCGGTAACAGAGTCTGGCGCTCCTTTGTGTTATGTAGCGGTTGATGAAGCACGTCAATTACTATACGGGGCGAACTATCATAAAGGTGAAGTAAATGTCTACCATATATTAGGAGATGGCGAACTGAAAGCAGCAGATTCAATATTCCATCAAGAAGCGACAGGTCCTCAT…
10183	Dam04_000000001722	38540	38702	f									ATGAATCAGCAAGACGTATTAGACAGACTACGGGAAGAACTAAATATTCCTTTCTTTGATGGGAAAATCGAAGATAAAGAGTATAGCGAAGAGGAATATCAGAAACTCAAAGCCGATTTACAGAACTACTTTGAACAATATGTACAGAATGTAGAAAACTAA
10184	Dam04_000000001722	38960	39395	r									ATGTTACCGAATATTGGCTATTATGTGCAGTCCATCGATCAAATCGTCAAGGAAACAGAAGCAATCGGAGAAGGAATGCATCCGAAATATGAAGTGATCAGAAACGCAATTGATGAAGGAAAAACAAGTGAACTGGACAAATCGACTCTTGAAGAGATCATCCTGTTATTTGAAGAAGGAACAAAAAAATATCGGGCAATGCTTAAGAAAGTCAGTACTTTGCGTCCACCAGCAAAAGCAATGGGCATTCATAAAAATTTTGAAAAAGCTTATCTTTCATATGTAGCAGGCTGTGAAGAAATGATCCAAAGTATCGATCTTGAATCAGGGGTAGATGAAGATCTATTCAATACATCTGAAGCAAAACAAGACCAAGCGACAGACCAATTGACAGCTGCC…
10185	Dam04_000000001722	39504	41364	r									TTGAAAAGATATATAAGCAGACTTTCGACCAAACAGAAAAAGATTTTAAAAGGAACAGCAGCAATCATCAGTATCTTTTTTCTTGTTGTTTTTAGTAATTTATTTTTGCAGTGGTGTCAAAATGATCTATCCGTAGACCTTGCGTTGAAATTTGCTTTTTCTTGGCATACGGAAAAATTCTTCTTAGCCTGTCTCGTCTTGCTGATTATTCTTATTTTTCTGATTGCACTAGCAGGATCTGTCCCTTTAGGTTCCCTTACGTATGTCGTAGCCATCGGTGTATTAGGTTTTGCAAATTATATGAAAATGAGTTATCGGCAAGAACCGATTTATCCAGACGATTTGAAGATGATCACTGAAATCGGATTGCTGAAAGATATGACCGGCACTATGCTGTTT…
10186	Dam04_000000001722	41481	42642	r									ATGTATCACGTTCATTTGATTGATGCTATTCCAGAACAAGAGATAGAAAAGTTACAAGGGGAATATTTCAAAATAATAGATGATTTGCCAGCCGAAGGAATAGTTATTCGTAGTACGAAAGTGAAAGATGAATGGCTTACACCAGATTTGCTAGCAATTTCAAGAGCTGGTGTTGGGGTGAACACGATCAACGTTGAAAAAGCTTCTGAAAACGGGACGATCGTCATGAATACACCAGGTGTAAATGCTAATGCAGTAAAAGAGCTTGTTTTGTGCTGTTTGCTCTTATCTTCCCGTCCGATAATCGAAGCAAGTCGTATGGTACAAACACTAACAGGTCCTAATATTTTAGAACAGGCAGAAAACAAAAGAAGTGCTTATGTGGGACGAGAATTGCAA…
10187	Dam04_000000001722	42948	44373	r			L-arabinose isomerase [EC:5.3.1.4]	K01804					ATGTTGAATATTGGAGAAAAAGAATTTTGGTTTGTTGTAGGATCACAGCATTTATATGGGGAAGAAGCACTGCGAGAAGTAAAGAAACATGCACAAGAAATGGTCGATGAACTGAATGAAAATGGCCAATTGCCTTATCCAATCCGCCTTCAAGAATTAGCAGTTACTGCTGATACGATCACAAAAATCATGAAAGAGGTCAATTATCGAGAAGAAGTAGCAGGTGTGATCACTTGGATGCATACTTTCTCACCAGCAAAAATGTGGATCCGCGGGACAAAGCTTCTACAAAAACCATTGCTTCATTTAGCTACGCAATATAACGAAAGCATTCCTTGGAAAACGATCGATATGGATTTCATGAATTTAAATCAATCCGCTCATGGTGACCGCGAATAT…
10188	Dam04_000000001722	44388	45087	r	Pathway modules; Carbohydrate metabolism; Other carbohydrate metabolism	M00550	L-ribulose-5-phosphate 4-epimerase [EC:5.1.3.4]	K03077			Ascorbate degradation, ascorbate => D-xylulose-5P	M00550	ATGCTGGAACAACTGAAAGAAGAAGTATACCAAGCAAATCTTGACTTGCCTAAACACGGACTCGTCAAATATACATGGGGAAATGTGAGCGCTTTTGATCCTGAAACACGATATTTCGTTATCAAACCTAGCGGAGTCAGTTATGAAGAGATGACAGCAGACGACATGGTCGTTGTGGACTTGGACAATCATATCATTGAAGGTAAACTCAATCCCTCTTCGGATACGCCTACTCATGCTGTTTTATATCGTTCATTTCCTCAAATCGGAGGAATCGTCCATACTCACTCGACATGGGCGACGATCTGGGCACAAGCAGGATTGGATGTTCCTGCGATGGGGACGACGCATGCAGATACTTTTTATGGATCGGTACCTTGTGCTCGATTTTTGACACAA…
10189	Dam04_000000001722	45043	46705	r									ATGAAGGAAGTAAATGCGCAAAGTATGTTAGATGTCATAGATGGTCGTACATCTTTAGGGATTGAGTTTGGATCAACTAGGATCAAAGCTGTATTGATTGATTCATCTTTTACTCCTATTGCCGCTGGTAGTTATGAGTGGGAAAACAAACTAGAAAATGGTATCTGGACCTATTCATTAGAAGATATTTGGAAAGGACTGCGCGTCAGTTACCGAAAAATGGCAGCAGAAGTATTCGAAATCTATGGCGAGAATCTTACGACAATCGGGTCGATTGGGTTCAGTGCAATGATGCACGGTTATCTAGCATTTGATAGCAAGGAACAGTTACTAGTACCATTTCGTACTTGGCGAAATACAATCACTGAAGAAGCAGAACGAATATTAACGGAAAAATTT…
10190	Dam04_000000001722	46922	48323	f									ATGAAAAAAGAAAAAAAAGTTTCCTCATCGTTTATTTATTTTTTTGGCGCATTTGGCGGCATTCTATTTGGATATGATATTGGTGTTATGACCGGCGCCTTACCTTTTTTACAGCATGATTGGGGTTTGGCAGGTAAAGCTTCTTTGATAGGATGGATCACGTCTTCGGTCATGTTAGGTGCGATCCTTGGCGGCTCTTTATCTGGTCTTCTTTCTGATAAGCTTGGACGACGAAAAATGATTCTTCTTTCTGCACTTATTTTTATGGCTGGTTCTGTCCTTTCTGCATCTGCCCCTCACAATGGTTCTTATTTTCTGATTGCAGCAAGGATTCTTCTAGGTTTAGCTGTTGGCGCTGCATCTGCCCTAGTTCCTGCTTATATGTCTGAAATGGCTCCT…
10191	Dam04_000000001722	48574	49654	r			GntR family transcriptional regulator, arabinose operon transcriptional repressor	K02103					ATGGCAAAATATCAAGATATTGCAGAAGAGATAAAACAAAAGATCCTTCGTGAGGAATACGAAGTAAATACAACCATTCCCTCAGAATTCAAGCTGCAAGAAATATATGACGTCAGCAGACATACGATTCGGCAAGCAATCGCTGTGTTGGTAAATGAGGGCTATCTGCGTAAAGAAAAAGGGTCGGGTACATATGTAGATGACAGCTATAAGAAAGAAAAAACACCATTGAACAGAACAAAAACGATCGGTGTCATCACCACATATCTCTCTGATTATATTTTTCCGTCGATTATCCGAGGAATCGAAAATGAATTACGAGAATCTGGGTATTCATTGCTTTTAGCGAGTACGAATAACGATCACGAATTGGAGAAAGAGTGTTTGAAGAAAATGATT…
10192	Dam04_000000001722	49739	50699	r									ATGATGAAGACACTTTATAATAATCCTATCGTTCGGCAACGGGCAGATCCTTGGGTATATAAACATACAGATGGTTATTATTATTTTACAGGATCGGTTCCAGGCTACCAAGTGATTGAATTAAGAAGGGCAAAGTCACTGAATGAATTAGAACATGCTGCAAGCCTGATTGTATGGCAGGCTCATGAAGAAGGACCGATGAGTGAATTGATCTGGGCACCTGAAGTCCATTATATCAATGGAAAATGGTATATTTACTTTGCTGCAAGCAATCATAAAACTATACGTGATGAATCTCATCATCACCGCATGTTCGTACTTGAAAATCAGCATATAGATCCAATGAATACAGATTGGATAGAAAAGGGACAAATAAAAACGAAAAGGGAAACTTTCAGT…
10193	Dam04_000000001722	50710	52222	r			alpha-L-arabinofuranosidase [EC:3.2.1.55]	K01209					GTGAAAGTAAAAATCAGAGAGGATTTTACGGTAGGAGAGATCAGTTCTCGGCTGTTTGGCTCATTTGTTGAGCATATGGGAAGTGTCGTCTATACAGGGATTTATGAACCGGGCCATGAAACAGCTGATGGTGACGGGTTTAGACAAGATGTCCTCTCTTATGTAAAGGAATTAGAATTAGGTGTCATTCGCTATCCTGGAGGAAACTTTACATCTGGTTATGATTGGGTGGATACTGTAGGTAGGAAAGAACAACGACCAAAAAAAATTGATTTAGCATGGCGAGGTATAGAACCAAATTCTTTTGGACTCCACGAATTTTTTAAATGGATCAGTCATGTACAAGCGAAACCGATATTCACGGTGAATTTAGGAACAAAAGGAATTGATGAAGCAAAA…
10194	Dam04_000000001722	52243	52807	r									ATGAAAATAGTTGAGACTAAATTTTATGGACAGTTGATTGTGGTTTCTGATTACATCTTATTAGGTATTCTCTGGGTAATCGTGTGTTTGCCTGTTATTACTATCGTGCCTGCTACATGTGCTGTTTTTTATGTAATGGCGCAATGGAAAGGTGAGGGATCAGGAAATATCATTTATTTTTTCTTTCAAGGAATAAAGCAACATTTTGGTAAGAACTTGTTCCTTAGTCTGTTAACGATCATTATTTATTTTCTTGTTAATCAATTATTAGAAGAACAGACAATCGTACTTTCAATTAGTGGATATGTAGTTTTACTTATTTATTCCATGTTTCTTTTATCCTGGATATATGTGATTTCTGAAAACAAAGATATCACATTTTTACAAATTTTTGAACAA…
10195	Dam04_000000001722	52812	53676	r			multiple sugar transport system permease protein	K02026					ATGGCACCAGAAAGCTCGATTACAGTTACTGTGAATAGTCGAAAAGCAGTTAGTGGTAAAAAAATCATTCGAACGATTAGTATGCTAGTTATATTGTTGGTTATTGCGTTTCCTTTTTTGTGGCTGATTATTTCTTCTTTTAAACACGAAAAAGACATTATCTCATTTCCGCCTAGAATATTTGCAGATAGCTATACCCTAGATAACTATATTAAGGTTTGGACAACGATCCCTTTATTAGATTACATCAAAAATACAGTGATTTTTGCTGGAGGGACAGTGATCACTTCTGTATTCTTTGATTCTCTTGCGGGGTATGCATTTGCTCGTATGCGTTTCAAAGGAAAATCAGTTTTGTTCTATTTCGTTTTGCTGACAATGATGATCCCATTCCAAGTC…
10196	Dam04_000000001722	53689	54586	r			multiple sugar transport system permease protein	K02025					ATGAACGGATTCACCAAATATTGGAATCGTCCTGATCGTGCTGCGTATTTGTTTTTAACTCCATCTTTTTTAGTTTTATTATTATTTACTGTCATACCGCTTTTAGGAACATTTGCTATTAGTTTTACAGATTTGAATATTTTCTTTACATCAAGAAATTTTGTAAGTTTTGAAAATTTCACACGTATATTTAGTGATGAACGAGCAGTTAATTCGTTGATTCATTCTTTATATTTCACCGTACTCGAAACGCCAACACAAATTATCGTTGGTTTATTAGCAGCAGTAGCATTATCTAAAAATACCAGATTCAATCGTTTTTGTCGTTCGACATTTTACATTCCAGTTATTTGTTCATTGACGTCAATTGCGATTATTTTTTCTATGTTGCTTGATCCG…
10197	Dam04_000000001722	54760	56032	r			multiple sugar transport system substrate-binding protein	K02027					ATGAAAGGTAAAAAATGGTTAATTGGCTCTTTGTTGGTAGCTGCAACAGGTATTTTAGGAGCTTGCGGTGGCGGAAGTTCAGCAGAATCTGATTCTGATAAAGAAGTGACTTTGACTTTTTGGAATGGGTTTACTGCATCTGATGGTGAAATATTGCAAGAAATCGTTAATGAATTTAATAAAACAAATGATAAAAACATCAAAATTGAAATGGATATCATGACTTGGGCCAATTTGAATGAAAAACTTCCTACAGCGATTTCTTCTAAAAAAGCACCTGACTTTATTGCATTAAATTATCCAGATTTTGCACAGTATGTAGAAAACGGAGCGGTACAACCATTAGACGATTTCTGGGAATATGATGGAGTAGATAAATCTGATTTTAAAGAAACGGCT…
10198	Dam04_000000001722	56021	57539	r			alpha-L-arabinofuranosidase [EC:3.2.1.55]	K01209					ATGGAAGCCACAATGTTGATTAGTAGTGTCAAGCGTGTAGGCAAAGTTGATCCGCGGTTGTACAGTTCATTTATTGAACATATGGGACGAGCAGTATATGAAGGGATTTATCAGCCAGATCATCCATCAGCTAATAAAAGTGGATTTCGCCAAGACGTCATTCACTTGGTAAAAGAATTGAACATTCCCATGATTAGATATCCTGGTGGAAATTTTGTGTCAGGATTTCGTTGGGAAGACAGTATTGGGCCCATAGCAAATAGACCTAGAAGGTTGGATTTAGCTTGGCGGACAATTGAAACGAATGAAGTTGGGATTCATGAATTTTATAACTGGTGTCAGCATGTGGGGGCCGAAATCAATATGGCTGTCAATCTGGGTACTCGTGGAGTAGATGCA…
10199	Dam04_000000001722	57736	58627	f									ATGCAACTACAAATAAACGAAGAATCCTTACCGGTATATGAAGCATTAGCTAGTAAAACAAGGATCAAGATCATCCAGCTACTTTCCAAAAAAAAGATGAATGTCAAAGATTTGGCAAAAGAACTTGGAGTGAGCAGTGCTATCACGACGATGCACGTGAAAAAGCTAGAGGAAGCAAACATCATCAAAACAGAAAAAGTAGGACAACAAAAAATTTCGAGCCTTCGTGTCGATAAAATCGATATCAGTTTTCCAGAAAAAATATTCAATGCTTTTGATACGAAAGAAACATCGATACCTATTGGTCACTATACAAATTATGCAATTGAACCAACATGCGGTTTAGCTACGATCCATGATTTTATCGGGAAAGTGGATGAACCACGCTATTTTATGGAT…
10200	Dam04_000000001722	58699	59524	r	Pathway modules; Metabolism of cofactors and vitamins; Cofactor and vitamin metabolism!!!Pathway modules; Metabolism of cofactors and vitamins; Cofactor and vitamin metabolism	M00115!!!M00912	NAD+ synthase [EC:6.3.1.5]	K01916			NAD biosynthesis, aspartate => quinolinate => NAD!!!NAD biosynthesis, tryptophan => quinolinate => NAD	M00115!!!M00912	ATGAGCCTGCAGACAGAAATTATCAATGAATTAGGTGTCAAACCAACAATTGATCCAAAAGAAGAAATACGTAAAAGTATTGACTTTATGAAAGCATATTTGAAAAAATATCCGTTTCTTAAAACTTTTGTACTAGGTATCAGCGGCGGCCAAGATTCTACTTTAGCAGGCCGTTTGGCGCAACTAACGATGGAAGAAATGCGTGAAGAAACAAAAGATGAAAACTATCAATTTATCGCTGTTCGTCTTCCTTATGGTGAACAAGCAGATGAAGAAGATGCAAAAGCTGCTCTTGACTTTATCCAGCCCGATGTTAGTCTGCGAGTAAATATCAAACCAGCTGTTGATGCACAAGTACAAGTATTAAGCGAAGCAGGTGTGGGAATCAGCGATTTTAAC…
10201	Dam04_000000001722	59535	61008	r			nicotinate phosphoribosyltransferase [EC:6.3.4.21]	K00763					ATGAATAATACTTACCCAGACGACAGTTTGACGCTGCATACGGATCTATATCAAATCAATATGATGCAGACATACTGGGAATTAGGTCGAGCTGATTTACATGCTGTTTTTGAATGTTACTTTCGAGAAATGCCTTTTAACCACGGATACGCGGTTTTTGCAGGATTGGAACGGTTAGTCAATTATTTAGAGAATCTGACGTTCAATGATTCCGATATTGCTTACTTGCGTGGATTAGAAGTCTATCCTGAAGGTTTTTTGGAGTATTTACAAAATTTTGAATTTAAAGCAACAGTTCGTTCTGCTCGTGAAGGAGAACTAGTTTTTGCAAATGAACCATTGATCCAAGTGGAAGGGCCTTTAGCGCACTGCCAATTAGTAGAAACAGCACTGTTGAAT…
10202	Dam04_000000001722	61644	62007	r									ATGAAGCTAATCGAAACACCTGTGAATAGTAATTTAAATATTAAGACATTTTATCCTAAAGTAGTGGAATTCTTTTTTGGGAATACGGCTATTAATTATTACAAATTATTTTCGTTAGATCGAACACAACTGCTATTGGTAGACACATATGATAAAAAGCAAGTCGTGATGATCAATACGAAGAAAAAAATCACAAGGCAAGAAATCGACTATGCGATTCATCACGTTTTAAAAATGACACGAGAAGATGTCAAAGTCCATGTAGGAGTGAAACAGGAGCTAGAACGTGCCGGAATACAATTCAAACGTCCAAATAAAGATATTGTAGTGATAGAACAAAAAAATACGAAGGATTCTATTTAA
10203	Dam04_000000001722	62229	62982	f			MerR family transcriptional regulator, thiopeptide resistance regulator	K21744					ATGGAGTACACAATAAAGAAAATGTCAGAGATATCAGGAGTCAGTCCGAGAACCTTGCGCTTTTATGATGAGATTGGACTGCTAAAACCAGCTAGGATCAATTCTTCAGGTTATCGGATTTATGGCAAAAAAGAAGTCGATCGTCTGCAACACATCTTATTTTATCGAACAATGGCATTCAAGTTGGATGATATCCAAGAGGTCTTAGACAATCCATCTTTTGACCACCAGAAAGCTTTAATCAAGCATCAGCAAATGTTGCTGGAAAAACGGGCACAAATCGATACCCTCTTGACAACTGTCCAACAGACACTTGATATGTACGAAGGAGGAAGAAAAATGAGTGACAAAGAAAAATTTGAAGGGTTTAAACAACAAAAGTTGAAAGAAAATGAAGAA…
10204	Dam04_000000001722	63121	64108	r									ATGCGGTCCAGCTGTGGTAGACTATTTACAAGAAAATCTTTTTGTATAGGTGGCGAAGCAGCAGTGGCAAACATTCGAGATATCGCAAAGCTCACAGGTTATTCAGTTTCTACTATTTCACGTGTAATCAATGGACATCCATATGTAGATGAGGAAAAAAGGAAAGAAATACTTGCGGTCATGAAAGAAGTCGATTATATCCCTAATGCAAATGCCAGACAGTTAAGTTATGGAAAAACGAAAAGCATTGGAGTGATTCTGCCTTATACCAATCATCCGTATTTTGATCAGTTGATCAGTGGGATCATTGAAGCAGCGTTTGATTATGATTACAAAGTGACACTTTTACCGACGGGCTATCAGAAAGAAAAAGAGCGAAGGTATCTTGAAGAATTTGCA…
10205	Dam04_000000001722	64059	64332	r									ATGAATACTTATGTAGAGATAACAGATGGCACAACGAACAATTATTTTTATGCGTTTGTCGAGTTCAAGGGATCCGTATTAACGTTGTACAGTTTTCAAGGGTTGAATAGGAATATAGTAAAAGAAATACCAATGAATGAAATCGAAAATTTGACAAAAGATATATATTGGGGCGGGCAGCGGATCAGTTTTTCGCATGAAGGAAAAATGTATCAGTTTTTTGAATGCGGTCCAGCTGTGGTAGACTATTTACAAGAAAATCTTTTTGTATAG
10206	Dam04_000000001722	64801	66427	r			chaperonin GroEL	K04077					ATGGCAAAAGAATTGAAATTTGCAGAAGACGCACGCGCAGCTATGTTACGCGGGGTAGATAAATTAGCAGATACAGTGAAAGTAACATTAGGACCTAAAGGCCGAAATGTCGTACTAGAAAAATCTTACGGCTCTCCATTGATCACAAATGATGGTGTGACGATCGCAAAAGAAATCGAATTAGAAGATCATTTTGAAAACATGGGTGCAAAACTTGTATCAGAAGTAGCATCAAAAACAAATGATATTGCAGGAGACGGTACAACGACAGCAACTGTTCTGACACAAGCAATCGTTCGCGAAGGTTTAAAAAACGTAACTGCAGGTGCTAATCCTCTAGGCATTCGTCGCGGGATCGAATTGGCAACAAAAGCAGCAGTCGAAGAATTGCATAATATC…
10207	Dam04_000000001722	66477	66762	r			chaperonin GroES	K04078					GTGTTAAAACCATTAGGTGATCGCGTCATTATCGAAGTCGCAAAAGAAGAAGAAAAAACTGTCGGAGGAATCGTTTTAGCTTCTGCTGCTAAAGAGAAACCCCAAACTGGGACAGTTGTTGCAGTCGGTGAAGGCCGTTTGTTAGAAAACGGTGAAAAAGTTCCTGCCGCTGTAAAAGCAGGCGACCAAGTTATGTTCGAAAAATACGCCGGTACAGAAGTAAAATACGAAGGAAAAGAATATCTGATCGTCGCAGGAAAAGATATCATGGCGATTGTTGAGTAA
10208	Dam04_000000001722	66986	67649	f			uncharacterized protein	K07052					ATGTCTTTAAAAAAATATAGCTTCCTCAGCATTTTTTGCTATGGTCTAATTTTTATCTCACCCTTGATCCTAGCTTCGATAGGACTTGTAAAATCTACGTCTGAATTGATCACAGCAACTGCAGTCATGTATATACTAGGCGCCGTTGTCCTAGCTATTTTTTATTTTAAGCAACGTGAACCCTTAGCGATCGAATCAGCGGTAAAAAAAGCTTCTGCTCCAAAGATTGTTATTTATGGATTGGTTGGAATCTTTGTCGCATTGATTCTGCAAAGCATCGCTGTCATGTTAGAATCTGTATTGTTTGGCAAAGCAACCCCTTCCGAGAATACACAAAATATCATCCAGATGATCATGGAAGCACCCGCTTTTATTTTGGCGACAACTGTTGCTGGACCC…
10209	Dam04_000000001722	67724	69017	r			cellobiose PTS system EIIC component	K02761					ATGAAAGAGTGGTTAGATCGTGCCTTTTTACCAATGATAACATCTGTTGTGAATCTTAGACCCTTAACTGCTTTGCGTAATGGAATGACTTACACGATCCCAATAATTATTGTTGGCTCGCTGTTTTTCTTATTTGCTCATTTTCCTGTGGATTACATCGCTCAGTGGATAGACAAAACAGGATTTTCTATGTATTTTACACAAGTATACCAGGCTACATTTGATGTGATAGCCTTTTGGATCGTTTTTGCCATTGCATACGCTTATGCAAAAGAAGAAGACATCGATCGCTTACCAGTCGGCATAACAGCCTTGTCTGCTTATCTACTGCTTATTCAGCCACTAAATACTCAGATAGATACTGTCTGGACAGGTGCTGAAGGGATACTAGGAGCAGTT…
10210	Dam04_000000001722	69186	69816	f			uncharacterized protein	K07118					ATGAAAATTGCACTCATTGGAGCTACTGGCCATGCAGGTTCATTTATTTTAGACGAAGCATTGTCCAGAGATTTAGACGTGACGGCAATCGTGCGTCATCCAGAAAAATTGCCATCAGATGTTCCGTTTATACAAAAGGATTTATTTGAGTTGACAACTACTGATCTTGCATCTTTTGATGTTGTCGTTGATGCTTTCAACGCTCCCAAAGGAAAAGAAGAAATGCATCAAACTTCTTTGTCCCATTTGATTGAGATGCTTGAAGGAACCGATACACGCTTAATTGTCGTTGGGGGTGCCTCTTCGTTATTCTTAGATACAGAAAAGACGACTCGTATGATTGACCAAGTACCTAAAAATGCACCCTTCTATCCAACAGCTTTCAATATGTACGAAGGA…
10211	Dam04_000000001722	69918	70728	r									ATGGCTGAAGAAAAACCAGCTTTTAAAATCAGTATCCTAGCAAGTGGAAGTTCGGGTAATTCACTTTATATCGAAAGTGAAAAAAAACGGCTTTTGGTCGATGCAGGACTTAGCGGTAAAAAAATCACTTCCTTGATGGCTCAAATTGATCGGACACCGGACCAATTAGATGGAATACTTGTGACGCATGAACATCGAGATCATATACATGGCGTGGGTGTCTTGGCTCGTAAGTATCATTTGGATGTTTTTGCCAATCAGCAGACTTGGGAAGCGATGGAACCACTGATTGGAAATGTACCAGTGGAACAAAAACATCTATTTGAGATGGGGAAAGTCAGAACATTCGGCGATATCGATATTGAGAGTTTCGGCGTCTCCCATGACGCAGCGGCTCCG…
10212	Dam04_000000001722	70782	71652	r									TTGGATTTCAAAAAAATCGAATGGATATTTTTCGTCGCTTTTTTAGGGTTGAATGTGTTTTTATTCAGCAGTTATCATGACGCGGTATACCAAGAAAACAATGTCATTCGCTCTAATCAGACTGAATCAATCCAACAACGTCTGGCTAGCGACGATATCACTTACACGGGGAAGATTTCGTCTGAGAACAAGCAAGGCTATTATCTTAGCGCGGAGCAGACCAATCTTAGCACTTCATTAGCGAATTATCGCAAGGCTGGTAAAAGCGGCTTGCTGGCAAGTGGTGTGTTTTTAGACGGTGATGTTTTGACGAAATCTTTATCCAGTTCAGATGCTGAAAAGAACGTGATCGATCCAGATAAAATTAGTAGTTCCTTGGAAGATTTTTTATCTAACAAA…
10213	Dam04_000000001722	71652	72969	r									ATGAGAATCTCTGAAAAAGTCGTTCGTATAGGACTCATTTTGATGGTTGCGTTAAGCATATACTTCTCTTATGCAATCTGGCTGAGCCCAGCAGGAAAAAGTTCAATCAACGTAGATGAGACAAACACTCAAATGATCGAGTCTCAAAGCAATCGAAAAACTTCCGAAGTCTTTCTTCCGCTTCATGTTACATGGCACCATTCGGGAATGATCCAAGAAACCAACAGTGAAAATCTCGTGTACCGATTGCAATTGATCATCGATAAAGCAAGATTTGGAAAGCTTTCTGAAGTAGTTTCAGGAGACAAATCACAGTTTGAACAGGTGAAAAATCTGAACTCTGGTTTTGAGTTGGCCTATAATGCGCCTTTTTTGCTAAGAGAATACAAGGAAGCATTT…
10214	Dam04_000000001722	72965	74801	r			two-component system, OmpR family, sensor histidine kinase VicK [EC:2.7.13.3]	K07652					ATGAAAAGAAAAGTCCGCTTTTTTCGATCAGTCAATTTTAAGATCGCTATTACCTTTATTCTGATTTTATTGATCTCGATCGAAATTATTGGTGCCTACTTTATACGTGGTTTAGAACGTTCCACGATCAATACATTTATTAAAGATATGAATCAAACGGTGGAATCATTAGCAACAACAATCAGCCCGGAATTGAATCGAAAAGATAATGCAGATGATGAAGAGGTAAATGCGAATATCAAAAGATTTATTGAAAACAGTGCGACTAGCGATATCATCGAAATACGGGTCGTTGACGAAAAAGGGATCATCCGAGGAACAACCGATGTCAATGAACAAAGCGCTGTGGGAAAGAAAAATGATTATGTTGATATCAATGATTTCACGACTAAACGTTAT…
10215	Dam04_000000001722	74805	75510	r			two-component system, OmpR family, response regulator VicR	K07668					ATGAAAAAAGTTTTAGTTGTCGATGATGAGAAGCCGATTTCGGATATCGTCAAATTCAATTTAGCCAAAGAAGGCTATGATGTTTATACTGCATATGATGGGGAAGAAGCCTTGGAAAAAGTTGCTGAGGTAGAACCTGATTTGATTTTACTTGATTTGATGCTACCTAAAATGGACGGCTTAGAAGTTGCTCGTGAGGTACGCAAAACTTATGATATGCCGATCATTATGGTAACAGCCAAAGATTCTGAAATTGATAAAGTCCTAGGCTTAGAGTTAGGCGCCGATGATTACGTGACCAAGCCATTTTCCAACCGAGAATTAGTTGCACGTGTCAAAGCAAATCTTCGTCGCGGTGCCACGGCTGCGAAGGAACCAGAAGAGGCAGCACCTGCGGAA…
10216	Dam04_000000001722	75699	76560	r									ATGAAAAACAATAAAATCGCAATTTTAGTAGATTCAGGTACGGATGTGCCAGAAGAATTGATAAAAAAATACGAGATGTATATGATCCCATTGAAAATTATTTATAAAGATCAGGTATATACAGATAAAATTGACATTACCCCTGAAGAGATCTATCAACGTTTGCCAGAGGAAATCCCTGGTACATCTTTGCCGGATGGTGAGTCGATCACAGAAATCTTTGAGCAAATCAAAAAAGACGGTTATGAAAAGGTACTTGCGGTAACAATTTCCAGTGGATTGAGCGGGACATATAATGTGGTTCGTTTAATTGCACAACAGCAAGAAGAATTGGAAGCATATGTACTAGATACGAAAAATATTGGTATTGGTGCAGGTTTTTCTGCGATCCAAGCAGCA…
10217	Dam04_000000001722	76546	77119	r									ATGATGGAAAAAATGCGTCAGCAATTAATGGAGTGGGGGAAGGAACTAGAAACATTCCGTCTGCCTCACTGGGAAGAACTCCCTGACTTAGAACTTTATATGGACCAAGTCAGAACGTTAGTTGATCGTTATCTTTCACCTGTGATACAAGGAGAAAAGCATCCATTGCTTACCTCTTCTATGGTAAACAATTACGTTAAACTAGGTTTGATACCAGCACCAGTTAAAAAAAGATATAACAAAGAACACGTAGCATTTTTACTTGCAATCACTACGTTGAAACAAGTATTGACTATTCCTGAAATCAAAGAAGGGATATTGTTCCAAGGAAAAACAGTAGGAATTCGTGAAGCCTATAATCTATTTTGCGATGAACAAGAAGCAGCTGTGTGGATGGTC…
10218	Dam04_000000001722	78065	78452	r									ATGAATAAGAGAAAAACAGAGTTTATTTTGATTTTAATTAGTGGAATAACAGGGATTTTATGTAGTCTTTTAGCATTGATGGGTGGTATGTTTCTATCTTCTATTGATTCAACTACTTTAAATACTACAGAACTAACCAGTAAGGATATAGATATGTTAGTCAATCTAAGCGGGAATGTTGTTTTATTTGGAGGAATTACCCTAGTTTTTTCGATAATGATTTTCATAATAGGTTTTTTAGTAAGAAAAAATCAAAAAACAGTGGTCTATGGTATTAGTTTACTCATTTTATCTATTATTCCATTTTTTCTTTTAACATTATTGTGGGTAATTCCTGGAGTTTTAGGTATTATTGCGGGATTGATGCTTCTAATAAGAAAATCTTAA
10219	Dam04_000000001722	78448	78970	r									ATGAATAAGAAGAGTGGCATTGAAACTTTGCCTAATTATGTATTTGCGGGATTTTGGTTACGATTTTTTGCTTTTCTTATTGATTTAATTTGTATTAGCATCATCACCCATGCTACTATAGGTCTCTTTTACAAAATCATGGGACTGGAATCTGACAAATCCATTATTACTTTTTATGGTATAGCGTCATTAGCTATTTATTTAACCTATTTTGTACTTTTGACTAAGCTGAATTCAGGACAAACAATTGGGAAAATGATTTTTGGGATAAGAGTAGTGAGCTTTGAGGAAAAAGAGCTAAGTTGGCAAACTATCTTTATTCGTGAGTGTATATGTAGGTTTATATTAAAAAATTTTGTATTTCAAATTGGGTATTTGGTGGCTGCTTTCACGCCCAAG…
10220	Dam04_000000001722	78971	80006	r			protease IV [EC:3.4.21.-]	K04773					ATGAATAAAAGAAGATGGATTGCTGTGGGAGTAGCGTGCGGATTATTGTTACTATCCATTATCGTCGCGCTAATTCCAGGAAAAGATAAAGAGGAAGCATCAAATACAACCCTAACAGGAATAAATAAGATTTTTTACGGATCTAACGAAATCACAGAAGAAACGTTAGAAGAAGGCGCATCAAATAAAAAGATTGTCAAACTATCCGTCAATGGAGTTATTGCAGATACAGGTGAAAGCAATCTTTTTAGTAGGGAACAATATAACCATCAGAATTTTTTAACACAGCTAAAGAAAATTCAAGAAGACAAAGCGGTTAAGGGAGTGTTATTAGAAGTAAATTCACCTGGGGGAGGAATATATGAAAGTGCTGAGATTGCTAAAGAAATGGCAAAAATT…
10221	Dam04_000000001722	80038	81406	r			membrane fusion protein, peptide pheromone/bacteriocin exporter	K20345					ATGCAGAATAATAATTGGTTCGAACATTCTAGTATCTATACTAAACAACATCATAGCTTCTACCGTTGGGTGTTATACCCTGTAATTCTTTTTTTATGTATTATTGGATTGTTTTTAACCTTTGCTAAAAAAGAGGTTGTTATTCGGACAACGGCTCAATTGAACCCCGAAAAAATAGAGAAGTTACAAGTGCCATTAGAAGCTAAAATAATGGAAAACTTCCTAAAAGAAAATCAATTTGTTCATAAGGACGATGTGTTGGTTAGATTGGATTGTTCTTTAATAGAGAATGAAAAGGCTCAGATAGAACAAGAAAACCAACGTATTACTCAACAAATAAAGATGGCTCAGCTATTTATTGAAAGTATAAGTAAAGGAAAAAATTTGTTTTCAACGGAT…
10222	Dam04_000000001722	81422	83576	r			ATP-binding cassette, subfamily C, bacteriocin exporter	K20344					GTGATAAAATCATTTCCTTTTGTGCAGCAACAAGATGAAAAAGATTGTGGTGTTGCTTGCCTTTCGATGATTTTAAAATATTTTAAAACTGATATCCCGATTCATAAATTACGGGACCTATCTGGGACTGATTTAGAGGGTACTTCAGCATTTGGATTGAAAAAGACATTTGAAAAATTGTCTTTTGATTGTATGGCTATTCAAGCAGATAGTGAGATCTGGAAAGAAAGAGATCTTATCTTACCATTAATTGCACATATATTGGTTGATAACAGCTATATGCACTACGTTGTAATTTATAAAACGAAGGGAAACGTACTATGGATTGCAGATCCCGCTAATGGAAAAAATAGAAAAACGATTGAAGCGTTTCAAAAAGAATGGACAGGTATTCTTTTA…
10223	Dam04_000000001722	83833	84070	f									GTGTTTAAACATGCAAAATGTAAAGGAACTAAGTATTGTGGAAATGCACAAACTGTTGGTGGAGGCAATAATGCTTGGGGAAAATTGGGGCAAGTTGTAGGTGGACTTACCACAGGGGCAGTAGGTGGTGCAGGTTTAGGAACAGCAATTTGCGGACCAGCTTGCGGTGTTGTTGGAGGGTTATATGGAGCTGTCGCTGGAGGTGCTGCAGCTGGCTGGGATGCTCGAAAAAAATAA
10224	Dam04_000000001722	84088	84304	f									ATGCATATTAAAAACACAAAAACAACATTTATATTATCTTCAGAAGAGTTGAAAAATATTCAAGGTGGGAGTGCCGTGGGAGTTTTAGGCACTACTTTTTCTGGGGCAACAGCAGGAGTAAAACTTTGTTCAGCCGGAGGACCTTATGCAATAGCTGCTTGTGGTGTAGGTGGAGCTTTATTAGGTGCTGGATTCAGCATGTGGACCGGTGCGTAA
10225	Dam04_000000001722	85006	85759	r			two-component system, LytTR family, response regulator AgrA	K07707					ATGAGTTATCCAATAATATTATGTGAAGATCAAATTATACAATTAAATCAGTTAGAACGAATTATTGATAATTTCATTCTTTTTCACGATAAAGTATTTAAGATAGTATTGAAAACACAAAGTCCGTTAGAAGTTAAAAAATACCTCAAACAATTCCGACCAAAGCAAGGAATATATTTCTTAGATATTGATTTAAATCATGAAGTTAACGGTATAGAATTAGCAGAAGTAATCAGAAAATATGATGTTCAAGCAAAAATCATTTTTACAACTACTCATGATGAGATGTTACCCGTAACAATAAAAAGAAGAGTTGAAACGTTAGGATTTGTAACAAAAGATCAAACACTAGATGAGTATCGAAACGAGATTGTTGAGTTATTGTTATTAGCGCAAGAA…
10226	Dam04_000000001722	85773	87057	r			two-component system, LytTR family, sensor histidine kinase AgrC [EC:2.7.13.3]	K07706					TTGATTACTATCGATACAAAAGCTTATCTATTAAGAATGTTCGTGGGAAACTTTTTCTTTTTTCTCTTATTTTATATGACTAATACTGATCTTAACAAAAGAAAATATCTTTTTGTATGTTTATTGATACCACTCACTTTTTTTGTTGAATTATTTACTGATGTTTCCGCAGCTATACCTATAATCGGAAGTTATTTTATATTAAAGGAAAAGAAGAAAACTAATATAGTGCTTTTAAATAAATTACTATTATGTATGCTTATTGATGATTTCAGATCTATTATTACTTCCATGGTTATGACGTATATGTTTTCATTTGAAGGGATAAAAGGGTATGGTTATGTAGTATTCCAGATAATGCTTGATTCTTTGTTTTTGCTGATGTTTATTTGGTTATAT…
10227	Dam04_000000001722	87096	87243	r									ATGGAAGAAAAAAATAGACTAAATGCTAAACAATGTTCAGATCAAGAGCTTAAAAAAATTAAAGGAGGTGCTGGAACAAAACCTCAAGGAAAACCGGCATCAAATTTAGTGGAATGTGTTTTTTCATTATTTAAAAAGTGTAACTAA
10228	Dam04_000000001722	87346	87658	r									ATGAAAAAAAATGCTAAGCAAATTGTTCATGAATTATATAATGATATATCTATAAGTAAAGATCCTAAATATTCTGATATTCTTGAGGTTTTACAAAAGGTATATTTAAAATTAGAAAAACAAAAATATGAATTAGATCCCAGTCCTTTAATAAATAGATTGGTGAATTATCTATATTTTACTGCTTATACTAATAAAATAAGATTCACTGAATATCAAGAGGAATTAATAAGAAATTTGAGTGAAATTGGAAGAACTGCTGGAATAAATGGTTTATATCGAGCAGATTATGGAGATAAATCTCAATTTTAA
10229	Dam04_000000001722	87659	87857	r									ATGAAACATTTAAAAATTTTGTCTATTAAAGAGACACAACTTATCTATGGGGGTACCACTCATAGTGGAAAATATTATGGAAATGGAGTGTATTGCACTAAAAATAAATGTACGGTCGATTGGGCCAAGGCAACTACTTGTATTGCAGGAATGTCTATAGGTGGTTTTTTAGGTGGAGCAATTCCAGGGAAGTGCTAA
10230	Dam04_000000001722	88045	88186	r									ATGTTCGTCTCTATCTTTTTTGTCTATAAAAAAAGAGAATGCGTAGCTCATCTTCGAAACGTCCAAAGACGTCGACAAACTATTATGAATTTATGGGTGCGAGTCAAAGAGATCGATCGTAGGTATGAAAGACTAATGTGA
10231	Dam04_000000001722	88250	89978	r			glycine betaine/proline transport system permease protein	K02001					ATGAATAATCTATTGAACTATCAATTACCAGTGGCAAACTGGGTAGAAAATATCACAGAATGGTTTACGACAACTTTTTCTGGCCTATTTTCATTTTTACAAACGATTGGACAGGCAGTGATGTCGGGGATTACAAATTTACTGTTAGTGATTCCAGCTCCTTTGTTTATCTTGTTATTGACGGTAGCAGCTTTCTTTATTTCTAAGAAACGTCCAGGACTTACGTTGTTCACATTAATCGGTCTATGGTTTATTTATAACCAAGGTCTATGGAATGATTTGATGAATACTGTCACACTTGTTCTTTTATCTAGTGTGATCTCGATCATCATTGGGGTACCATTAGGGATCTTGATGGCAAAAAGCAGTAAAGCCCAAAGTATTATCAAACCGATCCTT…
10232	Dam04_000000001722	89970	91164	r			glycine betaine/proline transport system ATP-binding protein [EC:7.6.2.9]	K02000					TTGGTAAAAGTAGAAGTAAAACATTTAACAAAGATATTTGGTAAAAAGACACAAGCCGCTTTAGATATGATGAATGATCACCAGCCGAAAACGGAGATTTTAAAGAAAACCGGTGCAACGGTTGGTGTGTATGACGTGAATTTTGACGTAAAAGAAGGAGAAATCTTCGTGATCATGGGGCTTTCCGGGAGTGGGAAATCCACATTGATCCGTCTATTGAATCGTCTGATTGAGCCAACTTCGGGCAGTATCTATATTGATGGAGAAGATGTATCGAAGTTAAGCAAAGAAGAATTGCGAGAAGTCCGTCGTCATAAAATCAATATGGTTTTCCAAAACTTCGGTCTGTTTCCACATCGAACGATCTTGGAAAATACAGAATACGGGTTAGAAGTCCGT…
10233	Dam04_000000001722	91350	91995	r									ATGTCTGGAAAGAAAAAAATCGTCCGCCCGCGCTACCAGCAGATTGCTGTTGATTTAGCCGAACGTATCGTTGAAAACCGATATAAAGTGGGTGAGAAGATCCATGCCCGCTCAACACTTGCCAGTACGTACAATGCTTCTCCTGAGACTACCCGCAAGGCTATCAATGTGCTGGTAGATCTTGGAATCATGGAAGTACGGCATGGAAGTGGGGCATTTGTTGCTTCGAAGGAAAAAGCAAAAGATTTCCTATTGCAATATCAAGATGTACAATCCATCCAAGATACAAAAGCAGAAATCATGGCAAGTGTGGAGAAGCAACAAGATGAGCTGAATCATTTTTCTCAATTATTGGATCAGCTGGTCAATCAAACGAAGCGAATACATAAGATGAATCCT…
10234	Dam04_000000001722	92088	92223	r									ATGGCGACATTCTTATTAAGTGTGTTAATCTTTGGAAGTGCAGGCGCAATTGTCTATACTCGTTTAAAATCCGGTAAGAATTGTGATGACTGTCAAACAGCTTGCCCAGTAAAAAAGGAACAGATCAAGCGATGA
10235	Dam04_000000001722	92224	94357	r			ferrous iron transport protein B	K04759					ATGAATATCGCGTTAGTCGGAAATCCAAACAGCGGGAAAACTAGCTTGTTCAATCTCTTGACTGGTTCGAATCAATATGTAGGGAATTGGCCGGGCGTAACAGTAGAAAAAAAAGAAGGATCGTTGAAAAAAAATCCGAACATTCATATTCAGGACCTACCCGGCATCTATTCTTTGTCTCCTTATACACCAGAAGAAGTGATTGCAAGAGATTATTTGGTTCAGGAACAGCCTGAACTGATCATCAACATTATTGATGCTACCAATTTAGAACGAAATCTTTATTTAACTACGCAGTTATTGGATTTAGACATTCCTATGATCATTGGTCTGAATATGATGGATGTCATCAAAAAAGAAGGAAAAAAAATCAATCTAGAAAAGCTTTCCTATGGTCTT…
10236	Dam04_000000001722	94353	94827	r			ferrous iron transport protein A	K04758					ATGCAGACCTTAGCGCAGGCAAAGCAGAATTTCGTTTATCAAGTCGAACGAATCGAAACAGAAGAAAAAACAAAACGCCATTTGCAAAATATCGGGATCGTTGCCGGAAGTAAAATCGTCGTCGTCAATTTATCAGGCAACAATGCCATTTTACTGGTAAAAAGTCATCGAGTGGCAGTAAGTCGGGAAATACTAGGTCAAATCTTTGTCAATAAAAAGACTGCTTCCTCTGAAAGCTGGACTTCTCTTGATCAATTAAAAGCAGGAGAGACTGGGATCGTCGTAGCAATCCACGGACAAGGCGCAGTGAAGCGACGGTTAATGGATATGGGATTGACGCGAAATGTAAAAATAGTTATCCGAAAACTAGCCCCTCTGGGAGATCCAATCGAACTGACA…
10237	Dam04_000000001722	95227	95452	f			glutaredoxin-like protein NrdH	K06191					ATGAACGTAAAAATCTTTTCTAAAAATAATTGTATGCAATGTAAGATGGTCAAACGGTTTTTAACAGAAAATCAAATTGCTTTTGAAGAAGTCAATATCGATGAACAGCCTGAAGCAGTAGACTGGTTGAAAGCACAAGGATTCCAAAGTGTTCCTGTCATTACTTCTGATGCAGAAACAGTTATCGGATTCCGTCCTGATCAGTTGCGTAAACTTGCCAGCTAA
10238	Dam04_000000001722	95610	97770	f	Pathway modules; Nucleotide metabolism; Pyrimidine metabolism	M00053	ribonucleoside-diphosphate reductase alpha chain [EC:1.17.4.1]	K00525			Pyrimidine deoxyribonuleotide biosynthesis, CDP/CTP => dCDP/dCTP,dTDP/dTTP	M00053	ATGAGTCTTAAAAATTTACAAGATGTCAGTTATTTCAAGCTGAATAATGAAATCAATCGGCCAGTCAATGGTCAAATCCCTTTGAATAAGGATAAAGAAGCTTTAGTTGCCTTTTTTGAGGAAAATGTCAAACCAAATACGATGACTTTTCCATCTATTATGGAAAAAATCAATTACTTGATCGATCAAGAATATATAGAAGCAGAATTCATTCAATTGTATTCACCATCATTTATTGAAAAGCTATATCAATTTTTGGACGAGCAACATTTTTCTTTCAAATCTTTTATGGCTGCTTACAAATTTTATTCTCAATATGCGTTGAAAACCAACGACGGTTCCGCTTATCTGGAAACTTATGAAGATCGAGTAGCCTTCAATGCGCTTTACTTTGCGAAC…
10239	Dam04_000000001722	97819	98785	f	Pathway modules; Nucleotide metabolism; Pyrimidine metabolism	M00053	ribonucleoside-diphosphate reductase beta chain [EC:1.17.4.1]	K00526			Pyrimidine deoxyribonuleotide biosynthesis, CDP/CTP => dCDP/dCTP,dTDP/dTTP	M00053	ATGTCAGAAACATATTATGAAGCAATAAACTGGAATGAAATTGAAGATATCATTGATAAATCCACTTGGGAGAAGCTGACAGAGCAATTTTGGCTAGATACACGTATCCCACTTTCAAATGACCTAGATGATTGGCGTACATTGTCTCAATTGGAAAAAGATACAGTAGGACATGTATTTGGCGGTTTGACACTGCTAGATACTGTCCAATCTGAAAGTGGCATGGATCAGTTGCGTAAAGATGTCCGCACTCCCCATGAAGAAGCCGTTTTGAACAATATTCAATTCATGGAATCCGTTCATGCCAAAAGTTATTCTTCTATTTTTAGTACACTGAATACGAAAAAAGAAATCGAAGAAATTTTTGACTGGACAAATACGAATCCTTATCTGCAAAAA…
10240	Dam04_000000001722	98873	100013	r									ATGCAATCACGTTTTAAACAATCAAAATTATTTTTCTGGACAGTGGAGCTAGTACTCACGATCATCGGCGTGTACTTTATTTTACAAATGCCGAATATTTTTAGTCCAATATTGAAAATGCTTTCGGCAATTTTTTTACCATTGCTTGTTGCTGGTTTTATCTATTATATGTTCGATCCAATCGTTGTTTTTCTCGAAAAGCATCGGATCCCGAGAGTGTTCGGTTTTTTATTGACGTTTTTGGTCGTAATCATTTTAGTTGTTTTAACTGTCATGAATGTAGTGCCTCAGTTAATGGAACAGACAATTCAATTGACCCAGAGCTTGCCAATGTATGCAGATGAAACAAGCAAATGGTTAAATGAATTGGCGCAGCGGGAAGAGTTTAAAAATTTCAAT…
10241	Dam04_000000001722	100321	101035	r			putative Mg2+ transporter-C (MgtC) family protein	K07507					ATGAATGATATGGTATTGACAATTCCAGAGATTATTTTACGTTTAGGGATCGCTATGCTATTTGGCGGAGCAATCGGTTTTGAACGACAATATAAAAATCGTCCAGCAGGTATGCGTACGCATATTTTAGTTTGTATGGGAGCATGTATCATTGCATTGATCCAAGTTGAGATCGCTAGTGGTGCATTAAGAGATGCTTTAGAGTATCCACAGCTTGCTGGAACGATTCGTTCAGATGAAGCAAGGCTGATTGCTCAAGTGGTGAGTGGTGTCGGTTTCTTAGGCGCGGGAACGATCATCGTCACGAAACAATCGGTGACGGGACTTACGACTGCCGCTTCTTTATGGGCAATTGCTGGATTAGGGATCGCCATCGGCATGGGTTACTATTCCATTGCG…
10242	Dam04_000000001722	101288	101990	r			glucosamine-6-phosphate deaminase [EC:3.5.99.6]	K02564					ATGGAAATCATTCGTGTAAAAAACGCTGAAGAAGGCGGAAAAAAAGCATTTGAAATCATCAAAGAAGGTATGAACAAAGGTGCAAAAGTATTAGGATTGGCAACAGGAAGCACACCAGTTACTTTATATAAAGAAATGACTTCAAGCGATTTGGATTTCAGTGAAATGACTTCTGTAAACTTAGATGAGTACGTTGGACTAGGCGGTTCAGATGAACAAAGCTACCGTCATTTCATGGATGTCCAATTATTTGATAAAAAACCATTCAAAGAAACGTTTGTACCAGATGGAAAAGCAGAAGATCTGGAAGCAGCATGCAAAAAGTATGATCAAATCATCGATGCACATCCAATCGATATCCAAATCTTAGGAATCGGGCAAAATGGACATATCGGTTTC…
10243	Dam04_000000001722	102223	103756	f									ATGAGTATACTGACATTAAACAACATTACCCAGCAATTTGGCGACAAAATCCTCTATGAAGGTGTCGATCTGCAATTAAATGCTGGCGAACATCTTGGGCTGATTGGACAAAACGGAGCCGGTAAAAGTACATTGATTAAAATCATCACTGGTGAGATCTTACCAGATGACGGACAGATCCATTGGCAAAAAAATATTCACAAAGGTTACCTCGATCAATATGTGGAAGTCGATGAAACATTAACAATCGAAGAATTTCTAAAAACTGCGTACGCAAAAGAATACGAAAAGGAAGAAAAAATTGCTTTTCTTTACCAAACATATAGCGAGACCTTCGATGATTCCTTGCTGGAAAAAGCTGGGAAACTCCAAACGGAATTAGACCAAGGAGTGTTTTAT…
10244	Dam04_000000001722	103946	105149	r									ATGAAGAGTAATGAAAAAAAACCTTTAACAACTTCGCTTATTTTACTATTATCAATCACTTGTGGCGTTGTTGTTGCCAATATGTATTACATCCAGCCGATTGGAACAAAAGTAGCAGCTAGTTTATCTGTTAGCACAAGTGCAGTCGGGATATTGACGATGTTGACCCAATTAGGCTATGCGTTAGGGTTACTGTTTTTAGTTCCTTTAGGGGACGTGGTGGATCGTCCAAAATTGATCATTCGAATGGCAGCGTTATCTGCCGTCTCTCTGTTGGCCGCTTTTTTTGCGCCTTCGTTTACGTTATTTGCATGCGCTTCTTTTTTAATAGGATTACTTTCGATCGTGCCGCAAATCATCATTCCTTACGGTGCGGTACTAGCGGGACCAAAAGCAAGA…
10245	Dam04_000000001722	105230	105920	r									ATGAAAAAGAAAATAATCCGATTGATATTGATCTCGTTGGGAATCATTCTGATACTGGTAGTGGGCTATCGGTTGTATTTAGAATATCAGACAGACATCCAATTATTTTTAAATCCGAGAGCGAGTAAGGCAGAGCTACTCGCACATATTCGTTCGCATGGGACTTTTGCATCGATACTCTTGATCGTATTGACAGCGGTGATGTGTGCTGTTCCAGGTATTCCTACTTCAGTAGTTGGAGTCATTGCTGGTTTGAGCTTTGGACCACTGACAGGTGCGATCATCAACATTTTGGGTAATGCTCTTGGTAACATCACTGCAATTTTCCTTATGCATCGCTTAAAATTTTTAGATAAGAAAACCGAAACGAATCATTGGGTGCAAGCAATCCGACAAATG…
10246	Dam04_000000001722	106025	106394	r			large subunit ribosomal protein L7/L12	K02935					ATGGCATTGAACATTGAAAACATCGTTGCTGAGTTAAAAGAAGCAACTATCCTAGAACTTAACGACCTAGTTAAAGCTATTGAAGAAGAATTTGGCGTATCTGCTGCTGCTCCTGTAGCTGTAGCTGCTGCTGGTGGCGCTGCTGCTGCTGAAGAACAAACAGAATTCACTGTAGAATTAACTGCAGCTGGAGACCAAAAAGTTAAAGTTATCAAAGCAGTTCGTGAAGCAACTGGTTTAGGCTTGAAAGAAGCTAAAGCTGTAGTTGATGGCGCTCCTGCACCAGTTAAAGAAGGCGTATCTAAAGAAGAAGCTGAAGAATTGAAAGCTAAACTTGAAGAAGTTGGCGCATCTGTAACTGTTAAATAA
10247	Dam04_000000001722	106446	106950	r			large subunit ribosomal protein L10	K02864					ATGAGTGAAGCAATTATCGCAAAAAAAGCAGCAATCGTTGATGAAGTAAGCGAAAAATTTACAGCAGCTGCATCAGTAGTAGTCGTTGACTACCGCGGATTAACAGTTGATGAAGTAACACGTTTACGTAAACAACTTCGTGATGCTAACGTAGAAATGAAAGTTATCAAAAATTCTATTCTTTCACGTGCAGCTAAAAAAGCTGGCCTTGAAGGCATGGACGAAGTATTCACTGGACCTACAGCTGTTGCATTCAGTAACGAAGATGTAGTCGCACCAGCGAAAATCATGGACGAATTTGCTAAAGAAGCAAAAGCATTAGAAATCAAAGGCGGTATCATCGAAGGTAAAGTCTCTTCATTGGAAGAAATCACAGCATTGGCAAAATTGCCAAATCGC…
10248	Dam04_000000001722	107359	108049	r			large subunit ribosomal protein L1	K02863					ATGGCTAAAAAGAGCAAAAAAATGCAAGATGCATTAAAAAAAGTTGATTCAAGTAAAGTTTATCCTGTTGCCGAAGCAGTAGCTTTAGCAAAAGAAACAAACATTGCAAAATTTGATGCAACAGTTGAAGTTGCATACCGTTTGAACGTAGACCCTAAAAAAGCAGACCAACAAATCCGTGGTGCTGTTGTATTACCAAACGGAACTGGTAAAACACAAACTGTTTTAGTTTTTGCTAAAGGAGACAAAGCAAAAGAAGCTGAAGCAGCTGGTGCAGATTTCGTAGGTGACGACGACATGGTTCAAAAAATCCAAAACGGATGGTTTGACTTTGATGTAGTTGTTGCAACACCTGATATGATGGCTACTGTAGGTCGTCTAGGACGAGTATTAGGACCA…
10249	Dam04_000000001722	108152	108575	r			large subunit ribosomal protein L11	K02867					GTGGCAAAGAAAGTAGAAAAAATCGTTAAATTGCAAATTCCTGCAGGTAAAGCAACTCCAGCTCCACCAGTAGGTCCTGCACTAGGTCAAGCGGGTATCAATATCATGGGATTCACAAAAGAATTCAACGCTCGTACAGCTGATCAAGCAGGTTTGATCATTCCGGTTGTTATTTCTGTATACGAAGACCGTTCATTCACATTCGTTACAAAAACACCGCCAGCTGCTGTTCTATTGAAAAAAGCAGCTAAAATCGAAAAAGGTTCAGGCGAACCAAACAAAAATAAAGTTGCGAAAGTTTCTAGCGATCAAGTAAGAGAAATCGCTGAATTAAAAATGGAAGACCTAAACGCAGCTAACGTTGAAGCAGCAATGCGCATGGTTGAAGGAACTGCACGA…
10250	Dam04_000000001722	108917	109586	f			L-serine dehydratase [EC:4.3.1.17]	K01752					ATGAAAGATTTAAGGTATAGAAGTGTCTTTGATATTATTGGACCTGTGATGATTGGTCCAAGTAGCTCTCACACTGCCGGAGCTGCTAGAATCGGGAAAATCATGCGTAGTATATTTGGCGAACAGCCTGATTCTGTAGATATTTATCTATATGAATCATTTGCAAAAACCTATCGGGGGCACGGAACAGATATTGCATTAGTTGGCGGCCTGTTAGGGATGGAACCCGATGATGAACGTTTAGCTGATTCTTTGAAATTGGCATATGAAGCCGGTATGGAAGTCTTGTTTGTTCCTAAGAGTGAAAAAGCCGAACATCCAAACTCTGTAAAGATGCTTCTAAAAAAAGGAACACGAAAGCTTTCAGTCACTGGCATTTCGATCGGCGGTGGCAATATC…
10251	Dam04_000000001722	109598	110471	f			L-serine dehydratase [EC:4.3.1.17]	K01752					ATGTTTTTATCGATTGAAGAATTAGTAGATCAAGCAAAAGCTTATCCAAGTGTAGCAGAATTGATGATTGCAGTTGAAATGGAAATGAGTGGCCGTTCCCGTAGTCACATCATCGAGATCATGGAAAAAAACCTCTCAGTAATGGAACAATCAATCAACGAGGGAAAAGAAGGTGTTACCTCCGTCACAGGAATTACCGGTGGTGATGCAAAAAAATTAGATGATTATTTAAATGAGGCAGACTTTTTAAGTGGAGAAACAATCTTAAAAGCTGTACGCAATGCTGTAGCTGTTAATGAAGTCAATGCAAAAATGGGGTTGATTTGTGCTACACCGACTGCCGGAAGCGCGGGTGTTGTTCCTGGTGTGCTGATGGCTGTCCGAGATCGGCTTGATTTG…
10252	Dam04_000000001722	110562	111582	r			L-lactate oxidase [EC:1.1.3.2]	K10530					ATGGAAGCAGGAGCTTTTGGCTATATTCGCGGTGGTTCTGAAGATGAGTGGACGATGAAAGAAAATACGACTTCTTTTAATACAAAGAAAATCATGCCACGGATATTACGCGGAATCGACTCAGCCGATTTGCATACATCTGTTTTCGGAATTGAATTAGATACACCGATTATCCAAGCGCCATCAGCGGCCCAAGGATTGGCACATGAAAAAGGGGAAGCTGATACAGCTAAAGGAGTAGCTGCTGCTGGATCAATCTTTTCCATCAGCACTTATGCAAATACGACAATCAAAGACGCAGCCGATGCAGCGCCAGGCGCACCGCAGTTTTTCCAATTATATATGAGTAAAGACGACAGATTCAATGAGTTCATTTTGAACAAAGCAGTAGAAGCAGGG…
10253	Dam04_000000001722	111754	112642	r									ATGACAGAACCAATCAAAAATTTATGCAAACGTGCAACTGCAGCAGCTTTAGTCCTTATCAGTTTGTTTGCGTTAAGTGGTTGCCAGACGACGAAGATAAATACTACTGAAGTTTCTGATAAAGAAAAAACGGCAGAATCCAGTAAAGTGATAGAAAAAACCACTATTCCAACACTTTTTTTCCACGGCTACAGCGGGACAGAAAATTCCTTTAAAGGGATGTTGCGGCGTTTGGAAAAAAATCAGCAAGCAGTAAAAGAATTGGTTTTAACAGTAGGAACAGATGGACAAATACAAGCAACAGGAGATTTGTCTGGAAAAGCAGACAATCCGATGGTCCAAGTATTGTTTGAAGATAATAAAAATAACGAGTGGAATCAAGCAGAATGGATCAAAACT…
10254	Dam04_000000001722	112718	113264	r			transcription termination/antitermination protein NusG	K02601					ATGGAATCTTTTGAAAAAAACTGGTATGTCTTGCATACATATTCAGGATATGAAAACAAAGTAAAAGCAAATATCGAATCTCGTGCGCAAAGTATGAAAATGGCCGACTTTATTTTCCGTGTCGTTGTTCCTGAAGAAAAAGAAACTGAAGTCAAAAATGGGAAAGAAAAAGAAATCGTTCATAAAACATTCCCAGGATACGTACTTGTTGAAATGATCATGACAGACGCTTCATGGTATGTTGTCCGCAACACACCTGGTGTGACAGGATTCGTTGGTTCACACGGAGCCGGAAGCAAACCAGCACCATTACTTCCAGAAGAAGTCAATCATATCTTGCGTTCTATCGGTATGAGCCTGCGACAAAATGATCTAGAAGTAGAAGTTGGCGAAGTCGTG…
10255	Dam04_000000001722	113364	113535	r			preprotein translocase subunit SecE	K03073					ATGAAATTTCTAAAAAGCGTAAAAGATGAAATCAAACAAGTAACTTGGCCAAGCAGAAAACAACTCCGTAAAGATACGTTAGTAGTCATCGAAACTTCTATTATTTTCGGATTGATGTTTTACGTAATGGATACAGCCATCCAAAGCTTATTTGGCTGGATTTTAAAATAA
10256	Dam04_000000001722	113558	113711	r			large subunit ribosomal protein L33	K02913					ATGGCAAAGAAAAAAGCAGCACTCGCTTGTTCCGTTTGTGGGTCTCGCAACTACACAAAATCAGTCAGTGAAGGAAAAAGCGGCGAACGTTTGGAAATCAATAAGTTTTGTAAATATTGTAATCAATATACATTACATAAAGAAACGAAATAA
10257	Dam04_000000001722	113872	114517	f									ATGCTATTAAAAACACTTGTATATAAGAAAAAAGATCTGACAACCGTTACAGAGACTAGTACATTAGAAGAAGCATTAAAAATTTTAGAAACTTCCGGATACCGTTGTGTGCCGATCTTAGATTCTTCAGGTAATATTTTCCGTGGAAACATTTACAAAATGCATATCTATCGTCATAAAGCAAATGGCGGTGATATGACGCTTCCTGTCACTCATCTTTTGAAAAACGCTACAAAGTTCATTTACCTGGATACTTCTTTCTTCAAAGTATTCTTTACGATCAAAGAGCTTCCTTATATTGCTGTCCTTGACAGTGAAAATCATTTTTATGGTATTTTGACACATAGTACGTTGCTTAATATGCTCTCTCAATCTTGGAGCGTAGAACAAGGAAGCTAT…
10258	Dam04_000000001722	114572	115076	r									ATGCAAAAAACGAAAAGCAGACAACGGTTATCCGTAATCGTTGTAAATGGCATCATCATTGCTCTTTATCTAGCGTTAACTATTTTAGTTGCGCCTGTATCCTCAGGGCCGATCCAGTTTCGTATTTCAGAAAGTTTGAATCATTTAGTTGTCTTTAACCGTAAATTGCTTTGGGGAGTTTTAGGCGGGGTCATCGTCTATAATGCCTTCTTTGGTTTTGGTATCATGGATGTGGTTTTTGGTGGCGGCCAAACATTGCTTTCTTTAGGCCTGACAGCTTTATTGCAAAACAAAGTGAAAAATGTAAAGATGCGTTTAGTATTGAACACGATCTTCTTTACCATCAGCATGGGACTGATTGCTTATATGTTAGTTCCAACAGGTGGCCAAGCATTTTGG…
10259	Dam04_000000001722	115672	116638	f			diacylglycerol kinase (ATP) [EC:2.7.1.107]	K07029					ATGAAATTCCATTATCATATATTGATCAATCCATCGGCAGGCAGCGGAAATGGCTATAAAGTAGCAGAAAGAATTTTACCGGTATTAAAAAATAAGCATATTGACTATACACTTCATTATAGTGAATACAAAGGACACGATGCTGAGATTGCTGAAACTTTGGCAAAAGAAACATTGATTCCTTGGATAGAAGAAGAACAGAAAACAATCGATACTTTCCCCCTTTTGATCATCGTAGGAGGTGACGGCACCTTACATCAGGTACTTGATACTTTCTATCAGATGGAAGTAGAATTCCCAGTTGCTTATATTCCAGCAGGTTCTGGAAATGATTTTGCTCGAGGGGCAGGCCTTCCAAAAAATCCCAAAAAAGGACTTCAGCTGATTTTAGCAGCTCAA…
10260	Dam04_000000001722	116736	117909	r									ATGACGCTTTATAAAACGATTTGGACATTGCTTAAAGCAAATAAATCGAATTTACTGATAGGTGTAATTATCACTGTTGTTGCCACATTCTTTTTTGCGCAAAATATTGATGTTGAAAATACCTCTCTGCAAGATGCGAAAATCGCCTTGATTAGTGAAGAAGAGTCGCCTGTAGTCGATGGCCTTCGTAAATATTTGAATGACAAGGAAACAGTCGTTACATTGGATGGAACCTCACAAAAAGAAATCGATGATGCTCTTTATTTTAATCGTGTAAACATTATCTTACATCTGCCTGCAGACTTTACCGAACAAGTCGAAGTAGGAAAGATGCCGACGATCAAGATACAGAGTCGCCCAGATGCCTTTTCTAAAACAGTTGTTACACAGCAAGTGAAC…
10261	Dam04_000000001722	117895	119041	r									ATGTTTTGGCATTTTTATAAATATCGCACAAAAATACTGCTGCGAAATAAATCCATGTTGTTTTGGACATTGGCCTTTCCAATTCTTTTAGGATTGATGTTTATGGCGGCCTTTGGCGAGATTGATCAAGGTGGCAATCTCGAAACGATTAATACTGGAATTGTAATCAAAGCGGATCAAACAGCGCTTTCGGAAAATTTTACCACAGTCTTAGAACAAGTCGAAGTCAATGATAAACCATTATTTGAAGTACAGGAACTATCGGAAGTAGAAGCGAATGAAAAGCTAAATGCAGATGATTTGGCTGGTTTTTATCTCATTGATGGTTCATCTGTTTCGCTCCATGTGGGTCAAGCAGGAATGAGTCAGACGTTGATGAAAAACGTCATGGATCAATTT…
10262	Dam04_000000001722	119054	119990	r			ABC-2 type transport system ATP-binding protein	K01990					ATGATGATTATCGAAATTGATAAATTAGTCAAACGCTATGGAGATTTTGTAGCATTGAATCATTTTGATCTGCAAGTACAAGAAGGAGAAGTCTTAGGTCTGTTAGGACCAAACGGCAGTGGGAAATCGACTGCCATCAACTGTATGCTTTCTTTGTTAAATTATGACAAAGGAACCATTAAATTGTTCGGGACAACAATGACTCCTGAAAATTATGCTGTCAAGGCAATGATTGGGGTCGTTCCTCAAGACGTTGCGGTCTTTGACGAACTAAGTGTGCAAGAAAATATCGATTATTTTTGCGGTTTATATGTTTCCGAAAAAGAGAAAAGGAAAGCCTTGATTGAAGAGGTGATTCAATTAGTGGGATTAGAAAAATATGTTTCGTTTCGTCCAGGA…
10263	Dam04_000000001722	120103	121183	f									ATGCATAAATCTCGGCTACTCAACGAAACTAGCTTTCTACTGGTTATCTCATTGCTTTTGCTGGTAAGTCAAGGATTCGTTGCTATGCAAGTTATCTATTTATTGATCGCCGTTTTATTCACTGGTGTCAGTTATTTACTGCCTACAAAGCCAAATTGGATTTTCCAAGTTATTCTATTTCTTTTATGTGCCTTTTTACCTGATCTTGTCCTGTTTCTGCCAGCGACGATGCGAGTGATCGCCCCTGAAGAAAGCCACCTTGATTACTTGTTTTTGTTAGGTTTTTTGTTGATTTCGACGGTTGGTAATCATCCCCCCATCAAGGTCGCCTTTGTCGTAATTTTGCTGTTTTTTTCCTTTTACTTACGAAAAAAAGATCAACGAACGACCGATCTTGAG…
10264	Dam04_000000001722	121179	121809	f									ATGATAACAGTAGTCATTATTGATGATGATCCATTTGTGACGAAATCGTTACAAACCATTTTAGAAAGCACGAAAGAGATCCGTGTGTTAGGCATTGGTCATTGTGCCAAGGATGCGCTAGTCTTATACGAAACCCATCGTCCCGATGTTTTGCTGACGGACATCCGCATGCCTAAACAAACGGGCATCGATGCTGCCAAAGAAATTTTGGCTAAATTTCCCAAAGCCATCCTTTTGCTTTTGACGACATTCAAAGATGAAGAATACATCCGCGAAGCATTTTCCATCGGTGTCAAAGGGTATTTAATCAAACAGAACTTGCAAGCGATTATTCCTTCTGTCAAATCCGCTTATAATGGACAGGCCGTATTTGGTAATGAAATCATCGAGACTTTCACT…
10265	Dam04_000000001722	121918	122146	r									ATGGCTAAAGAAACCGAAGATAAATTAGCGAAATTAGCAAAAGAATCTGGCAATGACTTTAAAAAGTTAGATGAGATGGAAAAAGAATTCAAATTGAATGAAAGTCCTGATGTAGAACGAGACGATCGTGAAGAATCAAAACTAGAAAAAACGTTAGACAAGGCGCCTATTTTTCCGCCTAACACGCCGAACAATCCAACGAATCCTGGCAGCCCTGCGAATCCTTGA
10266	Dam04_000000001722	122248	124837	r			exodeoxyribonuclease V alpha subunit [EC:3.1.11.5]	K03581					ATGCAGCCAGAAGAAATGCCTTATTTCGTTGGTACAGTTGCCGCGATTTTTTTTCAAAATCCTAGTAATTTTTACAAAGTGCTTTTGGTACACATCAGTGAAACCACAGCTGATTACCGTGAAAAAGAGATTGTAGTCACCGGAAGTTTCGGCGATATTCAAGAAAATGAGACTTATCGTTTTTATGGAGAATTAGTGGATCATCCTAAATACGGAAGGCAGCTTAAACTCGAAAGATATGAGCAAGAAAAGCCAACAACTGCAAATGGGATCGTAGCGTATCTTTCCAGCGAAAAATTCCCAGGAATCGGGAAGAAAACAGCAGAAAAAATTGTAGAATTGCTGGGAGAAGATGCTATCGAAAAAATCATTGCTGATCCTTCGGTATTAAAACAAATC…
10267	Dam04_000000001722	124856	125516	r									ATGGAACTATATTTTACCCGACATGGGAAGACACAATGGAATCAGGAAAGACGTTTTCAAGGGAGCAATGGCGATTCTCCGCTTTTGCCACAAAGTTACGAAGAAATCAAAGCATTTGGGAAAAAGGTAAAATATGTTCCTTTTAAAGCAATTTATTCCAGTACAGCAAAGCGAGCACGTGATACAGCAGAAGGTATCAACAAAGAGCTTGCTCGTCCGGTAGAGATTTTTTATACAGATAAGCTAAGAGAACTAGGGCTGGGTACTTTAGAAGGTCAGTCGATCGATGAAATGTACCAGAAATATCCGGATAATCTGCCGAATTTGCGTAATCATTTAGATCTGTATGATCCTTCTCCTTTTCACGGAGAAACGATTGAATCGGCAATCACACGTATC…
10268	Dam04_000000001722	125564	126068	r			tRNA (cytidine/uridine-2'-O-)-methyltransferase [EC:2.1.1.207]	K03216					ATGAATCATATCGTTTTATTTGAACCATTAATCCCTGCAAACACTGGAAATATTGCCCGTACGTGTGCAGCCACGAATACTCCGCTTCATTTAATCGAGCCACTAGGTTTTTCAACTGATGACAAACATCTAAAACGGGCAGGGTTGGATTATTGGAATGATGTAAATATTACTTACCACAGTAATTTAGAAGCTTTTTTAACATTTTTAGGTAATCGTAAACTACATTTGATCTCAAAATTTGCCCATAAAGTATATAGTGACGAAAATTTTGCTGATGGAGAAGAGCACTTCTTTTTATTTGGAAAAGAAACAACCGGTTTGCCAGAAACATTTATGCGTGAAAACGAAGAAAAGTGTTTACGCATCCCTATGAATGATGAGCATGTCCGCTCATTG…
10269	Dam04_000000001722	126288	127155	r			23S rRNA (guanine745-N1)-methyltransferase [EC:2.1.1.187]	K00563					ATGTTAAAAAAAATTGACCGAGGACGCCAGTTTTTGGCAGAAAATCATCAGCTGTTCCGCTGTCCGGTTTGCCAAGAAGAAGTAAAAAAGTCTGATAATGGCTTGATATGCAAAAATAATCACCGTTTTGACCTTTCCAAAAAAGGAACACTTTATTTTTTATCCCATGCGGTTAAAACAGAATACGATCAAGGAATGTTCGTTCCAAGGCGTAGAATGATCCAATCTGGCATGTATCAGCCCGTTATTGAGACTATTGCGCAGCATTTACCTGAAGAAGTCTCGCTATTAGATGTTGGCTGCGGAGAAGGTAGCTTCTTGAATGAACTTTCAAAATTGAAAAAGATTCAAAATGCTGTTGGATTTGATATTTCAAAAGAAGGAGTCTACGCAGCTACA…
10270	Dam04_000000001722	127263	127905	f			copper homeostasis protein	K06201					ATGATCAAAGAATTTTGCGCTGAAAACTACACATCTATTCCTCTAGCAATTGCTAGAGGAGCCGATCGGATCGAATTGTGTGACAACTTAGCGGTCGGTGGCACAACCCCGAGTACTGGTGTGATCGAAGAAACGTTAAGTTATGCTGGGGAAAAAGATATCCCCGTAATGACGATTATTCGTCCTAGAGGGGGCGACTTCGTCTATAACGATATCGAATTGAAAATCATGCATACTGATTTGATTGAAGCAAAGAAATTAGGGACGGATGGCGTAGTATTTGGTTGTCTTACTCCTTCAGGCTGGCTAGACGAAGAGGCCTTAGAACTATTGATCGAAACAGCAGAAGGGTTGCAGATCACCTTCCATATGGCTTTTGACAGTATTCCTGAAGATCGG…
10271	Dam04_000000001722	127966	129328	r			magnesium transporter	K06213					TTGGATGAAAATCAAGAATTAGAGGAAAGATTTGCCCAGTTGACTCAAGATTTAAGGGAAAATAATATTCAGGCATTCAGAAACAGTTTTTTAGAGATGCATATCTATGAGCAGGGGCAATTCTACCAATCTCTTACAGAAGAGAACAGGCAGCTGATCTATTCCTATCTGTCGCCTAAAGAATTAGCGGATATGTTCGATGTGATTGAAGAAGACAACGAACATATGAAAGAATACCTAGATGAAATGCGTCCTAGCTATGCAGCTGATATGCTTTCTGAGATGTATACAGATAATGCTGTTGACTTGCTTAATACGCTGGATAAAAAGCAAATTGCTAAATATTTAAGTTTGATGTCGGCAGACGATGCCAGTGAAATCAAGGAACTTCTCCATTAC…
10272	Dam04_000000001722	129345	130269	r			23S rRNA pseudouridine1911/1915/1917 synthase [EC:5.4.99.23]	K06180					ATGCCTTTATTAGTGAGGATTGATATGCAGTTTACATGGGATTATGAGAAAGATCATTCTCAGCAAGTAAAATATTTTTTAAAAGAAAAAGGGATCTCAAAGGGTCTGTTAGCGAAAATAAAATTTCAAGGCGGTCAAATCAAAGTTAATGATCAAGTAGAAAATGTCTTGTTTTCTCTAGCTAAGGATGATAAGGTAACCATTGTGATTCCTGCTGAAGGAGAACATGAAACCGTACTTTTGGATGAAACACCGATCGATATCGTGTATGAAGATGAACACGTTCTGGTAGTAAATAAACCAGCAGGCGTTTCGTCTATTCCTGCCCAATACCATCCAAATGGGACAATGGCTAATCGTGTAAAGGCTTATTATAAAAAACAAGGTTACGAAAACCAA…
10273	Dam04_000000001722	130246	131044	r			NAD+ kinase [EC:2.7.1.23]	K00858					ATGAAAGTAGCGATCGTTCATAATAAAGAAGCAAAGACTATAGAAGTGACAGAACGTTTGAACGCACTTTTAGAACAAGCAGGGATTCAACGAGATGATCATGAGCCAGAATTGGTCATCTCAGTCGGCGGAGACGGCACATTATTGTCGGCGTTCCATCACTACAGTCATTGTCTGAATGATGTGCGTTTCTTGGGCGTGCATACAGGTCATTTAGGGTTTTACACGGATTGGCGGGATTACGAGCTGGAAGAACTAGTAGACAGCTTACGAACGAACCGGGAACAAAGTGTTAGTTATCCCTTGCTGGATGTTCGGATCAGTTATTTGGATGAAACACCGGACCAGCATTTTTTAGCACTGAATGAATCAACGATTAAACGGGCCAATCGTACGATG…
10274	Dam04_000000001722	131021	131756	r			putative GTP pyrophosphokinase [EC:2.7.6.5]	K07816					ATGAATGTTAATGAAGTAGAGGTATCAGCTATGGAACGAGATTGGGAAGCATTTTTAGCACCATATGAACAAACTGTATCAGAATTGAAAGTGAAACTGCGGGGGATCCGCAAACAGTTCCGTGAACAAAATCGACATGTCCCGATTGAATTTGTCACTGGGAGAGTCAAGCCAGTCGATAGTATTGTAACAAAATCACAATTACGGCATATTCCAATGGGACGTTTAGAAGAAGAAATGTCTGATATTGCCGGGTTAAGGATCATGTGTCAGTTTGTAGAAGATATCCATCAAGTTGTTGAGATCATCCGTAAAAGAAAAGACATGAAAGTTCTCCAAGAACGAGATTACATCACAAATAAAAAAGCAAGTGGCTACCGTTCTTATCATCTGGTGATC…
10275	Dam04_000000001722	131856	132432	f									ATGACACAAATGCTTGAAATCGAATATAAATCTATGCTGACAAAGCAAGAGTACGAGATATTCATCGCTCACTATCAATTAACAGATAAAGATTTCCGTGTACAGACTAATATTTATTTCGATACCGTTGATGAACAGCTGAAGAAACAAAATTGTGGCCTACGGATCCGTTTCGTTGGTCATCAAGCTGAATATACATTAAAAACACCTGCTGAAAAAGGGCGTCTCGAAACAACGGATACCTTTATAACAGAAGAAGCAGAAGCATTTATCTTCGAAAAACGTCTGCCTCGTTCAGGCGCAGTTTTTCAAAAACTTTCTGATTTGAATATCGATCCTGCTTCATTAATCCAAACCGGAAAGCTTACAACAAAACGGGCTGAATTCCCTATTGAAGAA…
10276	Dam04_000000001722	132549	133227	f									ATGATCGAAATCTATTTATTTGTTAATCCTTTAGGGGAATACTGTTTCGAAATGGAACAACAGTTATTACAATTTATCGAAGAAGAGTACGGGACACCATCAAAAGAAAAGATGCAATTTCGCTTTCTTCCTTTGGTCAATTTGCAGACAATTGGGGATGTCATGCAACAAAAAGGAATTTCTCAGAACAATCTTGAGGAACGTAATCACTTATTCTCAATGACTTATTCTGCAGCATTGGACTGCAAAGCGGCGCAGTTTCAAGGAAAGAAAAAAGGCCGCCGTTTTTTGATCAAATTGCAAGAAGCAGTCGGCTGTAATGACATACCATATTCTCAAGAACTTGCTGAATCCATATTTGAAGAAATCGGCGGCGATTTGAATATGTTTAAAGAAGAT…
10277	Dam04_000000001722	133305	135114	r			oligoendopeptidase F [EC:3.4.24.-]	K08602					ATGGAAGTAAAGCAGTTGCCAAAACGAGAAGAATTGCCTGAAAATTTAACTTGGGACTTGACCAAGATCTTTTCAAGCGACCAAGAGTTTGATGAGAAATATTTGGAATTATCAGAAGAGTTAAAACAATCTGAAAAACACAAAGGAACACTTGATCAAGGCGCTTCTCAATTTTTAAATGCGATTGAATTCGTATTGAGGGTTTATCGCCAAACTGAAGTCATTTATGTATATGCGCACCTTAAAAACGATCAAGACACTGGAAATACAGATTACCAAGCGCTTTATGCAAGAGCAAGCAGTCTGTTTTCGAAAGTTAGTGAAGCCGTTTCCTGGTTTGAACCAGAAATATTGCAATTGTCAGATGACCAGATTTGGCAATATTTCAAAGAAGAACCA…
10278	Dam04_000000001722	135289	136288	r			competence protein CoiA	K06198					ATGCTGCTTGCAATGAATGAATATAATAAGTGCTGTTTTGCTAAACATGCAGAAAAAGGAAAGAAATATTATTGTCGTGGCTGTCGAAAAAGAGTGATTTTGAAAAAGGGAAAGAAAAAATGTGCTCATTTTGCCCATCAAAAATCAGATAACTGTTCGGTCTTTAGTGAAAGAGAATCAAAAGAGCACTTACAGTTAAAGGAATGCTTCATGGATTGGCTGGGACAGTCAGTAGAACCAGTATTTTTGGAAGCCTATTTGCCGAGGTTGCGGCAAAGGCCGGATATTTTGTTGGCGAATCTAGCAATAGAAATCCAATGTTCTAGACTGTCTCACCAGAGATTTATTGAAAGAACCCAAAATTATTTGAATAACAGTTACCAAGTATGGTGGATACTT…
10279	Dam04_000000001722	136513	137167	r			adapter protein MecA 1/2	K16511					ATGGAAATGGAACATATTAATGAAAATACGATCCGTGTACTAATTGGTCATGAAGATTTAGAGGAACGGGGCGTTTCATTTTTGGATTTACTTGGCAATCACAAAGAAATCGAAAATTTCTTTTATAGTATTTTGGAAGAAGTTGATATCGAAGAGGAGTTCCGAGGAAGCGAAGCTGTCACTTTCCAAGTTTTGCCAAAAGGAGACGGATTAGAACTGTTTATCAGTAAAAATCTTCCGGATGAAGAAATTTCTCAATCAGAAGATTCTACTGTTGATTCAGAAGATGTGAGTGACTTTCTTCGTCAGCAGATTATTGGCAGCGATCCGGAGGAAGAATTATCTGGAAGCGCCCTAGAAGAACAGGAAAGACAAGCAACTTTTGCTTTTGAAGATTTT…
10280	Dam04_000000001722	137498	137963	r			regulatory protein spx	K16509					ATGGGAGATTATTATGATCTTCTGTTACAAAAAAGTGATTCTTATCACGAAAAGGAGTGGTGCACGTTGTTAACATTATATACTTCCCCAAGTTGTACTTCCTGCAGAAAGGCTCGTGCGTGGTTGCAAGAACATCAGATTCCATTTGTTGAACGTAATATTTTTTCAGAACCATTGAACAGTTCTGAATTAAAAGCGATTTTACAAATGACAGAAGACGGAACAGAAGAAATCATCTCGACACGTTCCAAAGTATTCCAAAAACTGAACATGGATTTAGATGATCTGCCGTTACAAGAATTATTGGAACTTGTGCAAAACAATCCTGGATTGCTTCGCCGTCCAATCATGATTGATGATAAACGTCTGCAAGTTGGTTTTAATGAAGATGAAATTCGT…
10281	Dam04_000000001722	138676	139369	f			putative hydrolase of the HAD superfamily	K07025					GTGTTTGATGTTGATGATACGATGTATGATCAGCAGCAGCCATTTCGAAACGCGGTCAAAAGAGTCGTTCCGCTTGTTTCAGATGCAGATATGCATCCACTATATATCCGGTTCCGCCATCATAGTGATGAAAACTTCCCAAAAGTAATGGCAGGAGATTGGACACTAGAATATATGCGAGCACATCGGATCAGCCAATCACTAAAAGATTTAGACTACCCTCATATTACGGAAGAAGATGGCCTCTTATTTCAAAAAATTTACGAGGAAGAACTTGATAATATCTGCTTGCATGAGGAGGTCAAAAAAACCCTCGATTTCTTGAAGGAAAAGAATGTCCCATTAGGAATTATCACAAATGGGCCGACTGACCATCAGACAAAAAAACTGAAGCAACTT…
10282	Dam04_000000001722	139514	142709	r									ATGAAATGGAGTATTCCAGAAAAAGTCATTGCACGTGGACGTCAATACTTGCAAGAAGGCCGAGTGTTATCGGTTGTCCCTGACCAAGAAGAAAACGTGTGGCATGCAGAAGTCTTGGGCAGTGAATTGTATATGGTTGATTTGGATGGTACAGCAAAAGAGATAGATTACTGCCAATGTCCCTATTGGGAGGAACATAAATATTGTAAGCATACAGTTGCTGTGGAACTTTATTTACGGTCGAAAAATCTATCTCGTATCATGAAAAAAGACCAGCCAATGCTAGAACCGGTAAAAGCAACAAGTGAGGGAGAAATCATTGCAAAAGGTTTTTCTCGTCTAAAAACACAAAACAATCCTCAAGCGGTGCAACCTTTGATTATTGAATACCAAGTAGAA…
10283	Dam04_000000001722	142727	145856	r			DNA repair protein SbcC/Rad50	K03546					ATGAAACCGAAAAAATTACAACTTAAAAATTTTGGTCCTTTTATCAATGAGACCGTAGATTTTTCACGTTTGACAGAAGCACCGCTTTTTTTGATCAGCGGGAAGACAGGAGCTGGCAAAACGACGATTTTTGATGGGATCACCTTCGCACTTTTTGGTGAAACTTCCGGAAGACTTCGCTCTGGAAAAGAGATGCGTTCTTTGTTTGCTACACCAGACGAAGAAACAAGCGTGACTTTTTCTTTTGAACATCAGCAGATGAGCTATGAAATCGAACGAAAACCAGAACAAGTTTTAGCAAAACGAAAAGGAAACGGAACAAAAAAACAGGCAGCCAAAGTAACGTTGACCATTTTTGATGGGAAAGGAAAAGAAATAAAACAAATCACAAAACGTACA…
10284	Dam04_000000001722	145862	146984	r			DNA repair protein SbcD/Mre11	K03547					ATGCGTTTTTTACATACAGCCGATTGGCATATCGGAAAAAAACTACAAGGTTATGACTTGATTGAAGACCAGCGTCATGTACTATCTTCTATACTAGATATCGCGAAAGAAGAAAAAGTAGAGGCAATCGTGATTGCCGGAGACTTATATGATAGGAGTGTCCCAGCTGTTGATGCCGTAGAATTATACAATGAATTGATGGTCGATTGGAATTTAAAGGAAAAGATCCCGATTTTTGCTATATCAGGAAATCACGATAGCAGTACGAGACTTTCAGCGGGTACGCCATGGTTCAGTTATTCGAACTATTTTTTGCGAACACAGCTAGCAGAAGCATTTGAACCAGTCGAGTTTAAAAACGTACAATTTTTCTTTCTTCCTTACTTTGAACCAATTGCA…
10285	Dam04_000000001722	147175	147913	r	Pathway modules; Lipid metabolism; Lipid metabolism	M00089	1-acyl-sn-glycerol-3-phosphate acyltransferase [EC:2.3.1.51]	K00655			Triacylglycerol biosynthesis	M00089	ATGAAAAAAATAGTCGTCTGTATTATACTATTTTTATTAAAAAGAACCAAGGTGGCTTGTCAAACCTCTATTTTTTATGCATACTATGACCATAAGAAGGGAAAGGAAGAGACTATGTTTTATCGATTTATGCGCGGGGTAGTTCGAGTACTATTAGCCTTAGTTAATGGAAATGCCCGCTATGAGAATAAAGAAGTTTTACCGCAAGATGAGAATTACATACTAGTTGCTCCCCATCGTACTTGGTGGGACCCATTATATCTGGCGGTAGCTGCAGCACCCAAGGAATTCAGCTTTATGGCAAAAGAAGAACTGTTCAAAAATCCAGTTCTGCGATTTATATTAACTCGATCCAATGCTTTTCCAGTTAAAAGAGAAAATCCAGGACCAAGCGTCATT…
10286	Dam04_000000001722	147927	148662	f			tRNA1Val (adenine37-N6)-methyltransferase [EC:2.1.1.223]	K15460					ATGCTTCACGAAGACGAACGAATCGACCAATTATACGCAGAAGATATCAAGATTATCCAAAGTTCCAAAGTGTTTTCTTTTTCTTTAGATGCTGTGCTGCTTGCTCACTTTTCCCGTGTACCTAAAAAAGGGAAGATTGTTGACCTTTGTGCAGGAAATGGCGCAGTTGGACTTTTTTTAAGTAAACGAACCCAGGCGGCTATCGACGCTATCGAACTTCAACCTCGTCTAGCAGACATGGCAAGACGTAGTATCGCGCTTAACCATTTAAATGAACAAATGACTGTCCACACCATCGATCTGAAAGACAGCTTATCTGTCGTTCGACATAATTCTTGTGACTTAGTCGTCTGTAATCCACCTTATTTCAAAGGGCTGCCAACAAATAAAACGAACCCT…
10287	Dam04_000000001722	148651	148936	f			putative endonuclease	K07461					ATGGCAAATGAACATTATTTTTACGTATTATTCTGTAAAGATCAGACATTTTATGGTGGATATACAACCGATCTTTCTAGACGATTAGAGGAACATAACAATGGTACTGGTGCTAAATATACTCGTCTTCAAAAAAGAAGACCTGTTAAGATGATCCATGCAGAAGTATTTTCTTCAAGAAGCGAAGCAACAAAAGCAGAAGCTGCATTCAAAAAACTCACCCGAAAACAAAAAGAACGTTATTTACAGACACACTCAACCGTTTTGCTTCCTGAATCTATATGA
10288	Dam04_000000001722	149010	150894	r			exopolysaccharide production protein ExoZ	K16568					ATGGAAAAACAAAAAAGGTTAAAAAACAGCCGCTACATCACTGGGTTTGATGGGCTCCGTTCATTAGCTGTGGTGGGTGTTATCTTCTATCACCTTCTGCCAACTAGTATGAAAGGCGGCTATTTGGGCGTTCCGATTTTTTTCGTCGTATCTGGTTATTTGATCACGGATCTGCTGCGGCAGGAATGGGAACAAAATGGAAAAATCAATATTTGGCAATTTTATGTCAGAAGAATGAAGAGACTCTATCCGGCACTTGTTTTTATGCTTGTGACAGCTTCGGCTTATATCACTTTGTTTCAGCGAGGGCTGTTAAACAATCTTCGAGGAGTTGTGGTCAGCAGCTTACTGTATGTCAACAACTGGTGGCAAATCAATAACGGTTTATCTTATTTCGAT…
10289	Dam04_000000001722	151159	152035	r									ATGAAAAAAACATTCGAAAATTGGGCTTATCATGATTACACGACCAAGCTTTCGGTATCTATCGTTTATGCGTTGATCGCATCAGTCGCATTGAATTTCTTTTATCAGCCAGGACATATTTATTCAAGTGGTATTACTGGTCTAGCTCAGATTTTGACGACTTTGTCAAAATCACTGATAGGATTCGAAGTACCGGTATCAACAACTTTGTATTTACTGAATATACCTTTGTTTGTATTGGCGTGGTTAAAAATCGGGAAGAAGTTTACAATTTTCACTTTTATCACAGTCACTTTGACCTCCCTTTGTATCCATATTTTACCGGAAACAGTCCTATCTACCGATCCAATCATCTGTGCGTTGTTTGGGGGGGCTGTGATGGGACTAGGTATTGGGCTA…
10290	Dam04_000000001722	152143	153913	r			aspartyl-tRNA synthetase [EC:6.1.1.12]	K01876					ATGGCACAAAGAACGATCTATTGCGGATTAGTTTCCGAACAACAATTAGAACAAACAGTTACATTAAAAGGATGGGTACAAAAAAGACGAGACCTTGGGGGAGTAATCTTTATCGACCTACGTGATCGTGAAGGAATCGTTCAAATCGTCTTTAATCCTGAAATCAACAAAGAAGCATGGGAAATCGCGGATAAATGTCGCAGTGAATACGTGATCGAAGTGACTGGGGAAGTTAGAAGACGCGGAGAAAATGCAGTAAATCCTAAAATGGCCACTGGTGAATTCGAAGTGATTGCAAGTGAAATCGTGATTTTGAATCAAGCAAAAACCCCGCCATTTCAAATTGAAGATGATCAAGCAATCAGTGACGAAATACGTTTGAAATATCGTTATTTGGAT…
10291	Dam04_000000001722	153927	155220	r			histidyl-tRNA synthetase [EC:6.1.1.21]	K01892					ATGAGTTTCCAAAGACCAAAAGGAACAAATGATATTTTGCCAGGCGAATCAGAAAAATGGCAGTTTGTCGAAGAAACAGCACGTTTATTATTCAGAGATTATCAGTATAATGAAATGCGTACACCGATTTTTGAACACTATGAAGTGATATCCCGAAGTGTAGGGGATACAACGGATATCGTTTCAAAAGAGATGTATGATTTTTATGACAAAGGGGAACGCCATGTGACGCTTCGACCAGAAGGTACAGCACCAATCGTTCGTTCTTTTGTTGAGCATAAATTGTTCGGCCCAGAGTATGCGAAACCGTTCAAAACTTTTTATATGGGACCAATGTTTCGCTACGAACGCCCTCAAAAAGGACGGTTACGTCAATTCCATCAAATCGGAGTAGAAGCA…
10292	Dam04_000000001722	155613	156561	f			myo-inositol catabolism protein IolS [EC:1.1.1.-]	K06607					ATGGCAGAAATAAGAATCGGACATTCACAAGTCTACGCAGAACAGCTTGGATTAGGAGCAAATGCCGTTGGAGGACATAATCTTTTTGACGGTTTGGAAGATGAGACAGGAAAACAAGTAGTTCGTACAGCTTTGAATAGCGGGATCAATTTGATCGATACCGCTTATGCTTACGGAAACGGCCGTTCCGAAGAACTGATTGGCGAGGTACTGAAGGAAAAAGAATATGATCGCTCACGTGTCGTCATCGCTACAAAAGCTGCTCATGTACCAAATAAAGGGCGAACATTTGATAATTCTCCTGAGTTTCTCAAACAATCGGTGGAAGATGCACTAAAACGTCTGCAAACTGATTACATCGACATTTTTTATATCCACTTTCCGGATGAAAGCACACCA…
10293	Dam04_000000001722	156649	157909	r			fatty-acid peroxygenase [EC:1.11.2.4]	K15629					ATGAAAGAAGTACCAGTAGTAGATATCAAAATCACAGATTTAAAAAAATTGTATCAAAAAGGATACAACATGTTGGAGGAGTTACGCCATGAAGCGGACGCTCCCGTCGTCAAAGCAAAGATTTTCAATAAAGAAGCTATCACGATCTACGGATCATCAGCAGCAAAAGTATTTTATGATCCAAGGAATTTCAAACGAAAAGGTGCTATGCCAAAATTAGTATTGAAGACACTTTTTGGTCAAGGTGGAGTACAGACTTTGGATGGAGCTGCTCATCACCATCGGAAAAATATTTTTATGGATCTAATGACACCGGAAAGAATGGAAGATTATCATCGTATCTTAGATAAGAATCTGACACAAGCACTTGAAGCACAGCATGGTCAATTTGAACTATTT…
10294	Dam04_000000001722	158079	158526	r			D-aminoacyl-tRNA deacylase [EC:3.1.1.96]	K07560					ATGAGAGCAGTTGTTCAACGGGTAAGTAAAGCTGCTGTGTCAGTCGATCAGCAAGAAATTGGAAAAATTGGCTACGGCCTACTTGTTTTATTAGGCATTCATGAAACCGATACGCAAAAAGATGTGGACTATCTGGTAAAAAAAATTGCACAAATGCGTATTTTTGAAGATGAACAAGGAAAAATGAATATTAGTGTAGAAGATGTGGGAGGACAAATTTTAAGTATCTCTCAATTCACACTGTTTGCGGATACGAAAAAAGGAAATCGACCAAGCTTTGTGGAAGCCGCACGACCAGAAACAGCTATTCCTTTATACGAATCATTCAATGAAGGAATCAGAAGTCGCGGCATCACAGTCGCTACCGGACAATTCGGAGCAGATATGTCGGTTTCTCTC…
10295	Dam04_000000001722	158536	160750	r			GTP diphosphokinase / guanosine-3',5'-bis(diphosphate) 3'-diphosphatase [EC:2.7.6.5 3.1.7.2]	K01139					GTGACAAAAGAAGAAATTTTAACGGGACCCGGTGTCATAAAGCTCGTTAGTCAATACATGGGTCCCGAACATGTAGCATTTGTTGAGAAAGCATGCGAATACGCGACTGCTGCACATGACGGACAGTTTAGAAAATCAGGCGAACCCTACATTATTCATCCTATCCAAGTCGCAGGTATATTAGCAGATTTAAAAATGGATCCCCATACAGTGGCTACAGGCTTCTTACATGATGTTGTTGAAGATACAGAAATCACTTTAGAAGATCTGAGAGAAGAATTTGGCGATGACGTTGCTATGTTAGTGGACGGCGTAACCAAATTAGGGAAAATAAAATATAAATCCCACGAAGAGCAGCTAGCAGAAAACCACCGAAAGATGCTGCTAGCAATGGCTCAA…
10296	Dam04_000000001722	160982	161747	r			16S rRNA (uracil1498-N3)-methyltransferase [EC:2.1.1.193]	K09761					ATGCAGCGGTATTTTTTAAAAGAATCATATGAATCAAAAGACTATTTTGTTTTAGAAGGGGAAAACTATCACCACATTGTACGGGTTATGAGGATGGAACCCGAGGATGAAGTTTTTTTGGCATTCAATGATCAAATAGCCATTGTTGCAGAAATCACGGAGATTACTGAAGAGGCTGTTTATCTGAAAGAAATTAAAAAAGAAGAAAATCAAAAGGAACTGCCAAGTTCGATTACCATAGCGAGTGGCTATCCTAAAGGGGAAAAGCTGGATTGGATCGTTCAGAAATCCACTGAATTAGGAGCGCAAGCTTTTCTTGGTTTCCCGGCATCAGCCTCTGTCGTTAAATGGGATGCAAAAAAACGTATGAAACGACAACAACGGCTTGAAAAGATTGCT…
10297	Dam04_000000001722	161747	162695	r			ribosomal protein L11 methyltransferase [EC:2.1.1.-]	K02687					ATGAAATGGAATGAAGTAAAAGTAGAAACTGAAAGTGAAGCAGTCGAAGCAGTTGCTAATATTTTGATGGAGGCAGGGGCGAGTGGTGTCGCGATTGAAGATTCTTTAGATGTTGAACATTTTCAGTCGGATCAATATGGTGAGATTTTAGATAAAAATGATTTTACATCGCTGAAAGAAGGCGCACTAGTCATGGCTTATTTTCCGGAAACGACTTTCTTACCGGAAATCTTGCCTTTTATCAAAGATCGTATCACACAATTACCTGAGTTTGGTCTAGCTATTGGAAAAAATAAAGTAACAGTTAGTGAAGTAGAGGAAAGCAACTGGGCAACAGCCTGGAAGAAATACTATCATCCGGTGCGTATTACGCGAATGCTGACGGTTGCGCCAAGCTGG…
10298	Dam04_000000001722	162707	163196	r									ATGAAAAAGAAGGATCTATTAACATATTTAGATGAAATAATTGAAAAACAAGTGACAGACTATGATGTAGCTTTAGATTGGGATACAAAAAATCATACGATCGAGATCGTTGTTCGCTTGTTTGCAGAAAATAAAGCACAATTTGAGATTGATGATGCAGAAGGGATCGTTTCGCAAGAACCAATTATCGAATTTGAAGACGGCGTACTTCTTTTTAATCCTCAGAAATCTGTTTTTGATGAACGCAATTATCTAGCAGTAATCCCTTATGAAGGAAAAAAAGGGTTGGCAAAATCAGTAGCTGATTCTTTAGTGGAATATCTAAATGAAGTATTAGCTCAAGGGCAAAGCGATTTGCTTGATTTTTTGGATGAAGACGATGACGAAGCTGTATTCGAG…
10299	Dam04_000000001722	163161	163833	r			DNA-3-methyladenine glycosylase [EC:3.2.2.21]	K03652					ATGACGGATAAACAAAAGATAGATGAATTTTTTTGGAATAAAACGACGCCAGAAGTGGCACGGGATTTATTGGGGATGTATTTGGAGCATGACACACCAGAAGGAAGATTAGCTGGATATATTGTAGACGCGGAAGCATACCTAGGTCCAGAAGACGAGGCCGCCCATAGCTATGGTTTAAGAAGAACACCGCGTGTGCGGGCAATGTATGAAAAACCAGGTACGATCTACCTTTACACGATGCATACTCATCGGATTTTGAACATCATTACTCAGCCAGAAGGGATTCCTCAAGGAGTAATGATACGTGCAATCGAACCCGCCGCAATGATTGATCAAATGAGTAAAAATCGTGGCGGAAAAACTGGTCCAGATATCAGCAACGGTCCGGGAAAATTA…
10300	Dam04_000000001722	163877	165257	f			putative ATPase	K07478					ATGAAAACAAAACAACAGAAGGCTGTTCTTTCTAGGCATCTTGCTAAATATGATATAATTAAGGGACGTAAAAACAAGAAGGAGGAAAATCCTATGCAACAGCCATTGGCTTATCGCATGAGACCTCGAACGATCGATGAAGTCGTTGGTCAGCAGCATCTAGTCGGGGAAGGAAAAATCATACGCCGCATGGTCGATGCTCGCATGCTCTCTTCCATGATTCTATATGGACCTCCTGGTACTGGAAAAACGAGTATCGCAAGTGCGATCGCCGGCTCTACTAATTATGCATTTCGCATGCTAAACGCCGCTACAGATTCAAAAAAGGATCTACAAGTTGTAGCGGAAGAAGCAAAAATGAGTGGTGCAGTGATCCTCTTATTGGATGAAGTACACCGA…
10301	Dam04_000000001722	165600	165885	f									ATGATTAGGATTTTAATGATTATCGCCACTTTAGTATTATTATTCGTTAGCTATTATTTATTTAATAAACAGGATATCTTTTTTGTATTGATCAACAAAAATGATAAAAATCAAGGATTCCTACAATTTTACGGAGCTGCATATGCTGTTTTAGGCGTAATGGGTATTTTAACAGCTTTTTTCAATCAACGCTTTATTGCCTTGGTCTTTTTACTGATCGTAATTATTGTTTCTGCCACCTTCAGTATCCGATTTGCAAAAAAAATTGCTGAACCAAAGCAGTAA
10302	Dam04_000000001722	165957	166437	f									ATGTTACAACAATACAAAAAAATCATGGTTGCCGTAGATGGTTCTGATGAAGCTGAATTAGCTTTTAAAAAGGCGGTCAATGTAGCTATCCGAAATAACGGAGAACTTCTATTAGCACATGTCATTGACACACGTTCTTTCCAAACCGTTTCATCCTTTGATGGAATGCTTGCAGAACAAGCTACTGAAATGGCAAAGCAAACATTGGCAGATTATGAAAGCAATGCGAAGAAAGCTGGCTTGAATAATGTAACCTCTGTCGTAGAATATGGCTCACCAAAACAAATTATTGCCAGAGAAATCCCAGAAGATAATCAAGTAGATTTGATTATGTTAGGAGCCACAGGATTGAATGCTGTAGAACGTTTATTTATTGGTTCTGTTTCTGAATATGTTATT…
10303	Dam04_000000001722	167147	167276	f									ATGATGCGCATGACTAAAATAACAAGTAATGAAAATTACCAACGATACCATATCGCATTTAGCCATGCAATTGGTTTTACAGTTGCTGTTGACGGGACAAGTTTGTCCAAAACAGTTGAATTCACGTAA
10304	Dam04_000000001722	167380	168964	f									ATGATCATACAAGCAATTTCTATTAAAAAAACAATCGGCGGGAATCCATTATTTGAGGATTTATCCTGTCAAATTGAAGCTGGTGAAAAAATTGCCTTAGTCGGTATCAACGGAACTGGCAAATCAACCTTTTTACAAATCTTGACCGGCAGAGAAGGTGTCGACAGCGGTGTTATCAGTCGCAAAAAAGGCTTAAAGATCGGGACGGTCGAACAAGAACTTACAGTTTCCGAAGCGACCGTCAACCACTACTTGCTCCATTCTGCCGCTGAGATACAGGACCTCAAACAGCAAATGAGTCGCTACGAAGCATTGATGACAGAACCAGATACAAACTTAGAGAAGTGTCTGGCCCGTTACGGTGAGCTGCAGCATCGCTTTGAAGAACTAGGCGGTTAC…
10305	Dam04_000000001722	169400	170585	r	Pathway modules; Energy metabolism; Carbon fixation!!!Pathway modules; Energy metabolism; Methane metabolism!!!Signature modules; Module set; Metabolic capacity!!!Signature modules; Module set; Metabolic capacity	M00579!!!M00357!!!M00617!!!M00618	acetate kinase [EC:2.7.2.1]	K00925			Phosphate acetyltransferase-acetate kinase pathway, acetyl-CoA => acetate!!!Methanogenesis, acetate => methane!!!Methanogen!!!Acetogen	M00579!!!M00357!!!M00617!!!M00618	ATGTCTAAAACAATTGCAATCAATGCTGGGAGTTCAAGTTTGAAATGGCAATTATATCAAATGCCAGAAGAAACCGTAGTTGCGAAAGGGATCGTCGAACGTATCGGTTTACAAGATTCTATTTTTACCATCAAGTACGGCGATAATCAAAAATTCGAACAAATCATGGATATCGAAAACCACGAAGTAGCAGTAAAAATGCTGTTAGATCAGTTGATTGAACTGCAAATTTTAAGCTCTTATGATGAAATCACCGGAGTAGGGCACCGTGTTGTTCACGGAGGAGAAACTTATGGGGATTCAGTAGTGATCGATGAGAAAGTAATGGACCGCATTGCTGAATTAGCAGAATTTGCTCCTTTGCATAATCCTGCAAACTTAATGGGGATCAAAGCGTTT…
10306	Dam04_000000001722	170609	171617	r									ATGTTACCAGAAAAAATGGAACAAGGGTTTAATCAAAACCTGGAAGCTATTCAGCTTTTACAGAATGCATTGGGAACTTCCTTTTTAGAAGCCTATGTCGAAAATGCAGAAAATTTAATAGATGATTATCAAGTACGTGTGGTGGATGGAGTGCCGACAAAAGAGACAACGCAACGGATCACAGCTCTTTATGAAGAGTTGAAGAAACTTTCTTTCGAGCCAGAAGAATGGCGCAGACTGTCTCAATTACTTTTATTGAAGGGCAGCCAGACAGAACATTTGCAGGCGAACCATCAACTCACTCCTGATAGTATCGGTTTTTTATTTGTTTTTCTTATTGAACAACTATACACAAATAAAAAAGCACCGGTTAAGATTCTGGATATTGCGGCAGGAATG…
10307	Dam04_000000001722	171788	172148	r									ATGCCATATGGACAAAAAACGATCAGTAGAAAATGTTATAAGGGCTCTATTTTATTTTCTGTCTTGCTTTTATTTCTTTTATGTACGTTTTTATTGATGGCAGCATTAGAAAGCTACCGTTTGTCAATGGATCTTAATATACGAATCAAAAATTATTATATAGCAAAAATAATGAAGCAGATGGCTTTATCGGAACAGTCTACGCTTGCCGAAAGTTCGGAAGGAGTTTTTTACTACACAACTGGATCTGTAACATATCAGTGGGTACAACAGTCCCTATTCTTAGAGGTGGAAGTCTCACCGTTTATCTTTCGGTTCACAGAAGAAGTAAAAAATGATACAGATACTAGTACAGAATGA
10308	Dam04_000000001722	172119	172545	r			competence protein ComGF	K02248					TTGAAAAAACAAGTAATTCCAGCATTTACGCTGATTGAATGTCTAATTGGACTGATGATATTGAGCAGTCTATTGCTCACATTCAATCTTTTGATTCAGCAAACCATCCAAGTAAGTGAATTTTTGCAGCGTAAAGATCAAAAAGAGTGGCTAATATTTTTAGCACAATTAGAAGAAGAACTCAAGAGCAGTCACAATGTCTCTGTGAAAAATCAGCAACTGCACTACACGATCGAGGATAAACAGTATATCATCGAAAGATATCAGGCAATGATACGTAAAAGAAGAACTTCCGGCGGACATCAACCTATGTTAACAAGTATCACTGAGCTTCAATTATTGGAAAAAGAACACACAATTTCTTTTTATGTACACTTTGAAAATGGAGAAGATGGATAT…
10309	Dam04_000000001722	172507	172855	r									GTGGTCGCTATACAAAAAGAATTGAATAAAACAGGATTTGTTTTGTTGGAGTCCCTTACAGCGCTTATGATCGCTTCTGTCTGTGTCTACTTAGTGAGCTTTGGCCAGCTGTTTTTGCTTCAGGCAGAAAAGAAAAGTGGGGAGGAACTGCTATTTATTCGAATGATTTATGAAGATATCAAGACGCAGCGGATGTATCACAAAAGACCAGAGCGAAGGGAAGAAATGATCCCATACGATATCCAAATTGTCGATAATAATGGAGTAATCGAAAAAGTGTTTGTCAATATGGAGAAAGAAGCGATCAGTATTGAAAAAACAAGTAATTCCAGCATTTACGCTGATTGA
10310	Dam04_000000001722	172826	173321	r			competence protein ComGD	K02246					ATGAAGGCTATATCAAACGAGAACATGCAGAAATCTATCAGCGGCCTTGAAGGTAAGGTTTTAGCATCAGGATATACGTTGTTTGAATCACTCTTACTGATTTTATTACTTACAACGATCCTTTCTTTTCCAGTTCTCGCATTTTCTGCATGGAAGAATGAATTGGCAGTCTATCAATTTTTCGGCCAATTTGAAAAACGAATCTATTCTACGCAAAAAATCGCTATTGTGAATCAGATCCAAACAGGCTTTTATTGGAATAGTGAAGAGAATCAAATCATTTTTCATGTTCCGAATCCAGATAAAATAAATTGGGAAGTATTAGATATTCCTGATGAGATTACCTTGAAACGCCATGCTTCTATTACTTTTGCTGCTAGAACCGGGAATGAAAGTTCA…
10311	Dam04_000000001722	173271	173550	r			competence protein ComGC	K02245					ATGAAAAAGAGAAAAATATCTTATTATAGCGGTTTTACATTGATCGAAATGCTAATCGTCTTACTGATCATCAGTGTATTAGTGTTGTTGTTCGTCCCTAATTTGTCGCGTTATAGGAATCATGTAGACCAAGAAAGTCGTGAAGCGATCATCCAGTTGGTAGACACACAAAAAGAGCTCTATGCGCTTCAAAATAATGGAAGAGTTCCTACTGTGGAGGAATTGTTGAATGAAGGCTATATCAAACGAGAACATGCAGAAATCTATCAGCGGCCTTGA
10312	Dam04_000000001722	173546	174596	r			competence protein ComGB	K02244					ATGAAGAAGCTCAGGAAAATATTTGGCAGTCAGAACTATTCTAAAGGATTATCAAGAAGCCAGCAAAACCAGTTTGCACAAACCATGGGAGAACTGCTTTTATCTGGTTTTAGTCTGCAAGAATCCCTTTATTTATTACTCACGATCCGTTCGTTTCCACCTGTTATTTTGGCAAATATCCAACATCAGCTAAAGGAAGGGCAAGCGTTTAGTGAGGTACTTTCGCAAATAGGATATGGAGCAGAGCAACTGGTACAGATCGAGTTAGCTGAACGTCATGGGAATCTGCCGACAACTTTGTTGGAAATTGCCAAACAGTTTCGGCTTGTTGAAGGATTTCGCAATGATTTGAAAAAGCTGCTTGCATATCCGATGCTATTGCTCACCTTTTTGCTAGGT…
10313	Dam04_000000001722	174552	175482	r			competence protein ComGA	K02243					ATGGAAATAAAACGATTATCGGATCAAATGATAAGTGAAAGTTTTGCCAAACATGCCCAAGACGTATATATATTGCCAGCTTCAGAAGTATTTTACATCTATTTTCGCTATGGAAAAAAACGAACATTCTGGAAGAAAGTCTCTTCGGCAGATGGACAGCAACTGATCTCAAGATTTAAGTATTTGGGACAGATGGATATCGGAGAAAAAAGAAAAGCTCAGTTAGGTGCATTTACTTATTCTTTAGAAAAACAGGAAGTTCGTCTGCGGTTGTCTTCTGTAGGAGATTACCTTCAACGAGAGAGTTTAGTGATTCGGCTATTATACGGTACTTTTGAAACACCCCATCGTTGCTTTAGTTCTCGAGATTTTGCAACTATTTTACAGAAAACCGTCAGA…
10314	Dam04_000000001722	175613	177368	f			adenine deaminase [EC:3.5.4.2]	K01486					TTGGAAACAACATTAAGGAAATATATCGAAGTAGCAAGTAAAAAAAAGCCTGCTGACCTAGTGATCAAGCATGCTAAGATCGTCAACGTCTTTACGAAAGAAATCATGGAAAAAGATGTAGCAATCTGCGAAGGAATGATCGTAGGAATCGGTGAATACGAAGGAAAAAGCGTACATAATGCTAATGGGCAATATCTAGTGCCAGGATTCATCGATGGCCATGTGCATATCGAAAGCTCACTTTTATCACCAAGCGAATTTTCAAAAGTATCCTTGCTTCATGGAGTTACTACTGTAGTGACAGATCCCCATGAAATAGGAAACATTGCTGGGAGTACAGGTCTTGAGTTTATGATAGAAGATGCAAGACAAACACTCATGAATATCTTTTTTATGCTA…
10315	Dam04_000000001722	177465	178128	r			tRNA (guanine-N7-)-methyltransferase [EC:2.1.1.33]	K03439					ATGCGTGTCCGAAATCGTCCGGGAGCAGCGGAAATGTTAGCGGCTCACCCGAATTTTGTAATTAGTGATCCAACATTGTGGAAGGGAAAATGGAATGAATTGTTTGAAAACGATCATCCAATCCACATTGAGATTGGTATGGGGAAAGGCCAGTTCATCACTGGAATGGCAAAAGCCCATCCTGAAATCAATTATATTGGAGTAGAAATGCAGGTCAGTGTTGTTTCGATTGCACTAGACAAGTTGATCGAACAACCGCTTCCTAACCTGAAACTTCTACATGTGGATGGATCAGCGTTGACAGAGTATTTCGCTGACAGCGAAGTAGATCAAATCTATCTGAATTTTTCCGATCCATGGCCAAAAAAACGTCATGAAAAACGGCGATTGACATATAAG…
10316	Dam04_000000001722	178197	178980	r									ATGATGGAGTTTCAGTTAGACCAAGAGTGGCGGTTACGTCCCATCAAAGGCGACACAGGAAAAACATACATAGGCATGCGTGATGAGGACAAAGTCTTTATTAAACGAAACACGACTCCGATGTTGGCTGCTCTTTCAAGGGAAGGAATTACACCAAAACTTGTTTGGACAAAACGAACGGGGAATGGCGATACTTTGACAGCACAAGAGTGGCTGGAAGGTCGCTTGCTGACTCCTAATGAGATTGGTCAAAGAAACGACGTGATTGATGTTTTGTACCATTTACATCATTCAAATTCTCTTAAAACCATGCTGACCCGTATCGGTGGTCGTGTCATGACGCCGGAGAAGATGCTGCAAAAATATGAAAAAGAATTACCGGAAGAACTCCAGAAAAAT…
10317	Dam04_000000001722	179183	180395	r									ATGAGTAGTTTTTTTCAAAAACGTTTAGCAAGACATCAAAAGAAAATGATGAAATATATGCGTTATGTATTGAACGATCATTTTGTTTTAGTTTGTCTTTTCTTGATTGGCGGTGTGGGATTATATTATTCTAATTGGTTGAAAACCCTGCAGCCACCGTTTGCAATTGGAGGGCTCATAATCTCTGTATTTTGGATGCTCTGTTTATTCGTGGGTAAGATGGCTACTTTTGCAGAGGCAGCAGATATTGTTTTTTTACTTCCTAAAGAAAAAGAAATGCAAACCTATTTGGAACGAGCTTTTCGCTATTCTTGCATTTTTCCGTTGATCTTTTTGATATTGGCATGCGGATTGGCCATGCCATTAGTGGTGGTTAGTACGGAGCAATCCTTTTCGATG…
10318	Dam04_000000001722	180387	181125	r			ABC-2 type transport system ATP-binding protein	K01990					ATGAGTTTAATTATCGATCATGTCACAGGGGGGTACGGACATCTCCCTGTGTTAAAAGATATCAGTTTCGATGTACAGCCTGGAGAGATAGTAGGGTTGATTGGACTGAACGGAGCAGGGAAAAGTACGACCATCAAGCACATTATCGGTCTGCTGGAAGCTTCAAAAGGAACGATAGAAATCAATCATCTATCCTTAAAGAAAAATACGGAAGAATATCGCAAACAAATTGGGTATATTCCAGAGACTCCTTCTTTATATGAAGAATTGACATTGAGAGAACATATCGAAGTCACTGCGATGGCCTACGATATACCTATGGATACAGCAATGAAAAGAGCAGAAAAGTTGTTGGAGACTTTTCGGTTATCTAATCGTCTTGACTGGTTCCCAGCTAAT…
10319	Dam04_000000001722	181262	181697	f			histidine triad (HIT) family protein	K02503					ATGGAAAACTGTATTTTTTGCAAAATCATCAATCAAGAAATCCCAAGCTATAAAATATATGAAGACGACAAGGTCTATGCTTTTTTAGACATCTCTCAAGCAACGAAAGGACACACATTAGTTGTGCCTAAACGTCATGTAGCAGATATTTTTGAATATGATCCCGAACTTGCAGGAGAGGTTTTTTCGCGTGTGCCTAAGATTGCTCAAGCATTGGAAAAAGCTTTTCCAGAAATGAAAGGTCTTAATATCTTGAATAACAACCGTGAACTAGCCTATCAATCTGTTTTTCATTCACATATCCATTTAGTCCCTCGCTACAGCAAAGAGGATGATTTTTCTATTCACTTTGTCAATCATCAAGATAGTTATGGATCGGAAGAACTAAAAGCTATTCAA…
10320	Dam04_000000001722	181689	182034	f									ATGATTAAAAACTTTTTCAAAGGACTGTTATTTGGAGCTGCTGCTGGCACTGTCGGAGGTCTGTTATTGGCGCCCAGGAGCGGGAATGAAACAAGAAAGAAACTGATCGAAGAATTGGAAGAAGCAACAACTCTGACAAATGATTTAAATAACAGCCTGAATCATTTTAAAAGCGCATTGATCGAAACAAAAGAAACAGCTGAATCTGTGATTCCTGCTTTCCAAGAAGCAATCAAAAAAGATATCGAAGATTTTAAATTCCAAGCCGAACCACGTATCACACAAATCAATGAACAAGTAGAAAAACTAAAAGCTGATCTGCCAGAGTATCCTGAACAAATATAA
10321	Dam04_000000001722	182213	183224	f			foldase protein PrsA [EC:5.2.1.8]	K07533					ATGAAAAAAAAATCAATTATTTTGGCAGCTACTAGTGCGTTGGCTGTTTTAACTCTAGCAGCTTGTTCAGGCGATACTAATAAAGATATCGCAACGATGAAAGGCGGAACGATCACTGTATCTGATTTCTATGATGAAGCAAAACTTGAATCATCGAACCAATCCTTAGTACAACGGATGATCATTTATAAAGTATTCAATAACAAATATGGCGATAAAGTAACCGATAAGCAAGTGGATGCAGAATACGACAAACAAGCGAAATCATTAGGTGATACTTTTGAATCACAATTAGAAGCTGCTGGATATACGAAAGATACTTATAAAGAATATATTCGTAACAATTTAGCTTTTGAAGCTGGCTTGAAAGCTCACGTAGATATTACAGATGACGATTTG…
10322	Dam04_000000001722	183292	184237	r			3'-5' exoribonuclease [EC:3.1.-.-]	K03698					ATGAAAAAAATTCGTGATTTAGTAATCGATGAGCAGTTTGAACAATTTGTCCTGATCAAAAGTGCAGATGTAAGAATCGCTAAAAACGGAAAAAAATTTATTGCTTTTACTTTCCAAGATACTTCAGGTACTATCGATGGTAAATACTGGGATGCTTCGGAGGAGGAAATCAATAAATTTACAGCCGGCACAGTCGTTTTTCTAAACGGTAAAAGAGAGGTTTATCAAGGAAACCCTCAAGTAAAGATTCTTCATATGCGCTTAACAAGGGTAGATGAGCCAGGAGAGCCTAGTTTATACATGGAAAGAGCCCCTTTGAAGAAAGAAGAAATGGAAGAAGAAATCAATCAATTGTTGTTTGAGATCACCAATGCGCATTGGAATCGTATTGTTCGCTAT…
10323	Dam04_000000001722	184220	186941	r									ATGAAGATTTTAAGGATCGAGATTGCTGCTTTTGGAAAATGGCGTCAAAAAAGTTTTGACTTTTATTCAGGCAATCAGCTGATCTATGGGGGAAACGAAGCAGGAAAATCAACGATTTATCAATTTATTCAAGCAATATTATTTGGTTTCCCTTCAAAAGGCCGTAAAAAAAAGGATTATACACCAAAAGACGGCTCAGCCTATGGCGGCAAAATATGGCTTAAACATCCTGTATATGGTGAATTTGCTGTCGAGCGCTACAAGCAGCAAAATCGCGGAAAATCGAAGGTGTGGCTGGGGGATCAAGTGGGAAGTGATGAGTTACTAGAAAAACTGATCGCACCTTTGACGAAAGAGTTATTCCAGCAGGTATTTACTTTCCAGCAAGAGCAGTTGATG…
10324	Dam04_000000001722	186937	188158	r			DNA repair protein SbcD/Mre11	K03547					ATGGTGAAATTTATCCATGCGGCAGATTTACATATGGATCGGTCATTTGAAGGACTGACAACTCTTGATAAAACTGTACAGGAAAAACTATTGAAGACGAATCTGACCGTTTTATCAAATATCATTGAACAGGCAATAATAAATAACGTTGATTTTGTTTTACTTGCAGGAGATAATTTTCATCAAAATCGTCCTTCATTAAAAATACAGAAACATTTTTCAGAACAGATGAAACGGTTAGAAAAGAACCATATACCTGTATTTATAATATTCGGAAATCATGATTTCTATCAAAAAGAGCGGTATTGGTTCTCCTTTCCTAAAAATGTCCATTTATTTACATCCGAAACGGTAGAGACAAAAAAAATAACGATAAAAAGTGGAGAAACTGTCTCTCTC…
10325	Dam04_000000001722	188199	188433	f									ATGTTTTTTTTCATCAATAACCGAAAATTTGTTCGTATTATGCAAAGAAATTACGATAAATGGCCGACTTCAAAAAATAAGTTTATTCGAAAAAAAGATTGTGACATGATTTTTGTCACAATCCTAAATATCTATGTTATATTCGCTTCGTTTGACACTGAAGAAGTACTATTTGTACTGGAATTTATGCTCCATTTTTCCGTATTTAGAATTCTATGTTCTATACTACCTTAA
10326	Dam04_000000001722	188438	189275	r	Pathway modules; Metabolism of cofactors and vitamins; Cofactor and vitamin metabolism	M00125	5-amino-6-(5-phospho-D-ribitylamino)uracil phosphatase [EC:3.1.3.104]	K21064			Riboflavin biosynthesis, plants and bacteria, GTP => riboflavin/FMN/FAD	M00125	ATGAAACTAATTGGTATAGATTTAGACGGTACTCTTTTGAATTCTGACCAGAGCATTAGTCAAAAAAATGCAAGAACAATGAAACATTTACCGGAATACTGTTTTCCATTCATTTGTTCTGGAAGAGAAGTAGAAGACATTAATAATATTCTCAAAAAATCTGGTTTAAGGATACCAGCAGTAGGGTTAAATGGTTCTGTTGGATTTGATGGAGAAAAAAAGATATTTGAGTCTTCCTTCGATAAAAATGATGTAAAAAAAATTGATTCTGTCCTATCGAAATTTCCAACCAAAATATATACAAATCTCGGAAGTTATGAATCTCAGAATTATAAAAATAAAATGAAAAAAATTTTTCACGAGGTAGGGAGTGAATTTTCTATCAAAGAGCTAAACTAT…
100703	Dam04_000000016930	259	1678	f			glycoside/pentoside/hexuronide:cation symporter, GPH family	K03292					ATGCTTTCACAAAATGCTGTTACAGCAAATACAGTAAAAAAAGAAAAAAAGGAATTTGGGATTTCCGATAAGATAGGCTACATGTTCGGTGATCTAGGTAACTGTTTTATTTTAGGTTTAGTCAATAGTTTCTTGATGATTTATTATACGAATGTTCTTGGCGTTTCAGGGGCAATCGTAGGTACGTTATTCTTGATTTCGAGAATTTTGGATGCGTTTGCTGATGTGATGGTTGGAAGATTATGTGATGTCTCAGAGTTAACAGAAACTGGCCGATTTATTCCTTGGATCAGAAAAATGAAGTATCCATTTTGCTTAGTGACTGTCATTTTGTTTTTGCCATTCGTCCAACATCTTCCAATGACGGTGAAGATTGCTTATATTTTTGTTTCATACATT…
100704	Dam04_000000016930	1689	3000	f									TTGCGGACAAAAAAAGGGATTATCAATGCTTTGAACTTTAAAACAAACGACACTCAACAAGATGATACAATAATACTGCAAAAAGCAATCGATCAAGGTGCGAAAGAACACTTACCTGTATTTATTCCAAAAGGCATTTATTTAGTCGGAGCCCTTTTTTTAAAAGATAAGAGTCATCTTATCTTTGAAGAAGGTGCAGTCCTCAAGGGGAGAACAGATATCGAAGCATTTCCAGAAATCGATACACGAGTAGCCGGCGTAGAAATGAAATGGCCAGCAGCGATTTTGAATGTTCTCTCGGCGAAAGATATTCTTATAGAAGGAAAAGGAATAATCGACGGCCAAGGAGACCATTGGTGGGAGCTGTATTGGGGAAAAGATCAAAAAAGCGGGACAAGA…
108549	Dam04_000000018186	375	2511	r									ATGGTCAACACACAAAAACAGTTAGAAGAAGCATATCTGAAGAACGTGTATCAAAAGCTAATTGATAAAAAAAACGAACTGCGGGAATCGATGGATACGGCAAAAATAGAAGGAAACCAGTCGTTGAAAGAAATGGCTGGCGAGCTTCGATTGAATTTTGACAGTTACTTAGATAACCTGGATACTTTTTCGATGATTGAAATGAAAAATAGAGAAATCGATCAGATGAATATCAAACAGAAAAACGCAGAAAATCAGCTAGCAAAGATCGAACGTTTATTGAAAAGTCCCTACTTTGGAAAAGTCGTTGTAGACTTTCTGGATAATGAGCCAAAAGAATCCTTTTATATCGGTACAGCAAATTTCACAGATGATGCAGATGAAAATCTTGTTTATGAT…
108550	Dam04_000000018186	2593	4249	r									ATGAAAATCGTTATTGTCGGAGGTGTAGCAGGTGGAATGTCTGCTGCTACACGGCTTCGCCGATTAATGGAAGATGCAGAAATCGTTGTTTTTGAAAAAGGACCGTATGTTTCTTTTGCAAATTGCGGCTTGCCTTATTATCTTTCGGGAGAAATCAGTGAACGGGAAAATCTTCTTGTCCAAACGCCAGAATCATTATCCGCTCGTTTTTGTTTAGATGTGCGTCCAAATCATGAAGTGACAGCCATCTTTCCCGAAAACAAAACGGTAGAAGTCGTACATGAGGGTCAAAAACACATTGAACAGTACGATGCATTGGTTTTATCTCCTGGTGCAAAACCAGTTGTTCCATCGATTCCAGGGATAACAGAAGCCGACAATGTTTTTTCTATTAGAAAT…
108551	Dam04_000000018186	4250	4565	r			phage shock protein E	K03972					ATGAATTTGCTATTTCAATCAATAAAATCGATAACAGTCCCAGAATTAAAGGAAAAGCTTTTGGAAAATCCAGCGTTACTTGATGTTAGAACACCTGCAGAATACCGGGGCGGGCATATAAAAGGAGCTAAAAATGTTCCATTACAAAGTATAAACAGATATGATGGAGACAAAGAAAAGACCGTCTATGTGATTTGTCAATCAGGGATGAGGAGTAAACAAGCAGCTAAAGAATTAAAGAAATCTGGTTATGATGTAGTGAATGTACGTGGTGGCATGAATCAATGGTTTGATCGAACAGTAGGAGGGAAATAA
108552	Dam04_000000018186	4734	4995	f			CsoR family transcriptional regulator, copper-sensing transcriptional repressor	K21600					ATGGAGATTGATAATAAAAATATCCTGAACCGTTTGAAACGTACAGAGGGACAAATTCGTGGTATCCAAAAAATGATCGAAGACGAAAAAGAATGTATGGATGTCATCACTCAATTAAGCGCTGTTCGTTCTAGTATTGATCGCGTAATGGGCATGATCGTTGCAGATAATCTGAAAAATTGCTTTGAGAAACCTGATAGTAATCCAGAAGAACAAGCGGCTAAACTAGAACAAGCGATCAAGATGATTATTAAAAAGTAA
108553	Dam04_000000018186	5008	5323	f			uncharacterized protein	K09004					ATGAAAGTCGTTTTCCATATTGATGAATTAGAAAAATGGTCAGAAACAGGGAAAAACGTAAAAAACCTGATAAAAGCTTCTCCAGAAACGACGATTGTCGTATCTGTAAATGGCATCGCGATTACCGGTTATCTAGACTCTGCCAATGCAGAATTCTTAGATTTGCAAGGAGTCGTTTTTCACGCTTGCGCCAATGCTATGCGTGCTAATCATATTTCAGAAAGTTCTTTACCTGAACAAGTAATCGTTGTACCAGCAGGTGTCCTTGATTTAGTTGAACTGCAATCCCAAGGTTATGCTTATATCAAGCCTTAG
108554	Dam04_000000018186	6052	6607	r									ATGAAATTAAGCACAGACTGGCGTAAAGAAATACAAACGATTCCGAATCTTTTATCGATATTCCGTATTTTTTTGCTGCCGATTTATCTTTATTTTGTGCTGAGACAGTCATTTTATATAGCAGGAGCGGTCATTGTTGTCTCAGGTTTGTCTGATTATCTAGACGGGGTCATTGCTCGGAGATATAATCAGGTAACAGACTTAGGGAAGGTGCTTGATCCGTTTGCAGATAAATTGACACAACTTTTTCTGATTTTGTCTATGGCATGGTATCGACCGTGGCTTTGGCTGTTGTTTGGTCTATTCTTGATAAAAGAAGGCTTTATGTTTGTAGCTGGATTAATCGGGCTATCTAAAAATATCAAATTAAGTGGAGCGAAGTGGTATGGCAAAGTAGCG…
108555	Dam04_000000018186	6732	8661	r			DNA mismatch repair protein MutS2	K07456					ATGGACAACGAAATGATTAGTCAATTACAATTTGATCGGATCAAAAAGGAAATCCAAGCAAGAGCAATTGGAAACTATAGCAAAAAACGAATCAGCGATATGACGGTCTCGACAAACCTACAAACTGTCTTGGATCGTCAAGAAGAAACAAGAGAAGCACGCTTGATCTTAGAAAGCAGTCAGCATGTTCCATTTATGGGGTTGCCGAGGATCGATGCACTGACAGAACAAGTCAAAAAAGGGTTGATTCTGCAGCCAACCGATTTGATCGAATATGCGGATTTTCTTAGAAGCAGTCGGATGATCACAAAGTTTTTTGATAAGAATCAATACCAGACACCCTTGTTGTTTGCTTATAGCAAACATCTTCCTGATTTGATAAATGTAGAAGAGTTGATT…
108556	Dam04_000000018186	8966	9683	r			glycerol uptake facilitator protein	K02440					ATGAACAGTGATATGACTCAAATCATGGGGGAGTTTATTGGGACACTGATCCTAGTTTTGCTTGGAGATGGTGTGTGTGCGGCTGTGAATTTAAACAAAAGTAAAGCACAGGCTTCTGGCTGGATTGTCATCGCATTTGGTTGGGGACTCGCTGTAACAATGGCTGTCTATATTTCTGGATTCATGGGCCCAGCTCATTTGAATCCTGCAGTCTCTCTAGCTATGGCGATGACAGGGGCAATTAGTTGGAATCTTGTCGTTCCTTTCATCATTGCGCAAGTTTTAGGAGCTTTTGCAGGGGCCATTCTTGTTTGGCTTTCTTATTTGCCACATTGGAATGCAACGAAAGATGAAAGCGCGATTTTAGGAACGTTTGCAACAGGTCCTGCTATACGGAAT…
108557	Dam04_000000018186	9683	11507	r			alpha-glycerophosphate oxidase [EC:1.1.3.21]	K00105					ATGTTTTCAAACAAGACAAGACAAGATAGCATTCAAAAAATGCAGCAAGAAGAATTGGATCTGTTGATCATCGGTGGCGGAATCACTGGTGCCGGTGTGGCAGTCCAGTCAGCAGCATCAGGAATCAAAACAGGATTGATCGAAATGCAGGATTTTGCAGAAGGGACTTCCTCTCGCTCGACCAAACTTGTTCATGGCGGTATTCGTTATCTGAAGACATTTGATGTGGAAGTAGTAGCTGACACAGTTGGTGAACGTGCAGTCGTACAAAGTATTGCCCCACACATCCCAAAACCAGATCCAATGCTTTTGCCAATCTATGAGGGCGAAGGAGCAACAACCTTCAATATGTTCTCGGTCAAAGTAGCAATGGACCTTTATGACAAACTGGCAAATGTG…
108558	Dam04_000000018186	11520	13017	r			glycerol kinase [EC:2.7.1.30]	K00864					ATGACAGAATCAACGTATATCATGGCGATTGACCAAGGTACAACTAGCTCACGAGCAATTATCTTTGACAAGAAAGGAAGACACATCGGCAGTTCTCAAAAAGAGTTCACGCAATATTTCCCGCAAGAAAGTTGGGTGGAACATGATGCAAATGAAATCTGGAATTCTGTACAGTCAGTTATTGCCGGAGCGTTCATCGAATCAGGGATCAAACCAAATCAGATTGCTGGGATTGGCATAACGAACCAGCGTGAAACAACAGTAATATGGGAAAAAGATACAGGACGTCCAATCTATCATGCAGTTGTTTGGCAATCCAGACAGTCAGCTGGAATTGCAGATAACTTAAAAAATGAAGGCTATCAAGAATTTTTCCACGAAAAAACAGGGTTAGTGATC…
108559	Dam04_000000018186	13152	14613	r									ATGAAGATTGAAGCATTATTAGAAAGAAAAGAGCAGTTACAGATCCTGATTTTGCGAAACCTTGTTCTGCAAGGGGGAACAGCCTCTATCAATGGTTTGAGAGAGCATGTCCAACTGTCAAAAGCCTCGTTTGATCAATATTTGGAAGATATTGAATTGATTGGCCGAATGATGGAAAAAAAAGTAGAAGTACAGCGAAATGAGTATCAGGCGCTGCTTGTGTTGGACGAAGATGTAAGTTTGGAAAAAATTCTATTGTTTTTATTGCAGGAAAGCTTGAAGTTTAAGATGCTCGTCTATTTATTAGAACATCAGCAAGTATCCATCGTTCGATTAGCGACAGCGTTTAATATCAGTGAGTCTTCTGTTTTTCGAAAGATCAAAGAATTGAACCAGCTC…
108560	Dam04_000000018186	14602	15898	r									ATGAACATTGTAATTGTCGGCGGGTCGTTTGCAGGGATTCATGCGGCTATTTATCTTCGCCAATTGATGCCAACAAGTGAAATATATTTGATTGAAAAGCAATCGAAGTTAGGATGGATTCCCAGCGGGTTCAATTTGATATTAAAAGGAAAGGTTACCAGTGAAAAACAACTTTCTTGGATCACGAAAGAAGAACTGACTGACCGCTATCGAATCCATGTTTACACAGAAAAGACAGTAATAGGATTGAAAGAAAAAAAAGTCGTTTTAGCAGGAGGAAAAAAATTGGATTTTGATCGTTTGATTCTAGCGACTGGTTCAAATCAAAAGTTTCGAAATATTTCTGCAGAATCAACGCTTATTCACCCAGTTAAAAAGATACAAAACGTAACGGCTCTT…
108561	Dam04_000000018186	16229	16907	r									ATGAAAGTATTGATCGTATTAACAAATGTAGAAAAGTACGAAAAGATCGAGCGTCCTACAGGTTTGTGGTTAAGTGAACTGACTCATTTTTATGATGTATTAGTAAAAAATGGGATCGATGCAGATTTTGTCAGTCCTAAAGGCGGATATGTACCTTTAGAACCGCAAAGTGTTTTGAATATGGATGAAATCGATTGGGCCTATTATGAAGATGAAGATTTCAGAAATCGGGCCTTGGGAAATACCTTACGTCCTGATGATGTGGATGCAAATGATTATGCAGCGGTTTATTATGCTGGTGGCCACGGAACAATGTGGGATTTTCCAGAAGCAATAGATCTTGGGAAAGTCGCTTCACAAATCTATCGAAATGAAGGGCTGGTCTCAGCTGTTTGTCAC…
108562	Dam04_000000018186	16936	18028	r									ATGTCACAATTTGATCAATCAATTACTTTACCTTCAGGAGTTCAATTGAAGAACCGATTGATGCTGTCGCCTATGACGACACAACTCAGCTTTTTCAATGGAGTGATCACCGAAGATGAGATCACTTATTATAAACAACGTTCTAAAGGTCTTGGTGCTGTTATTACTGGTGCTGCAAATGTCCAAGATATCGGAAAAGGCTGGCCAGGTGAACTCAGCATCGCTCATGATGAAATGATTCCTCGATTAAGTGAGCTAGCGAAAGCAATCCAAGGAGAAGGCGCAAAAGCGATTATTCAGATTTTCCACGGTGGACGAATGACAAGTCGAGCAACTTTATCTGGAGAACAGCCTGTATCTGCAAGTGCAGTTGCAGCAAAACGTCCTGATGCGGAAACA…
108563	Dam04_000000018186	18128	18563	r									ATGGAAAAGCCAATTGAAAAAGCGTTAGATGAATGTCTTTTCTTTAGCGTGAAAAAGCTAGATCGCATGTTGAATAAATTAGCTGATGAAGCGTTTAGAAGGACAGGTCTGGCACCAACTTATGGTTTTATTTTATTGATATTAAAAGAAAAAGATGGAATACCACAAAAAGATATTGCACAAATGCTCTATTCCGCCCCATCAACGATTGCTCGTTTTGTTGAAAAATTAGAATATAAAGGATACGTCAAAACAGTTAGCGAAGGTCGCTTGTCATTAGTTTATCTTACAGAACAAGGACGCCAATTTGCTAAGGAAGTCGATGGTAGCTGGGAAGAACTTCATCAGTCATACAAAGCAGTTTTGGGAAATGAAGCAAGTAAAGAATTAGCCCAGACA…
108564	Dam04_000000018186	19146	20604	r			6-phospho-beta-glucosidase [EC:3.2.1.86]	K01223					ATGAAAAAATTTCCAGAAGGATTTTTATGGGGCGGAGCGACAGCGGCCAATCAATGTGAAGGTGCATGGGATGTAGATGAAAAAGGATTATCTGTGTCTGATGTGTATACATTCGACAGCGATTTACCTAAAGAAAAATGGACAGATCAATGGCATATGATGACGCATCAGCAAGTAAAAGCGGCGCAGGATCCCAACAGCAAGTATTATTATCCTAAAAGACACGGAAATGATTTCTATCATCACTTTAAAGAAGACATCCGTTTATTTGCTGAAATGGGTTTTAAATGCTATCGGATGTCTATCGCATGGACAAGAATTTTTCCTCATGGTGATGAAGAAACACCCAATGAAGCGGGATTATTTTTTTATGATCAAGTGTTTGACGAATGTCTAAAA…
108565	Dam04_000000018186	20600	22481	r			beta-glucoside PTS system EIICBA component [EC:2.7.1.-]	K02757					ATGGAGAAACCGTTTTCTAAGAACTATACTTATCTTGTAAGAAGGATTGCTACGGCATTAATTAACAAGGGGGAAGTAAAAATGGACTATTCACAATTAGCGAAAGATATTGTCCGATTTGTCGGAGTCGAAGAAAATGTCAGCAATGTTTACCATTGTGCAACAAGGTTACGCTTTACCCTAAAAGATAATAAGAAGGCAGATAAGGAGAAGGTAGAGCAACTAGAAGGTGTGATCACTGTAGTCGAAGCTGGAGGAATGTTTCAAGTCGTAGTAGGAAATGCAGTAAATGAAGTGTATGACGTATTATCCAAACAAATGAAACTAGAAGATGATGCATCTAGTGGAAAGAGAGGAACTGAGAAAAAAGGCATTTTAAACTCTTTTATAGACATGATC…
108566	Dam04_000000018186	22538	24284	r									ATGGACTTAAATAAACGACAACTCCAAATTCTTGTAGTATTAAGAAATAAGAATCATTGGATAACAAGCGAAGAATTAGCTGAAGCTTTAGGTACCAACAAGAAAACGATCCAAACTGAAATCAAAAATATGCTTGCTATCTACGAGAAGAAAATCATTATCCAGTCAAATAAACGTTCAGGTTATTTTTTAGAATCAATTGAATCTGAAACTAAACAGCAAATCATACAAGAGGTGACGAAACATAAAATCTATTCCAGCATGGATTTCCGAGCTTCAACTATTGTGACGTACTTATTGTTTCAAAAAGGGTATGTCAGTATGCAAAAGATAGCAGACATTTTCTTTCTTTCAAAAACAGCCGTATCATTACAAATAAAAACGATTTTGCGTTGGATC…
108567	Dam04_000000018186	24363	25860	r			6-phospho-beta-glucosidase [EC:3.2.1.86]	K01223					ATGGATCAGGAAATATTTCCAGAAAATTTTTTATGGGGCGGAGCAGTAGCTGCTAATCAATGTGAAGGTGCATGGTTGGAAGACGGCAAATTACCTAATGTGACAGATACGCTTATCGGGATCATGAACCAGCATCCTAGTATTCAGTGGAATGAAGAAAAAAAGATTTGGGAGATTGCTTTAGACGAATCACTCCATTATCTTTCTCATGAAGCGATTGATTTTTATCATCGATTTGAAGAGGATATTCGTTTACTGAAGGAGTTAGGTTTAAAAGCTTTTCGAACAAGCATCTCATGGGCACGAATATTTCCAAGAGGAGACGAACAGAAGCCAAATGAGGCTGGTCTCGTATTTTATGACAGACTAATCAATACATTAAATCGATATGATATCGAG…
108568	Dam04_000000018186	26053	27676	r			glucan 1,6-alpha-glucosidase [EC:3.2.1.70]	K01215					ATGGAACAAAAATGGTGGCACCATTCAGTTGTTTATCAAATCTATCCAAGAAGTTTTCAAGATTCAAATCAAGATGGTATTGGAGATTTGCGGGGGATTATTTCCAGGTTGGATTATCTGGCGTATTTAGGTATTGATGCAATTTGGCTTTCTCCAGTATACGAGTCTCCGAATGATGACAATGGGTATGATATCAGTAATTATCAAGCAATCATGGCAGAATTCGGTACGATGGAAGAAATGGAAGAACTGATTGAAGAAGCAAAGAAAAGAAATATCCGTATCATCATGGATCTGGTGGTGAATCATACTTCTGATGAACATCCGTGGTTCATTGAGGCCCGTAAAAATAAAGAAAATCCTTATCGGGACTATTATATTTGGCGTGATCCGGTCAAT…
108569	Dam04_000000018186	28003	29317	r			adenine/guanine/hypoxanthine permease	K06901					ATGAAGGAAAAAATACTTTCCTACTTCGAAATAGAAAAATTGAACACCACGGTAAAACGTGAGGTACTGGCAGGATTTACAACATTTATCTCAATGGCTTATATCTTATTTGTAAATCCAACTGTATTAGGTGCTTCTGGAATGGATGAAGGAGCAGTGTTTACTGCGACTGCATTAGCCAGTGCGATCGGCTGTGTTTTAATGGGGGTATTAGCCCGTTATCCAATTGGAACGGCACCTGCTCTTGGGATCAATGCTTTTTTTGCTTATTCTGTTTGTTTAGGAATGGGGATTCCATGGGAAACAGCATTAGCCGGCGTATTCGTTGCTTCTTTGATTTTTATTTTGATCACAATCTTCAAGCTGCGGGAAATGATCATTGATGCGATCCCAGCAGAT…
108570	Dam04_000000018186	29561	29786	r									GTGGATCTAATGGGAAGATTAGAAGGTTATTTGAAGTATCGGCGAGCAAAACATAGTGAGAAGCTTCGAGCAAAGAATCTCAAATCAGGAAAAAAGAAGACAAAAGGCTGGGGAAAAATGGTCGATACAGGTTTTGGCGGACTAAATAATCTGAATCCTGTCGATACAAAAGAATTCATCAAAGAAGAACAGAAACGAAATGGTAAAATCAAATCACACTATTGA
108571	Dam04_000000018186	29805	30177	r									ATGATGATACAAAAAACACGTGTGATGCTTTATGTCAATGACGTAGAGATGATTTGCCGATTCTTTGTAGAAAAAATTGGTGCAGAAATTTCTGAAACAATCGAATTGCCAGAAGAATTTAAGAGTATTGTACTCAGCATCTCAAAAGAATTAGAATTAGGCGTATTCCCAAAAGTATTTGTGCAGAAGTTTTCACCAGAGGTATTAGGACCACCGCCTTCTTTAGTATTTTTTACGGATGAATTTGAAACTATCTACGAGAACATGGAAGAACCAGGAGAAATCACAGATAACAATGGCATCTTGACTTTCAATTTTTCTGACCCTGAAGGCAATTATTTTGTTATAGGAAAAGCTGAGTCGTCTGATTGA
108572	Dam04_000000018186	30370	31081	r									ATGAAAAAAGTAATAGTGGATACCAATTTCTGGGAAGTATTTCCTGAAGCAACCATCGAAATCTTATCCGTAAATGGTATCGATAACCACGTAACAAAAGAAAGTGAAGAAACGTATCATCAATTATTGAATGAGGCAGCAAAAGAAGCAAGAAATTACCTTACAGAAGAAACATTCAGCCAAAACGAAGTCATTGCTCAGTGGCGTCAGGCATTTACCACATTCAAGACTAAAAAAGGTGCACGTTCTTCTATTGAAGCTTTACTGAAACGTGCAAATCAAGAACGGGAATTTTTCCCAATCAATCCGCTTGTAGATATCTATAATAGTATTTCCTTGTCTTTTGGCGTACCTTGCGGCGGAGAAGATATCGAAAAGATCGCAGGAAATCTGCATTTA…
108573	Dam04_000000018186	31098	31620	r			diamine N-acetyltransferase [EC:2.3.1.57]	K22441					GTGAATAAATACGAAATTCGAAAAATGACGCCTTCAGATGTAGACTTACTACAACAAATTAGTATCGAAACATTTACAGATACATTTGGAAAAGATAATTCACCGGAGCATTTAGCTGATTACTTGACACAAGCTTATGCACTAGAAAAACTTACAGAAGAGCTAAAAGATAAAGAAACCGATTTTTTCCTAGTGAGTATCGATCAAGAGCCTGCGGGTTACCTGAAACTAAATACAGGAACGAGTCAATCTGAGGAAATGGCTGATCATTTTTTAGAAATCGAGCGAATCTATGTACGAAAAAAATTTAAACATCAAGGTATCGGTACATTTTTACTAGATACAGCTATTGAAAAAGCAAAAGAAAAGCAAAAAACAGCCATTTGGCTCGGTGTTTGG…
108574	Dam04_000000018186	31632	32085	r									ATGGCTGAAATCCTTCGAGACATCGGAATGATTGCCCGAGCGCTAGATTCTATTAGCAATATCGAATTCAAAGAAGTCGATTTAACAAGAGGACAGTATCTTTATTTAGTACGTATTTGCGAAAATCCTGGAATCATCCAAGAAAAACTAGCAGAAATGATCAAAGTAGATCGTACAACGACTGCCCGAGCAATCAAGAAATTAGAATCCAATGGGATGATCGAACGTTTGGAAGATAAAGAAAATAAAAAAATCAAGAAACTCTATCCGACTAAAAAAGGAGCAGAAATCTATCCTTTCATCATTCGAGAAAACAACTACTCCAATGCAGTCGCATTAAATGGTCTTTCTGACGAAGAAGCAAAACAATTGGAATATCTTTTAAATAAAGTATGCAAG…
108575	Dam04_000000018186	32219	32825	r									ATGAACAAGAAGTTGGCTCAATACAAAAGACTACTCGCACTTTCTCAAGCTGGTCTATATTATGGAAAAGATGTATTTGATAAAGAGCGTTTTGAGGAGATCCGGACGATTTCATTGGAACTGATCAGTGAAATAGGAAAAGAAACTTTCGAAGAAATAAAAGCGCTCACAACGATTGGAGAAGGACATCCAACACCAAAAGTAGATGTTCGTGCCTATATCAAAAAAGATGGCAAGGTCCTACTAATCGAAGATAAACGGACGAAAGAATGGTCACTTCCTGGTGGATTTGCTGAAATAGGATTGTCTCCTGAAGAAAATGTGCGTAAAGAAGTCTATGAAGAAACAGGATTAACAGTAGAAACTACTCAGTTGCGAGCAGTTTTTGATACGAATAAA…
108576	Dam04_000000018186	33274	33895	r									ATGAAAAAGTATTTCATTCTTCTGGCTGGTAGTCCTGGTACAGGAAAAACATATCTTATGAATAAACTACGGGAACGATTTCCAGATATGTATGCCATCACGCTCGATGAAATCAAGGAATACTATGCAGAATCCATCGGGTTTAACAATTTGGAAGAACGGGCGGAACAAGAAAGGACGAAAGTTTATCCTTTCTATTACAAAGCACTTGATTTGTATATGGAAGCAGGAAAGAAAGTGATTGTGTCCGAGTATCCTTTTAGTGATAAGCAAAAAGCACGACTCCAAGAATTAGCAGATAGATACGGATATCAGGTGATCACGATTCGCCTAACAGCAGACTTTGAAGTGTTATGGCAACGTCGGTACAAACGTGATCGTGAATCAGATCGTCATTTG…
108577	Dam04_000000018186	33896	34766	r	Pathway modules; Carbohydrate metabolism; Central carbohydrate metabolism!!!Pathway modules; Carbohydrate metabolism; Central carbohydrate metabolism!!!Pathway modules; Energy metabolism; Carbon fixation!!!Pathway modules; Energy metabolism; Carbon fixation!!!Pathway modules; Energy metabolism; Methane metabolism!!!Pathway modules; Energy metabolism; Methane metabolism!!!Signature modules; Module…	M00001!!!M00003!!!M00165!!!M00167!!!M00345!!!M00344!!!M00611!!!M00612	fructose-bisphosphate aldolase, class II [EC:4.1.2.13]	K01624			Glycolysis (Embden-Meyerhof pathway), glucose => pyruvate!!!Gluconeogenesis, oxaloacetate => fructose-6P!!!Reductive pentose phosphate cycle (Calvin cycle)!!!Reductive pentose phosphate cycle, glyceraldehyde-3P => ribulose-5P!!!Formaldehyde assimilation, ribulose monophosphate pathway!!!Formaldehyde assimilation, xylulose monophosphate pathway!!!Oxygenic photosynthesis in plants and cyanobacteria…	M00001!!!M00003!!!M00165!!!M00167!!!M00345!!!M00344!!!M00611!!!M00612	ATGTATACAACATTGAAAGAAGTAACAAAAACAGCAGAAGAGTTGAATTTTACAGTTGGAGCTTTTAATACGCATAACCTAGAAATGCTTCCTGCTATGCTAGGCGCAGCAAAAGAAATGGGTTCGCCGATCATTATTCAAACAAGTGTCGATACCGCTAAATATATCGGCATGCATGTGTTAGTCAATGTAATGACAGCTATTGCAGAAGAAGAAATGGTTGATGCAGTCTTGCACTTAGACCACGCCCGAGACTTTGATGATATCAAAGAAGCAATCGACAGCGGATATACTTCTGTCATGTATGATGGGTCCCATCTGCCTTTCAAAGAAAATATCCTGAAGACAAAAGCAGTAGTAGAATATGCCCATGCGCACGGTGTTTCCGTAGAAGGAGAA…
108578	Dam04_000000018186	34788	35196	r									ATGTTTGGATTTTTTAAGAAAAAAGAAAAAGAACCGAAAAAAGTTCTGGCAAAAGAAGAAAAAGCCCTATCGCCAGAAGCGACCGAAAAGATTCAATCAGAGATTACACAATTGAAACAAGAGATTTCCACTACCCAAGATAAGCATAAATTAGCGAAACTTTATGAACAAGTTGGACTTAAATTTTCTGAATTGTATGTGAACGATCAAGCCATCCAATATTTAGAAAAGAGTTTGGAAAATAAACAGACGATCGGAGATGGGTATAAAAAACTGATGAGCCTCTATAACCAGAAGCGTGCAGATGCTGCTCGTGCTGGTGATGATCAAGGGATCGATTACTACATGGGCAAAATGGATGAGATGCGACAAATTGCAAAACAAGTAACGATCAAAGGA…
108579	Dam04_000000018186	35214	36504	r	Pathway modules; Carbohydrate metabolism; Other carbohydrate metabolism	M00550	ascorbate PTS system EIIC component	K03475			Ascorbate degradation, ascorbate => D-xylulose-5P	M00550	ATGGGCGTTATCAATTTTATCATCGAAAATATTTTGACTCAGGCATCGATCACCATTGCATTGATTGCTATGTTGGGTCTACTACTGCAGAAGAAATCAGCAGGACAAGTCATCTCTGGCACGTTAAAGACACTCCTAGGATTTCAAGTGTTGAGTGCCGGTTCGAGCATCATCGTTGGAAGTTTAACTTATTTCGGGAAAATCTTTACTGAAGGATTTCATATGCAAGGGATCATCCCTTCTATTGAATCTATCAATGGTCAAGCAATGAATGATTTGGGTTTAGGTAGAGATATTGCACTGACGTTCTTAGCCATTTTTGTATTCAATATTATTTTGGCTCGTTTCACAAAATGGAAGTACATTTTTTTAACTGGTCAAGCAATTTTATGGATGGCA…
108580	Dam04_000000018186	36530	36833	r	Pathway modules; Carbohydrate metabolism; Other carbohydrate metabolism	M00550	ascorbate PTS system EIIB component [EC:2.7.1.194]	K02822			Ascorbate degradation, ascorbate => D-xylulose-5P	M00550	ATGAACAAATTGAACATTTTATTCGTATGCGGTGCAGGTTTAGGAAGTAGTTTTGCAGCACAGATGTCTGCTGAGGATGTTTTGAACAAATTAGGAGTAGAAGCCAAACTGGACCATTGTGATATTTCTTCCGCAGTTTCCATGAAACCAGATGTGATCATCACAGCAGAAAATTTTCGTTCGCAGTTCGAAAAGTTCGCAGTTGATCCTAAAACGGCGATGATCTATTTGAAAAATATTGTTTCAAAAAATGAAATTGAAGAAAAAATCACCCCAGTTCTGCAAGATAAGGGAGTTATCTAA
108581	Dam04_000000018186	36857	38951	r	Pathway modules; Carbohydrate metabolism; Other carbohydrate metabolism	M00550	mannitol operon transcriptional antiterminator	K03483			Ascorbate degradation, ascorbate => D-xylulose-5P	M00550	ATGAAAACAAGAACAATTGAAATACTTCACAGAATCATGACAGCCCAATATCCAGTAAAAGCAAAACATCTAGCAAGTGAGTTCAATGTCAGTCAGCGGACGATCCGTCAGGAAGTTCTTGAAGCGAATATCTGGTTGAGCAGTAAAAAGCTTCCGGAGATCCGTACAATTCGCAACAAAGGTTTTTTGTTGAAGCTGGAAAAGGAAAAGCAAGCTCGATTAGAAACTGAAATAAAAGATGTGAAAGGCGGCTTTTTGAATCGGCGCGAACGTATTTTTGATCTAGTTTTAGCCGTTGCTTACAGCCGAATCCCGATCCATCTAAACAAAAAAGAAGAAGAATTTCAAATCTCTAAAAGTACATTAGATGAAGATATGAGACGGTTACGAGCAACACTG…
108582	Dam04_000000018186	38931	39066	r									ATGGCTTATTTTTTGTTTGCTTTGCTTACTTTCTTTCCACTTCAAGTGGCAGAAATATCTACTTTTTATTATGTAAGCGGAACCATATACTTGAAATCAGAAGGAGATCATTTCTATGAAAACAAGAACAATTGA
108583	Dam04_000000018186	39439	40204	r									ATGAAAAAAATCAATTATTTAGCAATCATTTTGTTAGTGGGCCTATGTTTGTTTGCTCTGCCGACCCAAGGATTCGCTGTCGCGGGTGGTCATGGTGGAGGTACATCTAGCGGTCGAAGTTCGGGCAGAGGTTCATTTGGTGGTCGTTCATATGGGGGCAGTTATTTTGGCAGTCGTTCTTACGGCAGAGATTCTTATGGGTATTATGGTCCAGGTACAGGTCCTTCTAGTTATGAGCAAACGGGATTTCTTGCATTAGCTGTTTTGTCAGTAGGAGGGGTTTCTGCTTTTTCTATCGTCAAGAATAAAAGACAAAAGAAAAGGCTGAAAGCGGAGATATTGTCCCGCATGTCAGGAACGGCTAAAGAAAAGAAAGCACAGTTTCTGGAAATCCAAAAG…
108584	Dam04_000000018186	40314	41184	r									ATGATAAATGACGAACGAAAAAAAGCAGTGACTCAGCAACTCGCTGCGTTGGTAGAGGAAGCATTGATCGCAGAAGTAACATTAAGTCCAAAACCTGGATTAGTGGATGCACTGGATGCGGGTGCACATTCCGATATGGACTATGCTTTATTTCTTAAGTCTGCTAAGACGCTAACTCCTTTTTTTGAAGAAATGGCTCAAATAGCATGGCATCATGCTATTGATCAGGAGTTAAGAGAAAGAATTGCTGAGATTGGGCGAAAAGCGGAAAAGGCAATGCTGATTGCTACAAATGGCATCAATACCCATAAAGGAGCGATTTGGGCAATGGGGCTATTGATCAGTGTCATTGCACAAAAAATCAGTATGGAACAGCCTTTTTCTTTATCGAAAATACTT…
108585	Dam04_000000018186	41208	42285	r									ATGTTTGAAAACAAAAAAATCAAAATCAACGTAAGTGACTTCCAGAAAGTATCAGCTGTAACGGCTGTTATGATGCAAACGATATTGAGCTTTGCTTTGGCAAACAGCCACAGCGCAACAAATACAGCTTTTCTTGGTACCTTTTACGTCATCGTTAAATACACAGCACCAATGTTTATTTTTGCAATTGTTTATAATATGGTAAAAACAAGTCAGCATTTGTCTTATTGGGAATTTTTGAAAGAAAAGTTTTTTGAACTAGTCGTTCCGTATCTTCTATGGGCGACGGCTTATCTTTGGCTATTTCCAGCAGTCCAACAACAAACTCCGTATACGGATACTGCAAGCTTTTTACTGAAATATGTCACAGGTGATGGAGCGCCTCATTTATGGTATACC…
108586	Dam04_000000018186	42308	42902	r			phosphoribosyl-dephospho-CoA transferase [EC:2.7.7.66]	K13934					ATGATTCAAGCACATGATATTGTCCTTTTTGATAAACATGAAATAGAAGGGTTCACCTTGCCTGAATGGGTCGTTCTAACTGAAAAGATGTTCGGAACAGTTCGTCGTGCGTCGACGGATCACGCAGAAATACTACCGATTGGTTTACGTGGACCTGCCCGCAATCAGAGATGGTCAACAGAAATCTCAAAACATGCCGTCAAACAAGTCATTCATCCGTGGGACATCATCGAACAAGAATCGTATAGACAAGAGAAAATCATGGATTATCCTGTTTATCAGCAATTTCATGCTGCTAGAAACATATTATCAGGATGTAAATGGGGAATCGGCGGCAGCTTAGGATTTGAATTATCGACTGGGATTCCGGCAGTAAAAGAAACCAGTGATTTTGATTTG…
108587	Dam04_000000018186	42905	44582	r			malonate decarboxylase beta subunit [EC:4.1.1.87]	K13932					ATGAAAAATAGTTTTGTAGAATTAAACGCCAGAGAACGAGTGAACGCTCTACTTGACAATGGACGTGAATTGATTGATCCATTCGATCAAATCATCGCGCCAAGTTTACCAGCACAAGGAATCGTCCCTGAAAGTGATGACGGGATCGTTGTCAGCCGTGGCACGATCAATGGCAAACAAGCAGTAGTAATCGCTATGGAAGGAAAATTCCAAGGTGGCGGTATCGGTGAAGTTTCCGGTGCAAAAATCGTTGCTGCACTTGAACATGTGTTAGAAGAAAATAAAAAAGGAAATGAGATCTTTCCAGTCATTGTACTAGATACAGGTGGTGTTCGTTTGCAAGAAGCAAACTACGGACTGTTATCTATTTCAGAAATCGGAAATGTAATCATTGCTCTA…
108588	Dam04_000000018186	44571	44871	r			malonate decarboxylase delta subunit	K13931					ATGGAACAATTAGCTTATAAATATCCAACGAAACAGCCGATCAATAAGAAAATCCATGTAGGAGTGGTCGGTTCAGGAGATTTGGAAATCTTGATGTTTCCAACAGAAAAAACAGAATCTACTGTAAAAATTTGTACAGGAAGCGATGGCTTCGGCGAAGTATGGAACAATGTATTAACGAGATTTTTTGATCGTTATCCAATTTCAGCAGATATCGTGATCAATGACTTCGGTGCTACACCAGGAGTTGTGTACCTACGATTGACGCAAGCAATGGAGGAACTTTCAGATGAAAAATAG
108589	Dam04_000000018186	44972	46619	r			malonate decarboxylase alpha subunit [EC:2.3.1.187]	K13929					ATGGAAAAACCAAACCGCAACTGGGCTTCTAAACGCGAAAAAAAAGCGCAGCGATTGGAAAAAATCAGCAACTTGCTCAATGGCAAGTATGTAGAAACTGAAAAAATCGTAGAAGTAATGGAAAAACTGATTGCTCCCGGCGACAAAGTTGTATTAGAAGGCGACAATCAAAAACAAGCAAGTTTTCTTTCAGAAAGTCTTGAAAAAGTAGATGCAGAAAAAGTGAATGATCTGCATTTGATCATGTCTAGTATCTCACGACCAGAACATTTGAATATTTTTGAAAAAGGAATCGCAAGCAAGATCGATTTCTCTTATGCTGGTGCACAAAGCTTGCGTGTCGCCCAAATGATTGAAGACGGCACAATGAAATTAGGTGATATCCATACTTATTTGGAA…
108590	Dam04_000000018186	46625	47537	r			malonate decarboxylase epsilon subunit [EC:2.3.1.39]	K13935					ATGAGTACAGGTTTCTTATTTCCTGGACAAGGCAGTCAGAAGTTAGGGATGTTAGCGGATATCCCTGAAATGTACATGGAACGTTTAGAAAATGTGACGGGGTATCGGTTAGTTGATAAAGAAGAAAACTATCAAGATACGGTTTTTATCCAGCTAGCATTACTGACAAAAGCAGTATTTTATTTAGATGAAATGGAAAAAAACGGTATTCAGCCTGATATTGCAGCAGGACATTCGATTGGTGCTTTTTGTGCAGCTGTTGCTTGTCGATCTTTGAGATTTGAGAATGCAGCGGAACTAGTCTATCACCGCGCAGTCTTAATGAAAGAAGCTTATCCAAGCGGTTATGCAATGGGCGTAGTAGTAGGTGTGACGAGAAGCGAAGCTGAGGAAATTGTA…
108591	Dam04_000000018186	47641	48514	f									ATGGGATGGATAATTATGAAATTGCTTCATCTGCAGTATTTTAAAAAAGTATTCGAAACAAAAAATGTTACCCAAGCAGCCAAAGAATTATTTATTTCTCAACCTGCCTTGAGCCGTGCGATCAAACATTTGGAAAACGAATTAGGTGTCCCTTTGTTTTACCATAGCGGCAGAAACATTGAGACGACCGTTTATGCAGAAGAATTTTATCCATATGCAGTCAAGACATTAGACACATTAGAAGAAGGAATCAAATTATTGTCTTCGGTCAATGAGAAGATCGTTACTTCCGTCATATTGTATTTAGAGGTAGCCTCTGTTTCTATTCCGAACTTGGTCCGAATTTTTATGGAAAAGCATCCTGATATCCAATTAACGATCATGCAACATCATTTACCA…
108592	Dam04_000000018186	48699	49062	r									ATGCTAACGAAAAAAGAACTAATCGATCACATCAATGAAACATACAATTTGTCTCCAGAATATATTTTTAAAAAATTTCCTGATTATTGCGTATTCAGACATCAAAAAAGCAAAAAATGGTTTGGGGTCCTGATGTCTGTTCCAGAAGAAAAAATCTATGATGATGCAAGTGACCATAGGATCATCAATATTCTTGATTTGAAGGTCGATCCTGAACTTGGCGGAATTTTGCGAGGAAAAGAGGGGTATTTTCCAGCCTATCACATGAATAAAGAACATTGGATCTCTATTGATCTACGTAAAATAGAAAAGCTAGATGAACTAGCAGATTTGATTGATGGAAGTTTTAAATCAACGCAATGA
108593	Dam04_000000018186	49407	50847	f									ATGTATTCACTAATGAAAAAAATCATTACCGAAAAAGATATTCGACGTCATGTTTCTTTAGTAGAACAATTGCTGAATCATACAAAGATAACCGTAAATGAATTAGCTGAAATCATAGGGACAACCGAACGAACGATTTTTTCTGACCTTCAATCTATTCGCTCTCAGCTGCCCGAAGGCTGGGACATCATCAGCGATCAAGCAGGAATCAGTTTGCAAAACCAGCAAAATTTATTAACAAATGACCTTTGGGAGATTTTTTTCAAACAATCAGTCAGTGTCGAACTGCTGAAAAATCTGCTTTTTACAAAAAAAGTTGCTGTCCCTGATTTTCTAGCCGACCATGGGCTTTCTTATGGGACATTGAAAAGACATGTGACTAAAATCAATCAGCGTTTA…
108594	Dam04_000000018186	50853	53406	r									ATGAACTGGTACAGATTGACGGTAGAAGATGTATTGAAAAACTATCAAACATCAACAGAAGGCTTGTCGCAAGAAGAACGACAGAAACGCCTGACTGATCAAGGATATAATGAAATAAAAGCAAGGCAGCAGACAAAACGATGGAAAAAAATAGCAAAGCATTTTACTGATCTGCTGATGATCGTGTTGATCATTGCCTCTTTTTTGAAATTTGCTTCTAGTGAATATATTGAAGGAAGTATTATTTTATTCGTAGTGATCGTCAATGGACTCGTTAGTTACTGGCAAGAAAGAAAAGCGGAAGAATCATTGAATGGTTTGAAGCAGCTGATGGGACAAGAAGCGATAGTACTATCAAACGGGATGCAAGAAAAAATCCCTGCGAAAGAACTGGTAAAA…
108595	Dam04_000000018186	53519	54851	r									ATGGAAAAACCGGCAATGAAACGGACTCTAACTAATCGAAATATCCAGTTAATCGCATTAGGTGGCGCAATTGGAACAGGATTATTTTTAGGTTCAGCAAAGGCAATTGCATCAGCAGGGCCAGCTGTTATTCTCGTTTATTTGATATGCGGTTTGGCTATTTATGGTTTGATGCGGGCCATGGGTGATTTATTTTTAGCAAATAGTACATTTAACTCTATCAGTGATTTCGTTGACTATTATTTAGGCAAAAAGTGGGCATTTTTTGTCAATTGGACTTATTGGCTTTGCTGGCTTGGAGCTGGACTTGCGGAATTAACAGCAATAGGATTGTATATCCATTTCTGGTTTGTACATGTACCAGCTTTGATAAGCGGAGGTAGCGCACTAATGATCTTA…
108596	Dam04_000000018186	54816	56295	r			glutamate:GABA antiporter	K20265					ATGAAAGATACTGGTTCATCAAAGCAAATCACGACCATGACCTTTATCGGAATGACCTGCGCCCTTGTAGCAAGTGTACGAAATATTCCAGATGTAGCAGCAACGAGCTGGACGATGATTTTTTACATGCTGGTTGCAGTATTATTGTACGCTTTTCCAATCTCATTGATCTCTGGTGAATTTGCTGGAATGTTTCCCCAAAAAGGTGGTCCAGAACTTTGGGTATCGAATGCTCTAGGAAAAAAATGGGGGTTCGTTGTCTCATGGCTGTTATGGGTCCAAATGTTTCCTGGGATGGTGATGGTCGCTTCAGCACTCGCTCCGTTGTTTGGTAATATTATCGATAATGTGCCGCTTGGTTTGAACAGCAAATTTACATTAGTTGTCATTTTAGTCGTT…
108597	Dam04_000000018186	56599	58435	r			tyrosine decarboxylase [EC:4.1.1.25]	K22330					ATGAAAGATATGGATATCAAGGCCGTCTTTATAGGCGACAAAGCTGAAAATGGACCAGTTTATAAAATGTTGTTGAACAAGATGGTAGATGAACATCTTGGATGGAGAGAAAATTATATTCCTTCAGATATGCCTGCAATTAGCGAAGGAGATAAGCTCACTCCAGATTATCTAGCCACCCGCGACCATATGATAGAGGTCTTGGATGAAGTCAGTCAGCGATTACGCGCAGGATCGATCCCATGGCATTCAGCAGGCCGTTACTGGGGACAAATGAATGCTGAAACATTGATGCCTGCTTTATTAGCTTACAACTATGCGATGCTGTGGAACCCAAATAATGTTGCATTGGAATCTTCTATGGCAACTTCGCAAATGGAAGCAGAAGTAGGACAGGAT…
108598	Dam04_000000018186	58905	60333	f									ATGATTGAAGAATATATTGAGAAAAATATTTTAAGACAGCTGTTTTTATGTGGGCAATTCTATGTAAATAAAGAAGTCAATCTAGAAAAGCTCTCCAATCTCCTGCATGTTTGCAAAACCACTTTACTCAATGATATCAATAACATAAAAAAAGAATTTGAAGAACAGATCGCTTATACACATCGGGAAAAGGACCGTTACACTTTATATTTTTCAGAACATATACCTCGATGCAAGATCATGCAGCAATTGTCTCAAAATTCGTTGTTTTTAAAAACTTGTCTGCTTTATTTGGAAGAAGATGAACCTGATTATCTTCAATTAACTGAATGTGAATTCATCTCTGTCAGCAAAGCTTATTCATTAAAAAAACAAGTATTAGCTTATTTTAATGACTGC…
108599	Dam04_000000018186	60424	60790	r									ATGACGACAGAGTTGATGCAGTTTCTTCTTCCATATTTCGAAAAACTTGTACTGGGACTTGATATCTTTGCTATCTGTTTATTGGTTTGGGGTGTTTGTCTATCAATCAAGGATTTTTTGAAATATTTATTTGTCCATACAAAAGTGCAAAGCGACCGAGTCAGCGAGAACAATGCTATTAAAAAGATGTTGGGAGGCTATATACTTCTAAGTTTGGAAATTCTTGTTTCAGCTGGGATCATCGAATCGATTATCAAACCTACCTTGCAGGATATTTTCCAACTAGCGGCGTTGGTAGTTATCCGAACCATCATTTCTTATTTTTTAAATAAAGAGATCGGACCCGTAGATGTCCAAAATAAGTGA
108600	Dam04_000000018186	60786	61152	r									ATGTTTCGCTCAAATTTAATTGAATTTCTAGAATGGATCATTGCTATTTTAAATATTTGTTCTATCGGTATCTTAATTGTCGGGATCGTTCTTGTTCTATTCAAACTTTTTGATTGGTCTCATGTCAAGAAAAACTATGCAGAACGTAATACTCGTAATGCAGATACAAGAAAACTGCTAGCAAGTTATATTTTGTTAAGCTTGGAAGTACTAGTCGTTGCTGATATCATCGAGTCAGTTATCAAGCCGACTTGGACAGATATTTTGAAGCTTGCACTTATTATTATCATTCGAACAGTCATTTCTTATTTCTTGAATCAGGAAATAGAAGACAAAGAAAAACAAAGAAGAGGAGAGGTAGGATGA
108601	Dam04_000000018186	61343	61526	r									ATGATAGGACGAGAAGAAAAAGGAAATTTTGACAAAAAAGAAGAAGTGTCTGATTTTCCTGTAAATAAAAATAGGGTAGGTAAGAAGAAAAGATTTGAGGAGGTGTATGGTTCTATTTTTAGAAATTTGGGTACAAAAAAAGCACCGAGACAGTGCTTCTTTGAAAAGCTGATGACGGACTAA
108602	Dam04_000000018186	61590	61719	f									ATGAGTAAAAAATTAATCAAAGTCGGCATCGGTTTAGGTTTGCTTGCCCTTGGCGCTGCATATCTAGGAAAAAAGACAGGACTATTCGAAGATGACAGTCATTTATATGATGAATTCGAATCAATCTAG
108603	Dam04_000000018186	61775	63470	f			oleate hydratase [EC:4.2.1.53]	K10254					ATGAGAAAAAGTAAAGCAATAATGATTGGTGCCGGTATTGCCAATATGGCAGCGGCTGTTTATTTGATTCAAGAAGGCAAATGGAAAGGGGATCAGATCACCTTTTATTCATTGGATGATCACGGTTCAAATGATGGTGCACCGACCGACACTGTAGTGGATGAATATTGGAATAAAAACCATCCATTAGAAAACCAAAAAGGCTATATTGCTCGAGGCGGTCGCATGCTTAATTACCGTACCTATGTAGATTTGATGGATCTGTTAAGTCGAATACCTTCTGTTACTGAGCCAGGGATGACTGCTGAAGAAGATACGAGAGATTTTGATGCAAAACACCGAACCTTTGACAAAGCACGTTTGATGGAAGGTGGCAAAGGAATCATTGATGGCGGAAAA…
108604	Dam04_000000018186	63997	65131	f									ATGAAAGCAGTCACTTGGCAAGGAAAACAGAAAATGGAAATCAGAAACGTAGATGATCCAAAAATATTAGAACCAACAGATGCAATCATCCGTATCACAGCAACAGCCATTTGCGGCTCCGATCTGCATCTTTACCATCATGGTGAAGCAGTTTTGGAAAAAGGGTATGTTGTAGGACACGAACCAATGGGAATCGTTGAAGAAGTGGGATCTCAAGTTCAAACATTGAAAAAAGGGCAACGTGTGGTTATCCCTTTTAATATTAGTTGTGGTCATTGTCATTTCTGCCTGAATCACATGGAAAGCCAATGTGATGAATCAAATCCAGATCAGTTATATGGCGGGCTTTTCGGATTTGGCAAGTTGAACGGTAATCATTGGGGTGGTCAAGCGGAATAT…
108605	Dam04_000000018186	65161	65482	f									ATGCCCAAAATCAAACGAAATACCCATGAGATCGAAATAGGAAAAGAAGAAGATATCGAAATACGAGGACGTCGCTTCCGCTTCTATTTCCAAAATCGTTACACATTGATCTCACTGGCTGTCGATTTATTAACCGGGATTTTCTATATTTTTGGAAGCCTTGCTTCCTTAACTAAAATCCCCGATCGATATGGCACCTATTTTTATTTGGCTGGTGCTATTTTCTTGACGATTCGTCCTATTCTCAGAATCGTAAGGAACATTTTTATTTACGACGAAAAAAAAGCAATGAAGAGAACAAGCAAAAAAAAAGAGGCATGA
108606	Dam04_000000018186	65510	65975	r									TTGGTTACATATAACTGGATCAAATTAAGAGAACACCCAGAATTAGTAAAACAAAGCGCGAATTGGTTTTCATCAAAATGGGGAGTTCCTGCTGTTGTGTATGAGGAAAGTATTCGTACTGGAATCGCTAATAAGGAAAGTATTCCTCAATGGTATGTGGTCTTAGATGAAAAAGAAACCATCGTCGGAGGAGCGGGCGTCATTGAAAACGACTTCCATAACCGCCCTGATCTGACACCAAATCTTTGTGCCCTGTTTGTTGAACCGGAAAAGCGTAAGCAGGGGATAGCCAAGCGGATATTAGCGGAAATCAGAAAAGAAATGCATCAACTTGGGTACGAAAAACTTTACTTAATTACAGATCATACCACGTTTTATGAACGATACGAGTGGACATTT…
108607	Dam04_000000018186	66106	67360	r			cellobiose PTS system EIIC component	K02761					ATGGATAAATTTGTTGCATTTATGGAGAAACATTTTATACCTGTAGCATCAAAAATTGGTGCACAACGGCATTTAGTTGCGATTCGGGACTCATTTATGGTGAGTATGCCGTTAATGATCTTAGGAGCATTAGCAGTAATGATCAATAACTTACCGATTCCCGGGTTCCAAGAATTGATGAACTCAATTTTTGGTGGTGAATCATGGAAAGGATTCGGGGCTGCTGCTTGGAACGGTACATTTGCCATTCTTTCTGTCTTGATTGCTTTCTTGCTTGCTTATCATTTAGCTAACGGCTACCGAAAAGACGGTGTTTCCGCAGGTGTGATTTCTTTAGGCTCTTTCTTCGCTTTAGGCGGAGCATTAGGTATGAGCTCAAACGGTTTGTTTATTGCTATT…
108608	Dam04_000000018186	67388	67706	r			cellobiose PTS system EIIA component [EC:2.7.1.196 2.7.1.205]	K02759					ATGGAAGATCAAAAAAATCTAGAAGCCATCATGGGTCTGATCATGTTTGGCGGAAATGCAAAAAGCGATGCAATGGAAGCGATTGCTGCTGCGAAAAAAGGTGATTTCACTTTAGCAGATGAAAAAATCAAAGATGCAGAGGAATCTTTAGTCCAAGCACATCACTCTCAAACAGAGATGCTGACACAAGAAGCACAAGGAAATCACGTTGAAGTCACGCTTTTGACGGTCCACAGTCAAGATCATCTGATGACATCTATAGCTTTTACAGATTTAGCAAAAGAGATCATTGATCTGTATCGTCGATTGAACGCGTAA
108609	Dam04_000000018186	67731	68052	r			cellobiose PTS system EIIB component [EC:2.7.1.196 2.7.1.205]	K02760					ATGGAAAAGAAAACAATCATGCTTGTATGTTCAGCTGGAATGAGTACAAGTCTCCTAGTCACAAAAATGCAAAAGGCAGCAGAAGCAAAAGGAATGGAAGCAGACATCTTTGCTGTATCTGCTTCAGATGCGGATAATCAACTAGAATCTAAAAATGTAGACGTTTTACTTTTAGGACCGCAAGTACGCTTTATGCAAAATCAATTTGCTGAAAAGCTAGCACCTAAAGGCATTCCTTTAGATGTAATCAATATGGCTGACTATGGCATGATGAATGGTGAAAAAGTACTCGACCAAGCAGAAAAACTAATAAACAAATAA
108610	Dam04_000000018186	68515	69931	r			6-phospho-beta-glucosidase [EC:3.2.1.86]	K01223					ATGAAAATTACTATTCCAAAAAATTTTATTCTTGGTGCTGCATCTTCTGCTTGGCAAACGGAAGGTTGGAAAGGAAAAAAAGAAGGACAGGATTCGTTTATAGATAGCTGGTATAAAAATGAACATTTTGTTTGGCATAATGGGTATGGCCCAGCCGTAGCAACTAATTTTATGGAACAATACCAGCAGGATGTGGATCTGATGAAATCCATCCATCTGACACATTATCGGACTTCTATCAATTGGGCTCGTTTTTTTACTGATTATGAGAACTGTATAGTAGATGAAGAATATGCTCAGCATATAAGTGAAATGATCGACTCTTTGATCGAAGCAGACGTAGAACCGATGATTTGTTTGGAACATTATGAAGTCCCAGCTTTTCTTTTGGAAAAATAT…
108611	Dam04_000000018186	69947	71249	r			cellobiose PTS system EIIC component	K02761					ATGAGTTTTATGGATAAATTAGCCAATGTTTTAGGGAACGTGGCAACGAGAATCAATAATTTAAGGTATATCATGGTGATAAAAAACGCATTTGCTGCATTGATTCCGGTAATTATTACGGGTGCTTTTGGCACATTGTTTTCAGCAATGGTCTTTGACTCGGAAAATGGCTTAGCACAGATAAGTTTCTTGCGTTTTTTAGAAGAATTAAAGCCTATCGCATCTGCCATCAGCTATGTCACACTAAGTTTCTTGACCATCTATGCTGTTTTTCTGATAGGGATCGAATTAGCCAAGCTGAATAAAGTGGATGGTGTATTCCCTGGTATCATCGCAGTGATGTCTTATTTATCTGTTAATCCAACTGTTTATGAATTAGTGAATGAAAATCAGACTATT…
108612	Dam04_000000018186	71413	72112	r			GntR family transcriptional regulator, transcriptional repressor for pyruvate dehydrogenase complex	K05799					TTGGAAGAAAATAAAACCCTAGTAGAAGTAACTACTGACAAGATCCTTAGATATTTAAAGGAAATGCAGTTGCAAGTAGGAGATAAACTGCCGAATGAATATGAATTGTCCGATTATTTAGAGGTGGGGCGAAGCACGGTGCGAGAAGCTGTGCGGGCTCTAGCTTCCAGGAATATCCTTGAAGTTCGGCAAGGAGCGGGGACATTTGTCAGTGATAAGCGAGGGATTGCCAATGACCCACTCGGTTTTTCTTTGATTGAAGATCAGGATCGGATGATACGAGACTTATTTGAACTGAGATATTTATTGGAGCCTAAGATGGCAGGTTTGGCAGCGGAATATGCAACGAAGAATCAAATCGTCCAAATGAAAAAATTAACGCAAAAGATTGAAACTTCT…
108613	Dam04_000000018186	72400	73390	r			L-glyceraldehyde 3-phosphate reductase [EC:1.1.1.-]	K19265					TTGTATATTGCAGATAGTGCACGTTATGAAAAAATGGAATATCGTAAATCCGGTCATTCAGGTTTGAAATTACCGATTTTATCTCTCGGATTATGGCAAAATTTTGGTGATTATGATCCTATCCATAATCAAAGAGAGATTTTAAGAGGCGCATTCGACATGGGAATTACCCATTTCGACCTTGCGAATAATTATGGAGGCCCTGCTGGAGCTGCAGAGAAAAACTTTGGGCGTATTTTTAGAGAAGATTTTCAAGCCTACCGTGATGAACTGATTATTTCTAGCAAAGCAGGTTATCATATGTGGGAAGGGCCATATGGGGAATGGGGCTCTCGTAAATCCATCATTTCAAGTTGTGACCAAAGTCTCCAAAGAATGGGGCTAGATTATGTTGACATC…
108614	Dam04_000000018186	73469	74303	r			peptide-methionine (S)-S-oxide reductase [EC:1.8.4.11]	K07304					ATGGATGAGGAACAAATATTCATTCAAACACTTTATAATCTGATTTTGAATCCGAATACACGAGATTGGGAACGAAAAGTATTGATTCAGACAAAGAATGACATAAGAGAAAATATATCCGTTAAAGAACAGTTATCAAAACTAGAAGCAACACTACGTCCATTAGCTATCCGAATGAATCTGACGCCTGATGTAATGGACTTTTATTTATTGATTACGGAAGGATTTGATAAGGAGCAAAAATATGACTTTTCCAAGCATGCCATGCAAGATGCTGACTATCAAGAACGTGCAGTATTTGCAGGGGGATGTTTCTGGTGTATGGTCGAGCCGTTTGAATCGAAAAAAGGGATCCTATCTGTTTTGTCAGGATACACGGGCGGACATGTTGAAAAACCA…
108615	Dam04_000000018186	74477	76112	r									ATGAAAATAAATAAAAAAGTAGTAATATTGAGTGGATTAATTATAGTTAGTAGTATATATTCTTTCATCTTTTTCAAAAATACACAGAGTATTTATACCACTGGAGATCTTTCTTTTCACTTATCTCGAATCAAGGGGTTATCGACTATTTTTACCAGTCCGATTAATTATGAGACATTCAATTATACTGGATATGGTGTAAATTATTTTTATCCCTTTCTGACTTTTTTTCCAGCTGTAATGTTATATTGGATGACAAAAAATTTGATTGTAAGCTATATTATTTACGTTTGGTTATTGAACTTGTGTACAACACTCGTAGCTTATCATTATGGCGAGCGGTTTTTAAAACAAAAAAAAGCGGCATTTTTATTTAGTTGTCTCTATATTTTCTCTGCT…
108616	Dam04_000000018186	76098	77871	r									ATGAAAAATTTAACGCAAAACTTATTAAAAAAAGACAATTCTAGTATACTGAAAATAGAATTAAAAAAGGAGAACAACAAATCTATGAAAATAAGTAAAAAAGCATTTCTTTTAGTAGTTCTTATCTTACTTAGTACTTTATATTCAGTAAATTTTATGAGAAATGCTCAAGAAATTTATACAACAGGTGATTTATCTTTTCATCTTTCACGAATCAAAGGGTTATCTTCTATTTTTGAAGGGCCAATCAACTATACAACATTTAACAATTATGGAGATGGACTGAACTATTTTTATCCTTTTCTTACAATAATTCCTGCAGTCGTTTTTTATGGAATTTCAAATAACTTAATATTAAGTTATGTTCTATATATTTGGTTATTAAATATTTGTACGATT…
108617	Dam04_000000018186	77932	79570	f									ATGAAAAAAAACAAAAACCAAATAATAGATATCATTTTTATGTTATTTCTAAGTTTTGCTTACGTCATCCCTCTATTCATGTCTAAGGGAATCTATCATAGTGTCAATCAGGATACTTACTTTCATTTATCTCGAATCATAGGACTAGATAATGTATGGAGTTCTCCAGTAAACTTCAATAACTTCGATCATCATGGAACAATGATGAATATTTTTTATCCATGGCTTACTCTTTATCCAGCTTTTTTATTTTATAAAATGATGGGAAATCTTGTTTTAAGTTATAATATCTACTATTTTTTTATCACTTTTTTAACAATGGTCGTTTCTTATTTTTCTATGAAACAAATAAAAAACAATCGTTATATTTCGCTGTTATTTTCGATTATTTATACATTT…
108618	Dam04_000000018186	79714	80455	r			tRNA pseudouridine38-40 synthase [EC:5.4.99.12]	K06173					ATGAGAAACATCAAGTTGACAATCGAATATGACGGAAAAAGATATTCAGGATGGCAAAGACTTGGAGATGACGATAAAACCATTCAAGGAAAAATCGAAAAAGTATTGCATCAGATGACAAATGAAGAGATAGAAATTATTGGATCAGGAAGAACAGATGCTGGCACCCATGCGCGAGGACAAGTAGCAAATTTTAAAACAAACACAGAAATTGGACTGGCAGAAATGATCGACTTTATGAATCGTTACCTTCCGCGGGATATTGTCATCAAAAGAATCGAAGAAATGCCTGAGCGCTTCCATTCAAGATATAATGCGGTGGGCAAAAAATACAGCTATTATGTTTGGAACAACGTGATTCCTTCAGCATTTGAGCGAAACCACAGCTTTTATTTCCCT…
108619	Dam04_000000018186	80645	81281	r									ATGGATTTTTTACGTAAATTTGGTTTTTTCTTTTTATTATTAGGCGTGCTGAGTGATTTTTTGACTCCGTACGTATTAGGATTGTATTATCCTGAATTAGATCAAATGAAGAGCGTGATCAGTGTATTTGGAGAGGTTTCCAGTCCTGTAAGAAAAGCGTTTCTTATTTGGTCTGTGGTTTCAGGGATCTTTTTCATCCTGTCATTGCCTGCATTGTATGCTGCATTTGTAAGTACATCTCGTGTGTTAGCTACCCTAGTTACAGCAGCCATCGCGTTCTATGGTATAGGTGATTGTATCTTTACAGGTTTGTTCAGTATCAATACCCATGAATCTTCGTGGAATGTCTCGACATGGGTCCATAATATCGGATCAGGTTTAGGTTACAGTGGTTTTTTA…
108620	Dam04_000000018186	81427	82669	r			serine/threonine transporter	K07862					TTGTTAGAGAAGTTTTTGGATATGTCGTTAGTTCAACGTATTGTTGTTGGTATTTTAGTCGGAATATTGTTTGGTATCTTTTTCCCCACATGGACATTTATTTCAATATTGGGAACGTTGTTTGTCAGTTGCTTGAAGGCAATCGCACCTATTCTGGTTTTTTTCTTGACGATGGCGTCAATTGCCAAGCATAAAATTGGGAATAAGACATTCGTGAAGCCTATTTTGATCTTATATTTAGTGGGAACATTGCTTTCTGCACTTGTAGCAGTTATTGTAAGTTCAATTTTTACTGTTCCTATTACTTTACAAGAAACAGTATCTGAAAAAGCACCGCAAAGTTTGGAAAGTGTTTTATCTACTATGTTGACGAATGTCACACAAAATCCTGTTCAATCT…
108621	Dam04_000000018186	82866	85896	f									ATGTTTTTGTCCAATTTTTTTGTGAGGTGTTTATTCTTGAAAAAAATAAAGAAGGAGAGTTATGGCTTCCTGACAATCTTTGTCGCTTGTATAATGATGGTTTTACAGCGTATATTGATTTCAGCAGTCACTATTCCTACATATGCAACAAACCCTGGTCGATTCTACATCTATACATTTTTACAAACTTCCGTTGTTATTGGTGCAAATTTGATCCCACTTTACATGGGTTACCAATATCAAAAAATCGCCCGTTTAAAAGTTTTACATTATTTAAGTCGTTTTGCCTTTATATTCCTAATAGCCACACTAGTTTGCAATATCTTTTTTTACGTACAAGCTGGCAGCTTGAATATTCGTGATTATTGGCTTATCCTAACACCTATCAGTCAGAATTAC…
108622	Dam04_000000018186	85955	86672	r									TTGAAAAAAAGGATTTTAGTAACAATTGGTCTAGCTTTTTTGTTAGCTGGTTGTACCAACGGGAATGAATCGAAAAAAGAATCAACAAAAGAAACAGCGAAAGCAACAGTTGCAACTACTACAACAACTAGCACAGAGAGCAAGTCAACTGCAGCAAGTACAGAAACAGCAGATACCTCTACTTCGTCAGAGTCTTCCAAAACGACTGAAACAACTCAAACATCTACTTCAAGTTCTTCTGTAGAGGCTTCATCTTCCTCTTCAGAAAGCAGCGAACAAGTTGAACAAACACTGTGGAATGCAGACAAATCCGCACAATTAGAGGCATTTATGACCAAATGGGGCCAAACAATGGGACAACAATACAAAAGTTATACGAATCAAATGAGTGTGGACTTA…
108623	Dam04_000000018186	86898	87441	r									ATGAATATAGTGGAAGAAAAATTTGTTCAAGAAACAAAACAAGCAGATATCGACCATCATAAACCAACTGCTGGCGCCATGGTGGGGCATGTATTAGCAAATTTTAAATTAGAAGAAATGAAATTGATCCAAGCACAATTGTATGTTTTGGGTACATCTTCGCAAGAATTAAGTACCCTTTTTTCAGAATATGCTGATCAAGAAGCGAGATGGTTCAATAAAATCTCTCATGAGTTAGTGATTGAAAATGAAATCGTTCCGTCTACTTTAGAAGAAGTCATGCGTTATGGAAAAATTTACGAACATGGTCAAAACAAATATTTACCAGCCTCAACAATGTTGGAAAACTTTGCAAAAGATTTTGATTTCCAAAATGTCTTTATCACACGGGCAATCAAA…
108624	Dam04_000000018186	87445	87673	r									ATGAAAAAAATTATTATGCAATTAGATACACTGGCTTGTCCAAGCTGTATGCAAAAAATCGAACATGCGGTTTCTCAACAGCCTGGGGTAAGCAATACGAAAGTTTTGTTTAATGCGAGCAAAATCAAAGCAAACTTTGATCCAGATGAAGTCCACCCTGAACAATTAGCTGCAGTTGTGGAAAAATTAGGTTATGAAGTCCAATCAGCAAAAGTAAAAGAGGCGTAA
108625	Dam04_000000018186	87751	89632	r			Zn2+/Cd2+-exporting ATPase [EC:7.2.2.12 7.2.2.21]	K01534					ATGAAATTACAAAAGTGGATCCAAGAGCATCGAAATCATATCACCGCCTTATCAGCTGTGTTGATTATTTTTGGTTTTATCGGAAAATTTACTGGTTTTGTCTTGTTCTATAACATTGCTCTAGCCATAGCTTCTATTATTGCGGTCATACCTATTATGATCCATGCGTATCAGGCAGTGAAAGTCAAAGTTATCTCAATTGATTTACTCGTTACTATTGCTGTGCTTGGTGCCTTTATGATCGGAGAATACAAGGAGTCAGCTATCGTTACATTCTTGTTTTTGTTTGGTAGCTATCTGGAACAAAAAACATTGACCAAAACGCGGGAGTCAATCAAGGCTTTGACCGAGATGGCCCCATCTACTGCTAGTGTTGTCCAAGAAGATGGAACGACTGAA…
108626	Dam04_000000018186	89820	90438	r									ATGATGAAACTAACTTTTAAACCCTTAGAAAAGAAAGATTACAAAAAAGCTATCTATTTTGCTGTTGAAGGAATGAACTTTGAGAGATATATGGAAAATGAACTTCTGCTGAATCTTTACGGAAGATATTTTTTGTATATGGAGTTGAATCGAGCAACTCAAATTCTTGCTTTGTATGCAGAGGACGAGTTGGCAGGTGTTTTGCTGGCGGAGATAAAAGGAGAAAAAAAGAAACATCGTTCTTTTGGACAGCAAATATATGTTAAGATATTCGATTTTTTACAAAATATATTTGCTAAAGAAAGTAAAGGAGCTTACGAGACAGCAAATGAACAAATGCTTGCAGCATATTTAAAGAAGCATTCGCCAGATGGAGAGATCATTTTTTTAGCTGCAAAT…
108627	Dam04_000000018186	90576	91137	f									ATGAAAAAGACAGATAGACGCGTCAAAAAAACAGAAAAAGCTTTGGCTGAAGCACTATCCACATTATTAGTAAATAAAAAGATTCAAGCAATCACTATACGCGAACTAACAGAAACGGCAGATGTACATCGTTCGACTTTTTATACACATTATAAGGATATCTATGATCTATATGATCAATTAGAAAGCAACTTTTTTCGGGATCTAAATGAAATTCTCTCTTATGATCCAGCCCATAGCTATGAGGAACTATACACTCGCTTGATTGACTATGTTTACGCAAATACTTTTTTATATCGCTTATTTATCCTCAACCATGGTGATATTTCGTTTCAGAAGAAAGTTAAACAAGTTATTGAAGAAAACTATCTGAACATATGGCTATATGAAGACAAGAAA…
108628	Dam04_000000018186	91441	91687	r									TTGATTCATGTCTTTTCCAATGAGTGGTTTGTTTCTGAGAAAAAATTACATGCTTCTAATCTGCAATATATGCCAGGTGAAGATCCAATTCCTAATATGAAAGCAATTATCAACAGTAAGGATTACGAAGGATATAAAGCCAAACATCCAGAAGCGAAACCATTTAAATACCCACAAGAAATGAAGCGAGCATGGCGTAAAATGTTAGATGATGAGCTGATTCCCCTTGAAAATGAATTGAGGTAA
108629	Dam04_000000018186	91757	91868	r									ATGTTTCAAAACAAAGGACAACGCTATGTTGTAAAAGGAGTAAAGGAATCTTACTGGAATCAAAAATCTTTATTGAGAAAATTATCTTTGAATTTAAGCACAAAGAAATGA
108630	Dam04_000000018186	92009	93650	r									ATGCAAGTAAAGAAAAAAATAATATTGTCCATTCTCCTAGCAATTATTGCTGGACTTTATTCAATCAATTATTTTAGAAATGTTCATACTATTTCTACATCGGGGGATATTGCCTTCCATTTTGCTAGAGTCAAAGGGTTATCTTCAATTTTTTCTGGTCCAATCAATTTTACGACGTTTAATCATTATGGGAGCGGAGTGAATTATTTTTATCCCTACTTGACCTTTTTTCCGGCAGTCATTTTTTATTGGATAAGTAATAATTTAATCGTTAGTTATATCTTATATGTTTGGCTATTGAATGTTTGTACTATCATGCTGATGTTTCATTATGGACTAAAATTTTTAAAAAGAATCGATGCGGCTTTTATATTTAGCTGTTTATATACATTTTATGGG…
108631	Dam04_000000018186	94204	94768	r			type I restriction enzyme, S subunit [EC:3.1.21.3]	K01154					ATGATCACTGTTGTTCATAAAGAACGACAAGAAAAATCATCTAGCGATGTTCAACTATGGGTTTATTTAGGAAGTATTTCTACTAAGATTCAATATGGCTATACAGATTCGGCGAAAAAAAAAGGCAATGTTAAGTTTTTAAGAATCACAGATATACAAGAGGGACGTGTAAATTGGTCCAGTGTGCCTTACTGTGATATTAGTAATTCTAAACTAGTTGATTTAAGATTGGAAGAAAATGACATTTTGATAGCAAGGACAGGAGGAACTATGGGAAAAAGTTTCTTGGTTAAGGAAATAAGTGAGGAATCTGTTTTTGCTTCTTACTTGATTCGAATTAGGTTAGTTGAGAAATTATTATCAGAATACGTAGACTGCTTCTTAGACTCGCCATTATAT…
108632	Dam04_000000018186	94782	95826	r									ATGACACAGCGGGTAGCAATAATGATTTTAGTGTTGCTGGTCATTGGCCTCCTTGTTTACTATGTCCTAAAGTTTAAGCATTGGAAGCAGCAACGGATACATCAGGATATTGAAAAAAAGTTAAAACGGTATCCTATTGTTCAAGCAGCTTGGGAAAAGGCTGAAGCAAAACAATATAACATTCCTGGATTAACAGAAACAAGAATGGTGGTGCCGGAAACCGGCGAAAATGAGGTTTGTCAATGGATGACGCCGCAAGGGTTGGCTTTTTCTCAAGATTTTGTGTTTATTTCTGCCTACTGCTATGACCATCAGCATCATTCTATTATTCATGTACTGGATAGAGAAACAGGACAGCCGATCAAACTGCTGATTTTACCTAAACGGCCACATGTAGGG…
108633	Dam04_000000018186	95958	96363	r			lipoyl-dependent peroxiredoxin [EC:1.11.1.28]	K04063					ATGAAAAAAATGTACGAAACAGCAATGATCAATCGTGGAGGCCGTGATGGCGAAGTTGAGGCACCAAACGGAAGTATGCACATGAAGATCGACCGCCCAGGAATCCATAGTGAAGGGACAAATCCGGAACAACTTTTTGCGGCTGGATACGCATCTTGCTTCAACGGCGCGGTTCAACACATGCTGGAAGAAAATAATCTTGAGTCTGATTCTGAAGTCAAAGCACGGGTATCTTTATTTCAATTAGAAGATGGGGGCTACCAAATCGGGGTCGTTTTAGAAGTTTCTTTGCCAGGACTTGAGAAGGACCAAGCAGAGAAAATCGCAGAAGAAGCCCACGCATTTTGCCCATACTCTAAAGCAACAAGAGGCAATATTGATGTGGAAGTGACTATAGTA…
108634	Dam04_000000018186	96595	97231	r									ATGATTTTTTTGCAAAAATATGGTTTTTATTTTTTATTATTAGGTGTGATTAGTGATTTATCGACACCGTATATCCTTGGCCTTTTTTATCCCAAACTGAATCAAATGACTACCGTAATTAGTGTGTTTGGTGACGTAGATAGTCCAGTCAGACGTGCTTTCTTGGTCTGGTCAGTTGTATCTGGACTTTTTTTTGTTCTTTCGTTGCCTGCGTTGTATCACCTATTTGTTGGAACATCAAAAACACTTGCAATACTTGTTGTTGCAACAGTTGGTTTATATGGGATAGGTGATTGTATTTTTACTGGCTTATTCAGTATCAATACGAATGAAAGCTCTTGGAATCTATCGACTTGGATCCATAATATAGGTTCTGGGCTAGGCTATGCAGGCTTTCTA…
108635	Dam04_000000018186	97496	98549	r			uncharacterized protein	K07035					ATGGAAACTTCACAAAAAATATCACCGAAAATTTTTCTGAATAAAGTCCTCGCTGGTACAGCAACAGGAATCATTATTGGATTGATTCCTAATGCAGTATTAGGTGCCATTTTAAAATATTTTAGTGCGTATCCCTTTGCGGTAACGATCGCACAGTTAGCAGTTATTTTTCAACTAGCAACACCTTTGATCATTGGTGGTTTGATTGCCTTACAATTTGGATTTGATCCGATGAGAATGATGGTTGTAGCCGGAGCTTCTTTTGTTGGTTCTGGTGTAGTCAAATTCACACCTGATTTGGGTGAAACGGGTGTTTACGTTGGTGCTGGTACAGGCGATATTATTAATACGATGCTGACAGCATCGATTGCTGTCGGGCTGATTTTACTGATTGGAAAT…
108636	Dam04_000000018186	98561	99500	r	Pathway modules; Metabolism of cofactors and vitamins; Cofactor and vitamin metabolism!!!Pathway modules; Metabolism of cofactors and vitamins; Cofactor and vitamin metabolism!!!Pathway modules; Metabolism of cofactors and vitamins; Cofactor and vitamin metabolism	M00119!!!M00913!!!M00914	2-dehydropantoate 2-reductase [EC:1.1.1.169]	K00077			Pantothenate biosynthesis, valine/L-aspartate => pantothenate!!!Pantothenate biosynthesis, 2-oxoisovalerate/spermine => pantothenate!!!Coenzyme A biosynthesis, archaea, 2-oxoisovalerate => 4-phosphopantoate => CoA	M00119!!!M00913!!!M00914	ATGAAAATAGCAATTGCAGGCGCTGGCGCAATGGGAAGTCGCTTTGGGTTGATGCTTCACCAAAGTGGGAACGAAGTATTATTAATCGATGGCTGGGCAGAACATGTCCAACAAATCAAAGAACATGGATTACAAGCAAATTTTAATGGTAAAGAGGTAGAAGCAAAACTACCAATCGTTCTTCAATCCGAAGTAGAAAAAGAAGATCAAGTTGATCTGATTATTCTATTTACCAAAGCGATGCAGCTGGAAAAAATGCTGCAGGATATCCAATCATTAATCAAAAAAGATACAGAGGTCTTATGTCTATTAAATGGTATCGGGCATGAAGATATTATTGAGAAATTTGTACCAATGGAAAATATCTATATTGGAAATACCATGTGGACGGCAGGTCTT…
108637	Dam04_000000018186	99950	100601	r									ATGAATGATGAATATAAGAATGATGAAGATAAGATGCTTTTTGAAGAGATAGAGAATCGATGTAGGCTCAATTTTGAGCTTCGGGGAAAGATGTCTTTAATACAACAAAAAAAGTATTTAGCGAATAAATCAGAGTTTACTCTGGGACATGTTGAAAAATTAATTTCGGATTGGATTAGTAGTAGAAGCGAATTTACAAAAATAAAACAGCCGATTAAATTTGACATGAAAAAACTTTTGTTAAATAAGAGTGAGATAGGTAATAGAGATCAATATATTAGAGCTAAAGGGCAAGAAATAATTGATTCATTAGGTGAAATGAGGTCATACAATTATTTGTATGTAACACATAGAGCTGATGGAATGGTCATTACTGTGGGGAAATCTTCTTCTAATGAT…
108638	Dam04_000000018186	100700	101210	r									ATGAATAACAATGATAGGTTATTGCGATTGCGTTATGCGATTGATTTGAAAGATACGGATTTGATTAAAGCTTTTGAGCTAGGCGGTGTACCACTGACTAAAGAAGAAGCTCAGGCGGTACTGACCAAAGTACAGGATAAGAACAAAGATAATGCAGAAAATAATGTGTATGAAAAAACCATCAACAACCAAGTTTTTGACGCATTCCTAAATGGCCTGATTCTCTTGGCGCGTGGTCCGCAAAAAGATAAGCCGATAGTAGACACGCCGCAAAAAAGCAAGGAAATCAAATATATCAACAATGTGTTGCTAAAAAAATTAAAAATCGCCTTGTCTATGACCACTGATGATATTTTAGACGTTTTTGCTGAGGCAGAAATCTATCCATCAAAAGGCGAA…
108639	Dam04_000000018186	101294	101894	r			23S rRNA (pseudouridine1915-N3)-methyltransferase [EC:2.1.1.177]	K00783					GTGGATGTTGTGCATAACTGTTGGGGAAATCTTTTTAACAAAAATAGCCAAAATAAACATATAGACGAAAAAATTGATTATAATAAACAAAGTGAGCATGAAGACCAAAGGAGAGAAAACATGAATATCAAAATTATCTCAGTAGGAAAATTAAAAGAAAAATACCTGATCCAAGGTATCAATGAGTATGTCAAACGGCTGAATGCCTATGCAAAAATCGAATTGATCGAAGTTCCTGACGAAAAAGCCCCGGAGAATTTAAGCGAAGCGCAAATGAGACAAGTAAAAGAAAAAGAAGGGGAACGGATCTTAGCGAAAATCAAAGAACAAGAATACGTCTATGCCTTAGCAATTGAAGGGAAAAATCCTACAAGTGAATCTTTTGCTAAACAAATCGAC…
108640	Dam04_000000018186	102201	103491	f			serine protease Do [EC:3.4.21.107]	K04771					ATGGATAGAAAAAATGTGACACCAAAGATGAAAAAAAGTAAAAATAATAGCCTCTGGCGTAAGTTAGGTCTGGGGCTTGTTGGAGGGATCGTTGGAGGACTACTGACAGCTGGCATTTTTTATGCAGCGATGGGCACTGGCAACAATAGTTCTACTGCTACAAGCGGCAATCAGAATTCTGCCGGTGAAACAGTTGTGGAAAATGTCAAAGTCAATGTAGATTCTGATATCACCAAAGCGGTAGATAAAGTTCAAGACGCTGTCGTTTCTGTTATCAACTTACAAAGTCAAAACCAATCAAGCGGTTTTGGCGGACTATTCGGGCAGCAAGAAGAAAGTAGCAGCTCAGATGATAGTAATTTGGAAGCTTATAGTGAAGGAAGCGGCGTGATCTACAAA…
108641	Dam04_000000018186	103529	104135	r									ATGATTTTTGCTTATAACAAAGCACACGTCGGAGACACCTTGATGGTTATTATAGCCGACGATAAAGGAACAGAAAACACTGTTGAACGCAAATGGAATGTTGCTCGGATCAAAGATGAACAAGGTCAAGTTGTTGCTTGGAACTTTTTCCATATCTCCGATCATCTAACAATCGAAGGGAACGGCCAAGTAAGCTTAACAGATGAGGAATTAGCGAAATTGAATCGATTGATCAAAGAAGCAGGATTCGAAGAACAGCTTGAAGCTGATCATGAACCGAAGATCGTTGTCGGGTACGTAAAAACATGCGTCCCACATCCTGATTCTGACCATTTATCGATTACTGAGACAGAAGTAGACAATGGTACAGTATTGCAAATCGTTTGCGGTGCACCCAAT…
108642	Dam04_000000018186	104339	104804	r									ATGAATCAAGAATATAAGAATATTTTAGTAGGTATCGACGGTAGTGAACAAGCACTTGCTGCTTTCAAAAAAGCGGTAGAAGTGGCTCGCCGTAATAATGGGAAAGTATATGTAGCAAACGTAATCGATCAGCAATTTTATAACTTTATGGGCTATGCACCTATTGATCAAAATCTAGTCGATCAGCAAACTGAAACAGCCAAGGAAATGATCGAAGAATGTAAAGAATATGGGAAATCTGTTGATTACACAAATATAGAAGGAATTATTGCATATGGTTCTGTTCGTGAATCCATGGCAGTCAAATTGCCAAAAAAATATGAGATCGATCTAATCATGGTTGGGCAGTCAGGTCTAAATGCAGTCGAACGCTTTATGACAGGAAGTGTAGCCAGCTAC…
108643	Dam04_000000018186	104825	105146	r									ATGATTATCCCAAATAGTTTAGAAGAATTAGCAGGCTACGTAGAAACTGGAAAGAGTGTATTTTTCTTTACTGCCGGCTGGTGCGGAGACTGCCGTTTTATCAAACCGCAAATGCCTGAAATTGAAAATGACTTTTCTGATTGGCAATTTATTGAAGTAGACCGTGACAAGTACATAGATGTAGCCGCTGAATGGAACATTTTTGGTATCCCAAGTTTTGTCGTGATCCAAGACGGAAAAGAATTAGGTCGTCTAGTGAATAAAGATCGTAAAACAAAACAGGAAATCGAATCGTTCCTAGAAAGTGTAACAAAAGGCTGA
108644	Dam04_000000018186	105289	106369	r			glutamyl aminopeptidase [EC:3.4.11.7]	K01261					ATGGAAGAAAAAACATTTCAACGAATCAAAGAGTTAACAGAATTACAAGGAACAAGCGGTTTTGAACAAGATGTTCGCGCTTATATGGAAAGTCATATGGAACCGCTGGTAGATGAGTTACAGTTAGATGGTTTGGGCGGCATTTTTGGTCTGCGCCATCATGAAGAAGTGGATGCACCCCGTGTAATGGTCGCAGCACATATGGATGAAGTCGGATTCATGCTGACACAAATCCAAGAAAACGGGCTTTTTAAAGTCGTACCTCTAGGCGGCTGGAATCCTTACGTTGTTTCTGCTCAGCGTTTTACACTTAAAACCTCTACTGGTAAGAATTATCCATGTATTTCTTCTTCCGTTCCCCCACATTTATTGCGAGGAACAAGCGGACAAAAATCAGTA…
108645	Dam04_000000018186	106568	106919	f									ATGTATGAAGAAAGCGAACTAAGCTATTTTAAAGGCGGGTTAGCAGTTGGAATCGGTCTAGGATTATTGAGCGGGGTAGCTTCAACGATTTGGTATCATCGCAAAAAAGTATTGTCAGCAGACCAAGTACTTGAAAATATCAAGTCATCTTTTCTAAAAGAAGGTGCAATCGAAGGTTCTTGGATCTCTTTTGAAAAGGAACCTATTAGGAAATTCGCCGTTCGGTCGAGTGCTTATCGGGGAGGTCTTTCTCGAATAGAAGATGGCGAAACTGTTTATTATGAATTTTTAGCAGATGCTCATACAGGAACCGTATTAGAAATTTCAAGAAAAAAAGGTGCAACAGATTAA
108646	Dam04_000000018186	107141	108089	f			dolichol-phosphate hexosyltransferase [EC:2.4.1.-]	K23684					ATGGAACAACAAGAAAAAATTGCTGTTCTGATTCCTTGTTACAATGAGGAAGCAACAATTTCAACAGTCATTGCAGACTTTAAACGAGAATTACCAGAAGCAGATATTTATGTCTATGATAATAATTCGACCGATCGAACATACGAATTGGCCGTTCAAGGTGGAGCAATCGTAAAAAAAGAACCTCGTCAAGGAAAAGGAAATGTGATCCGCCAAATGTTCTTTGATATCGATGCCGACTATTATTTAATGGTAGATGGCGATGATACTTATCCTGCAGAAGCTGTACATGGTTTGCTCGAGAAATTACGTTCTGGTGAAGCAGATATGGTCATTGGTGATCGCCTATCAAATGGAACCTACTTTGATGAGAATAAGAGACCTTTCCACGATTTTGGA…
108647	Dam04_000000018186	108145	109564	r	Pathway modules; Amino acid metabolism; Lysine metabolism	M00016	succinyl-diaminopimelate desuccinylase [EC:3.5.1.18]	K01439			Lysine biosynthesis, succinyl-DAP pathway, aspartate => lysine	M00016	ATGACAATTGATTGGCAAAAAGAAGTAGAAGCACGTAAAGAAGACTTGCTTGAAGACTTGAAAAATCTTTTACGTGTCAACAGCGAGCGCGATGACTCAAAAGTAACACCAGATGCACCATTTGGACCTGGACCTCGCGACGCATTGAAACATATGTTAGCTTATGGCGAACGTGATGGATTTAAAGTAAAAAATGTCGATAACTATGCAGGGCATATTGATCTTGGCGAAGGAGACGAAACGCTAGGGATATTTGGACACATGGATGTCGTTCCTGCAGGAGATGGCTGGGACACAGATCCTTATGAACCAGTAATCAAGGATGGAAAGATCTTTGCACGCGGATCAAGCGATGACAAAGGTCCAAGTATGGCAGCTTACTATGCGATGAAGATCATT…
108648	Dam04_000000018186	109712	110558	f			ADP-dependent NAD(P)H-hydrate dehydratase [EC:4.2.1.136]	K17758					ATGCTGATAAACGAACAACTAGTGAAAAGAGTCATCACACCTCGTCCAAAAATTTCACATAAAGGAACATTTGGACGTATCGTTTTGATTGGCGGCAATGAACAATATGGCGGAGCAATCATTATGAGTGCTTTAGCTGCCGTACACAGCGGAGCGGGTCTCACGACTGTAGTAACTGATGAAAAAAATCGGAGTGCTCTTCACAGTCATCTGCCAGAAGCAATGATTGTAGTTTGGACGGATACTGACCAGTTTCTTTCCGTAATAAAGCAAGCAGATGTACTCTTGATTGGTCCCGGATTGGGTACTTCTTCTAAGAGTTTGGAACGTTTCAAACAAGTACTAGAAAACCAATCAAAAGAACAATGGCTGGTGATTGATGGCTCTGCTTTAAGTTTA…
108649	Dam04_000000018186	110561	111002	f			acyl-CoA thioester hydrolase [EC:3.1.2.-]	K07107					ATGGAGAAATTTACAGGTTATGTGCGAGAACCTTTTTATTATGAAACAGATCAAATGGGGATTATTCATCACAGCAATTATATCCGCTGGTTTGAAGAGGCTCGGGTAGCCTTATTGGTACATCTAGGGTTTCCCTATAAAAAAATCGAAGAATCTGGGATCATCATCCCCGTTCTGGAAGTAAATTGCAGCTATAAAGAAATGATCCATTACGGAGAAAAAGTGAGCATCCATCCAACTATCCAAAAGTATACGGGGACACGGTTGGATTTTAGCTACGAAATTGTGGGAACTGAAGACAAAAAATTAAAAACTACTGGCAGTAGTAAACACTGTTTTTTACTTTCTGATTCGCAACGATTAGTGAAGCTGAGCAAAGTCAATCCGGAGTTAGATCAG…
108650	Dam04_000000018186	111078	111246	f									ATGTATGTCGTTAAAGTAATGCACGGTTACATCGATAAAACTGGCTGTCGCACTCGGGAAAAAAACTTAGACAATCTGCTCATTTTCAAAGACAAAAAAGAATCCGAAGCTTTTGCTAAAAGAATCGGCGGTCGTGTCAAACCGATCCAAGAGGTACGACCAGATTGA
108651	Dam04_000000018186	111381	112068	f			GntR family transcriptional regulator, rspAB operon transcriptional repressor	K22293					ATGGTTATCAATAATTTGCAACAGCAAGCTTATGAATCTATACGTAAACAAATCATTTATTCCGAGTTAGCACCTGGAAGTAAAATCTCCGATAAAGTGTTAGAAGAACAACTAGCTATCGGGCGTACACCGATTCGAGAAGCACTGATCCAACTGCGCAATCAAGAGCTTGTAAAAACCATTCCACAGTCCGGCACTTATGTTTCAAAAATCGATATCCGATCTGCTTCATTAGCCCGTTATACGCGGGAAAAGTTGGAAAAACCGATCCTGCAAGAATGCAGTGCGAAAATGACCAAGCAAGATCAAGCTAAACTAGAAAAAATACTAGAACAAACCGATCAGGCAGTAATCGCTCAAAATAAAAAAGCTTTTTTTGATTTGGATACTGATTTTCAC…
108652	Dam04_000000018186	112475	113165	r									TTGCCGGAAATATCAAACAAACATAAGTTAGAAGAGTTACTAAACGAATTACAACAGATCCCCGAAGAAATTTGGGGATTCTACCAGTTTCGGCGAGATTTATTTTGGAAAAAGATTCCTTTGTCCAAGCAGAAAATTCTTATACAACAATCAATCGATTGTGGTATCGAAACGGCATGTAGCATCAAAAAAAAGTACCCTTTTGCCGATGTAGGAGAAATTTGTGAACAAATGGCTGTTCCAATCGTTTCCTGTGAATCAGAGCAAATAAACGAACGAATCACTTTTGCAACTTATGCAGAAGATGAAGGGATTCGATTGATGACGGAGCCGTTAGAAAAATTAAAATGTTCAGGACTAGCTTCGATCTCTAAAGAAACAGCGCAAGCTTTGATTATT…
108653	Dam04_000000018186	113139	115269	r									ATGAAACGTTTTGTGCGAATGGGAATTGATGTTGGCGGTACACATACGAAAGCAGTCGCAATCGATAATGCGACGCACGAAATCATCGGAAAATCTTCAGTGAAAACAACCCACGATGATGTCCGTGGAGTAGCCGCAGGTGTCGTTCAGTCTTTTCAAAATTGTTTGCGGGAAAATAATATCAGTCCAGAAGATGTTGTGTTTGTTGCACATTCTACCACACAAGCGACTAATGCACTGATTGAAGGAGACGTAGCAAAAGTCGGCGTAATCGGGATGGCAAAAGGTGGATTAGAAGGTTTTTTAGCAAAACGACAAACTAGATTGAACGATATCGATTTAGGGAATAAGAAAAAAATAGAGATTGTCAATGCATTCTTACCTGTCAAACACTTAAAT…
108654	Dam04_000000018186	115316	116654	r									ATGAGTGATATTATTATTGGTATTTTGTTAGTTATCTCATTCTTTTTCATGGTCTGGTACTGTGTAAAAGGCTACAACTTGATGGTCGGCTTTGCCATCATGGCTACTGTATGGATGGGATTAGCGCTAGTCGGAAACACGTTTTCACCAAACCCGGCGATGGAAGGGCAAGGAGTAATTGATGTGTTGACGCATATCTATACGACGGGGCCAGCTGAGTACGCCAAATCGATCTTGGTAAATGTCTTCTTTGGTGCCTTTTTCGGGCGTGTTCTAGTAGATAGCGGAATCGCAGCTACCCTGATTCGAAAGGTAGTTGAACTTGGAGGGGACAAGCCAAGAATCACGATGAGCTTACTATGTATTGTAACCGCTGTTATATTCATGTCGATGACAGGA…
108655	Dam04_000000018186	116905	117265	r			large subunit ribosomal protein L20	K02887					ATGGCACGTGTTAAAGGTGGAACAGTAACTCGTAAACGTCGTAAAAGAGTGCTAAAATTAGCAAAAGGTTACTACGGTTCAAAACACACTTTATTTAAAACAGCAAAAGAACAAGTAATGAATTCATACAACTACGCATATCGCGATCGTCGTCAAAAGAAACGCGACTTCCGTAAATTGTGGATTGCTCGTATCAACGCAGCAGCTCGTATGAATGGCTTGAGCTACTCAAAATTAATGCACGGTTTGAAAGTTGCTGAAATCGACATCAACCGTAAAATGTTAGCTGACTTGGCTGTTAACGATGCAGCAGCATTTACTGCATTGGCTGACCAAGCAAAAGAAGCTTTGGCTAAATAA
108656	Dam04_000000018186	117317	117518	r			large subunit ribosomal protein L35	K02916					ATGCCAAAACAAAAAACACACCGCGGATCAGCAAAACGTTTCAAACGTACTGGTAAAGGCGGATTGAAACGCTTCCGCGCGTTTACAAGTCACCGTTTCCACGGCAAAACAAAAAAACAACGCCGTCAATTGCGTAAAGCAAGCATGGTTTCTAGTGGCGACTTCAAACGTATTCGCCAACAACTAGCAAAAATGAAATAA
108657	Dam04_000000018186	117589	118114	r			translation initiation factor IF-3	K02520					ATGACCATAGCAAAGGATATGATGGTTAACGACGGCATTCGTGCACGAGAGTTACGATTGATCGGTTCAGATGGTGAGCAATTAGGAGTTAAGACAAAAGCAGAAGCATTGAATATTGCAGAACAAGCAAACTTGGATCTTGTGTTAGTTGCCCCTGGTGCGAAACCACCAGTTGCGCGAATCATGGACTACGGTAAATACCGTTTCGAACAACAAAAGAAAGACCGCGAAGCGCGTAAAAAACAAAAAGTGATCAATGTAAAAGAAGTTCGCTTAAGTCCTACGATCGACTTGAATGACTTCAATACAAAACTTCGTAATGCACGTAAGTTCTTGGAAAAGGGCGATAAAGTGAAAGCTTCTATCCGTTTCAAAGGCCGTGCCATTACCCATAAAGAA…
108658	Dam04_000000018186	118433	119066	f									ATGAAAAAAATCGAACCTATTCCACCTTCTCTTCCTCTTCTTACAAAGGGAGAGTTTTATTTAGAAGATGAGGAGATCTTCTCTGGTCTTCTGATCAACGGGGGTGACCAAAGCTATCTCGATGCCAAAAATATGGTATTAAGAGAGAGTCATATCCAAAAACTTACGATGCAAAAAACAGTTTTACGTCATTTTGAATGCAGTAATGTCATTTTTGAAAAATGTGATTTTTCCAATCTGGAGTGGATTGGTGGCAGTTTCCACCAAGTCGTGTTTCATCAATGTAAATTAACAGGTACGAATTTTGCCGAAAGTTATCTTCGAGACTGTACTTTCACTGATTGTATTGCTTCGATGGCTTCCTTTAGTAGTACAAACTTGAAAGCTGTCTCCTTCGAT…
108659	Dam04_000000018186	119067	119973	r									ATGCGGGAAAAACACTATTTTAATCAAGACCGTAATTTTTGGATCAATGTACAGCAAAACGATGTGCTAGCTGTTAAAAACTTAAAAGAAGAATATGGCATTAGTGACGAGATGCTGACTTATTCTCTAGATAAAAATGAACGGGCGCGCGTAGAGTACGATTCTTTTGATGAAGCGTTACTGCTTGTATCAAATGTTCCGCACCAGCAAAAAGTCGATAATCATTATGAAACTAGTCCTATCGCTTTTATTTTAAAAGAAGACGGTTTGTTTACATTTACCACGCCGAATACCGAGTACGTGATTCGACTAATTCGATCGCTTTTGGAACGAATGCCAGACATGAGTGTATACAGTTTATTGTTTCGTACATTGTTTTTGATTTCTGATTCCTTTTTT…
108660	Dam04_000000018186	120057	120711	r									GTGATCGTTTTAGCAGGTACAATTGGTGCCGGAAAATCAAGTTTAACAGAAATGATGGCTGAACACTTTGATAGTCAGGCATTTTATGAATCGATTGATGATAATGAAGTCTTGCCCTTATTTTATGCAAACCCTGAACAGTATGCTTTTTTGCTGCAAATTTATTTTTTGAATAAACGTTTTGCAAGCATCAAACAAGCAATGAAAGATGACAATAATGTATTGGACCGTTCGATTTATGAAGATTCACTGCTTTTCCATCTAAATGCAGATCTAGGAAGAGCAACAGAAACAGAAGTTCGTGTGTATGATGAACTGCTGGAAAACATGATGGAAGAACTTCCCTATGCTGCCCATAAAAAACATCCGGATTTATTAGTTCATATTCGTGTATCTTTT…
108661	Dam04_000000018186	121032	121977	f	Pathway modules; Biosynthesis of terpenoids and polyketides; Terpenoid backbone biosynthesis!!!Pathway modules; Biosynthesis of terpenoids and polyketides; Terpenoid backbone biosynthesis	M00095!!!M00849	mevalonate kinase [EC:2.7.1.36]	K00869			C5 isoprenoid biosynthesis, mevalonate pathway!!!C5 isoprenoid biosynthesis, mevalonate pathway, archaea	M00095!!!M00849	ATGGCAAACTATGGCCAAGGAGAATCAAGCGGAAAGATCATATTGATGGGCGAGCACGCGGTTGTTTATGGAGAACCAGCGATTGCCTTTCCTTTCTATGCAACAAAAGTCACCGCATTCCTTGAAGAGCTGGATGCAATGGACGATCAACTGGTTTCTTCCTACTATTCAGGAAATTTAGCCGAAGCTCCTCATGCATTAAAAAATATCAAAAAATTATTCATTCACTTAAAAAAACAGCATGACATCCAAAAAAACTTGCAACTGACCATTGAAAGCACGATTCCTGCTGAACGTGGAATGGGATCAAGCGCTGCAGTCGCCACAGCAGTCACTCGTGCTTTTTATGATTACTTAGCATTTCCTTTGTCTCGTGAAATACTATTAGAAAATGTCCAG…
108662	Dam04_000000018186	121969	122947	f	Pathway modules; Biosynthesis of terpenoids and polyketides; Terpenoid backbone biosynthesis	M00095	diphosphomevalonate decarboxylase [EC:4.1.1.33]	K01597			C5 isoprenoid biosynthesis, mevalonate pathway	M00095	ATGTTTAAAGGCAAAGCACGCGCATATACCAACATTGCTCTAATCAAATATTGGGGTAAGAAAAATGAAGAACTCATCCTTCCAATGAACAACAGCCTTTCGTTAACATTGGATGCATTTTATACAGAGACAGAAGTCATCTTTTCTGATAGCTATATGGTAGATGAATTTTATCTAGATGGCACCTTGCAAGACGAAAAAGCAACAAAAAAAGTCAGTCAGTTTCTTGACCTTTTTCGTAAAGAAGCCGGCCTCTCACTAAAAGCTTCAGTAATCAGTCAGAATTTCGTTCCTACCGCAGCTGGATTAGCCTCCTCTGCCAGCGGGCTAGCTGCTTTAGCAGGCGCTTGCAATACTGCTCTTAAGCTTGGATTAGATGATCTCTCTCTTTCAAGATTT…
108663	Dam04_000000018186	122959	124045	f	Pathway modules; Biosynthesis of terpenoids and polyketides; Terpenoid backbone biosynthesis	M00095	phosphomevalonate kinase [EC:2.7.4.2]	K00938			C5 isoprenoid biosynthesis, mevalonate pathway	M00095	ATGATTGAAGTATCTGCACCAGGCAAACTCTATATTGCCGGAGAATATGCAGTTGTTGAAACAGGCCATCCAGCAGTTATCGCTGCAGTCGATCAATTCGTGACAGTCACTGTAGAATCTGCACGAAAAGTCGGAAGTATCCAATCTGCACAATATAGTGGGATGCCTGTACGTTGGACAAGACGCAACGGAGAATTAGTTTTAGATATTCGGGAAAATCCTTTTCATTATATCCTTGCTGCTATTCGCTTGACTGAAAAGTATGCACAAGAAAAAAACATTCTTTTATCCTTTTATGATCTGAAAGTAACAAGTGAGTTAGACAGTTCAAATGGCCGGAAATATGGATTGGGTTCTAGCGGTGCCGTGACCGTTGCAACGGTCAAAGCCTTGAATGTT…
108664	Dam04_000000018186	124041	125106	f	Pathway modules; Biosynthesis of terpenoids and polyketides; Terpenoid backbone biosynthesis!!!Pathway modules; Biosynthesis of terpenoids and polyketides; Terpenoid backbone biosynthesis!!!Pathway modules; Biosynthesis of terpenoids and polyketides; Terpenoid backbone biosynthesis!!!Pathway modules; Biosynthesis of terpenoids and polyketides; Terpenoid backbone biosynthesis!!!Pathway modules; Bi…	M00095!!!M00849!!!M00096!!!M00364!!!M00365!!!M00366!!!M00367	isopentenyl-diphosphate Delta-isomerase [EC:5.3.3.2]	K01823			C5 isoprenoid biosynthesis, mevalonate pathway!!!C5 isoprenoid biosynthesis, mevalonate pathway, archaea!!!C5 isoprenoid biosynthesis, non-mevalonate pathway!!!C10-C20 isoprenoid biosynthesis, bacteria!!!C10-C20 isoprenoid biosynthesis, archaea!!!C10-C20 isoprenoid biosynthesis, plants!!!C10-C20 isoprenoid biosynthesis, non-plant eukaryotes	M00095!!!M00849!!!M00096!!!M00364!!!M00365!!!M00366!!!M00367	ATGAATCGAAAAGACGAACATGTTTCACTAGCTAAAGCCTTTCATGATAAACAAAAAAACGAATTTGACTTCGTACGGATCATCCATAACCCTTTGCCGCAAATAGCAGTTTCTGATGTCGATCTAAGTACACAGGCAGTTGGGTTTACACTAAGCAGCCCATTTTATATCAATGCGATGACTGGCGGAAGCGAAAAAACAAAAAAAATCAACCAAGATCTTGCAATCGTCGCAAGAGAAGCAGATTTGATGATTGCCACTGGTTCAGTCAGCGCTGCCTTGAAAGTCCCTTCTTTAGCCGATACTTATACGATTATGCGACAAGAATATCCTCACGGGAAAATCATTGCCAACATCGGTGCAGGGACTTCTGTCGAAAGAGCCAAAGAAGCTATCCGA…
108665	Dam04_000000018186	125354	126161	r			gluconate 5-dehydrogenase [EC:1.1.1.69]	K00046					ATGATGGAATTTAGTATGGATATGTTTCGTTTAGATGGAAAAGTAGCATTAGTCACCGGTGCTGTCTATGGTATTGGATTTGAGATTGCACGCTCTTTAGCTACAGCAGGAGCAAAAATCGTATTTAATAACTTGAATCAAGAATCAGTTGATGAAGGTATAGCGCATTATAAAGAAGCAGGCATCGATGCAAAAGGTTATGTCTGCGATGTGACCGATGAAGAAGCGGTTCAAGCGATGGTTCAACAGATCAAAGAAGATGTAGGTTCAGTTGATATTCTAGTCAACAATGCAGGGATCATCAAACGGACACCGATGATCGAAATGGATGCGGCAGACTTCCGCCAAGTAATCGACGTGGATTTAAATGCCCCATTCATCGTTTCAAAAGCAGTTATT…
108666	Dam04_000000018186	126177	127020	r			4-deoxy-L-threo-5-hexosulose-uronate ketol-isomerase [EC:5.3.1.17]	K01815					ATGCAAGAAATGGAAACACGTTATACACACAGTCCAGAAGATATCCGTCATTATTCAACGGAACAATTGAGAAAAGAATTTTTAGTAGAAAAGGTATTTGAACCAGGGAAAATCAGTTTGACTTATACGCACAACGATCGAATGATCTTTGGTGGAGTGACACCTACTGAAAAAGAATTAGAAATCACATTAGACAAAGAACTAGGTGTTGATTACTTCTTAGAGCGTCGTGAACTAGGTGTGATCAATATCGGTGGACCAGGATTCATCGAGATCGATGGGCAAAAAGAAGAAATGAAAAAACAAGACGGATACTATATCGGAAAAGAAACACGACATGTTGTATTTTCTTCTCAAGATGCTGAAAACCCAGCTAAATTCTATATTAGTTCTGTTCCA…
108667	Dam04_000000018186	127035	128043	r	Pathway modules; Carbohydrate metabolism; Central carbohydrate metabolism!!!Pathway modules; Carbohydrate metabolism; Other carbohydrate metabolism!!!Pathway modules; Carbohydrate metabolism; Other carbohydrate metabolism	M00308!!!M00631!!!M00061	2-dehydro-3-deoxygluconokinase [EC:2.7.1.45]	K00874			Semi-phosphorylative Entner-Doudoroff pathway, gluconate => glycerate-3P!!!D-Galacturonate degradation (bacteria), D-galacturonate => pyruvate + D-glyceraldehyde 3P!!!D-Glucuronate degradation, D-glucuronate => pyruvate + D-glyceraldehyde 3P	M00308!!!M00631!!!M00061	ATGGGAAAAGTAGTGACACTCGGAGAAATCATGTTGCGATTGTCCACAGAGCAGGGAACCCGTATCGATTCAAGTGAACGATTCGCTGCCCATTATGGCGGAGGGGAAGCAAACGTAGCAATTTCTTTAGCTAATTACGGACATGAAGCGATTTTTGCTACAAAAGTACCTGATAACGCATTGGGAAAAGCAGTCAAAAAGCACTTGCAATGTTATGGAGTAGATACGAAACAGGTATTATCTGGTGGATCAAGACTAGGTACTTATTATATGGAAACTGGTAGTGGCGAACGCGCCGCCTCAGTGATCTATGATCGTGCCGGATCAAGTTTTGCTGAAATGGATCATTTGGAATGGTCGCTAGAGGAGTTATTCCAAGGAATAGATATATTTCATGTT…
108668	Dam04_000000018186	128049	128694	r	Pathway modules; Carbohydrate metabolism; Central carbohydrate metabolism!!!Pathway modules; Carbohydrate metabolism; Central carbohydrate metabolism!!!Pathway modules; Carbohydrate metabolism; Other carbohydrate metabolism!!!Pathway modules; Carbohydrate metabolism; Other carbohydrate metabolism	M00008!!!M00308!!!M00631!!!M00061	2-dehydro-3-deoxyphosphogluconate aldolase / (4S)-4-hydroxy-2-oxoglutarate aldolase [EC:4.1.2.14 4.1.3.42]	K01625			Entner-Doudoroff pathway, glucose-6P => glyceraldehyde-3P + pyruvate!!!Semi-phosphorylative Entner-Doudoroff pathway, gluconate => glycerate-3P!!!D-Galacturonate degradation (bacteria), D-galacturonate => pyruvate + D-glyceraldehyde 3P!!!D-Glucuronate degradation, D-glucuronate => pyruvate + D-glyceraldehyde 3P	M00008!!!M00308!!!M00631!!!M00061	ATGAAAAAAATTGATATTTTATCTCGATTGAAAAACGCCGGAGTGATTGCGGTGGTACGCGGAAAAAGCAAAGAAGAAGCTTTGAATGCTTGCCACGCAATCATCAAAGGTGGTCTAACTGGTATTGAGTTGACTTTTACAGTCCCTCAAGCAGATCAAGTAATCAAAGAACTTTTGTCATTCTACAAAGACCAACCAGAAATAGTGATTGGCGCAGGCACAGTATTAGACGCTGTCACAGCTCGCTTGGCTATCTTAGCTGGCGCAGAGTATATTGTTAGCCCTTCCTTTGATCAAGAAACGGCAGAGATGTGCAATCTGTATCAAATTCCTTACTTACCAGGATGTATGACTATTACCGAGATCAAAACAGCGCTGAAAAGCGGGGTAGATATCGTC…
108669	Dam04_000000018186	128793	129552	r									ATGGAAAATAAAAAGCCTTATGGAACTGTATTGATCAAAGCCTCTAAAATACTAGACTATTTAGCGGAAAACCAAGATGTCTCTTTGCAGACGATCGCAAAGGGTGTGGGAATGACCTCTTCTACAGTCTTGAAAATACTAGATACTTTGTTGATGATCGGCTACGTAAATAAAAATTCAGAGAAAAACTATCGTTTAGGTGCAAAGCTTATTCGCTACGCGAATAAAAACATTGAACAAATCGATTTGGTAGAGTTGACTTTACCGTTTTTAGAACAGCTGCAGCAAAAGATCGATGAGACTATCCACTTAGGGGTATTGGACAACAATGAGATCTTGTACGTGAACAAACTAGATCCAAAACATCAAACGATCCGCATGTCTTCAAAAATCGGAATC…
108670	Dam04_000000018186	129678	130830	r			lactaldehyde reductase [EC:1.1.1.77]	K00048					ATGAGTAATCGAATGATTTTAAATGAAACATCGTATTTTGGAAAAGGAGCGATTGAGTCGATCGTCCCTGAATTTCAGCAGCGAGGATTCGGCAAAGCAGCTGTCATTACTGACAAAGGATTGATCGAGCACGGTATAGCAACAAAAGTAACAGAACTTCTAGATAAAGCAGCAATCGCTTATGCTTTATACGACGGGATCGTACCTAATCCAACGATCCAAAATGTAAAAGATGGAGTGGCTTTTGTTAAAGAGGCAGAGGCAGACTGTTTGATCGCAATCGGTGGAGGTTCGCCAATCGATACGGCAAAAGCCATTGGGATTATTTTGACGAATCCAGAGTTTTCAGACGTCATTAGTTTAGAAGGTGTTGCTGATACGAAAAATCCATGTTTACCT…
108671	Dam04_000000018186	130911	131223	r			L-rhamnose mutarotase [EC:5.1.3.32]	K03534					ATGGTGAAAAAAGCTTTTTGCATGAAAGTTTACCCAGAAAAACAAGAAGAATACAAAAAAAGACATGATGAACTTTGGCCAGAAATGCGTACAGCACTTCGTGAACACGGGGTCATCGACTATTCGATCTATCTTGATCCGAGTACAAGTTTGTTATTTGGTTACTTAGTGATCGAAGATGAAAAGTTATGGGAAAAAATGGCAAATACATCTATCAATCAAAAATGGTGGAAGTACATGGAAGATATCATGGAGACAAATCCAGATGCCTCTCCAGTCAGTTGGGAATTGATGCCAGTCTTTGAACTGTAG
108672	Dam04_000000018186	131224	132070	r			rhamnulose-1-phosphate aldolase [EC:4.1.2.19]	K01629					TTGAAAAAAATAGATATTTTACAAGCGCCTTATGTGAAAGAAATGATCGAAACGACGTCGAATCTTTATCGCTTGGGATGGGATGAAAGAAATGGCGGGAATATTTCTTATTTACTAAAAGAAGAAGAGATCACACCGTTCTTGGATCCTGAAAAAGTGATCCGCCGCATCTCGATGATTTTTGATGCCAGCCGTTTAGCAGGATGCTATTTTATTGTAACTGGTTCAGGAAGATATTTTAAAAATGTAGCGAGCGAACCTGCCGAGAATCTTGGAATCGTTCGAGTTGCTGAAGATGGCAAAACACTGGAACTTTTGTGGGGGCTGGAAAACGAATGCCTTCCTACAAGCGAGTTGCCAAGTCATTTCATGAGTCATATCGCCCGTTTAGAAGTAGAC…
108673	Dam04_000000018186	132083	133340	r			L-rhamnose isomerase [EC:5.3.1.14]	K01813					ATGAACACGATTGAAAGAAATTACGAACAAGCAAAAGAAAAATATGCAACTATCGGTGTAGATACAGATGCTGTACTAGAAAAGATACAGGACATCAAAATTTCTATGCATTGCTGGCAAGGAGATGATGTCAAAGGTTTCTTGACACCGGATGGCGAATTGACCGGTGGAATCATGGCGACAGGGAATTTTCCAGGAGCCGCACGAACACCTGAAGAGCTTAGACAAGATCTGGAGAAGGCTTATTCGTTGATACCGGGCAAACACAAATTGAACCTTCATGCTATCTATTTGGATACAGAAGAATCTGTCGATCTAAATGAAATTGAGCCGAAACATTTTGAAAAATGGGTAGAGTGGGCAAAAAAAGAAGAAATCGGTCTTGACTTCAATCCGACT…
108674	Dam04_000000018186	133336	134797	r			rhamnulokinase [EC:2.7.1.5]	K00848					ATGAATCCAACATTTGTTGCCATCGATATCGGTGCATCAAGCGGACGACTAATGAAAAGTACGAGGGATGCAAAAGGTTCTTTGATCTTGGAAGAAGTACACCGGTTCAAAAACGGCTTTCGGAACAAAGACGGTCACGATCGCTGGAAGATCGATTATCTTATCAAAGAGATTTTGATTGGATTTGAAAAATTAAAGCAGACAGGAATTGATCGCCTTTTTGCGGGGATCGATACATGGGCAGTCGATTACTGTCTGATTGATGAACAAGGGGATCGGATAAATGATCCGATTGCTTACCGGGACAAGCGTACCAATGGAGCAGTAGAACAGTTTTCTGAAATCTATTCTCTAGATAAGTTGTATGAGCAGACAGGGATTCAGATCCAGCCTTTCAAT…
108675	Dam04_000000018186	134949	135819	f			AraC family transcriptional regulator, arabinose operon regulatory protein	K02099					ATGGATTACTGGGAAAAAGCCAACCACTCATGGTCGGAAGACTCAAAAAGAGTGATCTTGACGCCTACACAAAGAAGCAGGAATTTATTTTTTTATATCCAAGAAATCGGTTACTTCAAAGCACCAATCCCTTACTATACTGAACGAGCACATTTACCTTCTTACTTGATAAAGTTTACTTTGTCTGGCAAAGGTTCGCTTACATATAATGATAATCAGCAACAGCTAAAAGCTGGAGACTTATTTTTTATTGACTGCCAAGAATATCAGCGTTATCAAACGATCAGCGAAGAACCATGGGAAATGGATTGGATCCATTTGAATGGTCAGAACGTCCAATCATTTTATCAGGAGTTCACAAAAGACGGCCATAACACCTTCCATTCAACAGGGGATCCA…
108676	Dam04_000000018186	135944	136844	r									ATGCTCCAAAAGAAAATCAGCGGTGAACAAGTCAATACGATGGTTTCTGATCAGTATGAAATCTATCATGTCAAAGATGTCGTCAGCCAAAATAAAACGATCTATCATCATCATGATTTCTATGAGATCCATGCTACATTAAAGGGAGAAGCGACTTTTTATTTGAACGGACGACAATTTACGATCAAAGCAGGAAGTGTGCTGCTCATCCATTCCAATGATTTGCATCGTATCGTCCGCCAATCTTCAGATGTATTCGAGCGTGTCTATATCTTTGTCACCCCTTCTTTTCTAGAAAGTCGTTCCACGCCATGGTCTAATCTATCGGCTTGTTTTCAACCAATGGGAGAGAAGAGGAGTCGTGTATTGCAAATAGAACAGGAAGTATTGAAGCAAAAA…
108677	Dam04_000000018186	137008	137833	r									ATGTTGAACATTACAATTAGAGGACATGATCTTTCCGAAGTCCAAACGATAGAAGATCTTGCAGAAAAAACAAAAGAACAAGGGATTCATACACTGCAGCTCGCCTTAGGTCTTTCGTTTCCTGAAATACCTTCTGGCGCAAATGAGATCAATTCTGGGATGGGAAATTATGTCAAACGAGTTTTAGAAAAGCAAGAAGTGACCGTAGGAATTTTAAGTTGCTATATCAATATGATTCATCCAGATTTAACGATACGAGAAGAGTTGCTGACAAAGTTCGAGCAGTATCTTCGCTATGCTTCTTCCTTTGGTGCGTCGATGGTTGCTTCGGAAACTGGATGTGTTTTGCCGGAAATCCAATATACGGAAGAAAATTTCACAGATGAAGCATTTGCTGAA…
108678	Dam04_000000018186	137843	139139	r			C4-dicarboxylate transporter, DctM subunit	K11690					ATGGCAATAGAAGCCGGATTAGTGTTATTTTTTGTATTTGTTGTGTTGCTTGTATTAGGGATGCCGATTGCTATAAGTATTGCATTCTCATCGATGATGACTTTATTGTTAGTTATACCGTTTGATGTTTCTGCTTTTAGTTCAGCTCAAAAAATGGTGGGAAGTATCAATAGTTTTTCGCTGATCGCTATTCCGTTTTTCGTTCTCTCGGGCATTATCATGAATAATGGAGGGATAGCTAAGAAACTAGTGGATTTTGCGATGTTGTTCGTCGGGCGCGTGCCGGGGGCTTTGGCTCATACGAATGTGTTAGGGAATGCTTTATTTGGTTCCATCTCTAGCTCGGCCATTGCCGCTTCTACCGCGATTGGCGGAGTGTTGATCCCTCAGCAAGTGGAA…
108679	Dam04_000000018186	139154	139634	r			TRAP-type transport system small permease protein	K21394					ATGAAAATGATTTTAAACAAGGTATTAGAGATCCTGGGAGCTGTTTTGCTTGTTGGGATGGTCGCTGTTGTTTTATGGCAAGTATTTTCCAGAACGGTTTTAGGAAATCCAAATACGGTCACGGAAGAGCTTGTTCGATTCGGTCTTGTCTGGTTTGCCATGTTGTCTTCCGCGTATGTTGTGGGACAAAAAGCACATTTAGCCGTAACGGTTTTAAGTGAAAAATTAACTGGCAAAAAAAGTAAAATTTTAGAAGTTGTTGTTCAAAGTTTATTTCTGGTATTTGCTGCGATGATCATGGTGTATGGCGGATGGAATGCTGTCACATTGACAATGGGGCAGATCTCGCCTTCTTTAAGTATTCCTATGGGATATGTTTATCTGTCAGTACCTGTATCG…
108680	Dam04_000000018186	139639	140668	r			TRAP-type transport system periplasmic protein	K21395					ATGAAAAAAACATCACTGCTGTTTGCAGCAAGTTCGCTTAGCCTAGGTCTGCTAGGTCTAAGCGGCTGCGGAAATAATTCTAGTGTGGCAACTGTCGCAGATGCAGACGTAAATGAGATAGTTACCTTGCGCTTTGCTTATGCAAGCAACAGCCAGCCAGTAATTGATGCAATGAATGAATTTGGGCGTTTAGTAAAAGAAAAAACAGATGGTTCCGTACAGATCCAGTATTTCCCAGATGGACAACTGGGTGGAGAACGTGAACTGATCGAATTGACACAGTCAGGAGCAGTAGATTTCACAAAAGTAAGTGCCTCAGCGTTGGAAAGTTTCTCTAAAGATTATTCGATTTTTTCAGTTCCTTATCTATTCAATGATGAAGAACATTTCTTTAAGGTG…
108681	Dam04_000000018186	140684	141791	r			unsaturated rhamnogalacturonyl hydrolase [EC:3.2.1.172]	K15532					ATGATTATTAAAGAAGAGATTTTTGTACCTAAAGAATTAGTGAAAGAAAAAATTGACCTGCTCGTTGAAAACTTGACAACGATCAAAGACGATAATGGTGAATTTTTGTTGGACTTTGATGGACTGAAAGTAGATGACAAAAGCTGGACAGTGTGGAATTGGCCACAAGGTGTCGGTCTATATGGTATTTATAAAAATTACCAGATGACAAAAAATCCTCGCGCTTATCAAGTGGTCAATGAATGGTTTGAGGATCGTATGGAAGAAGGCGCTCCGCCCAAAAACGTCAATACAATGGCACCGCTATTGACTATGGCTTACTTGTATGAAGACACGAAAGATTCACGCTATTTGCCTTATTTAGAACAATGGGCAGAATGGGTCATGAATGACATGCCT…
108682	Dam04_000000018186	142019	144617	r			acetaldehyde dehydrogenase / alcohol dehydrogenase [EC:1.2.1.10 1.1.1.1]	K04072					ATGGCTAAAGTAATGGAAAAAGAAAAAACGAAGACAATTGACGTACAAGCAATGATTGATGATTTGGCAGAAAAAGCAAATGCAGCATTGAAAGAAATGGAAAGCTTTGATCAAGAAAAAGTAGACCATATCGTGCATGAAATGGCAATGGCAGCTTTGGATCAACATATGCCATTAGCGAAGATGGCTGTAGAGGAAACAGGCCGCGGTGTTTACGAAGATAAAGCAATCAAAAATATGTATGCGTCCGAATATATTTGGCATAATATCAAACATGATAAAACAGTTGGTGTGATCAATGAAGATGTCCAAAAAGGGTTGATTGAAATTGCTGAACCAGTCGGTGTGGTTTGCGGAGTAACTCCAACAACGAATCCGACTTCCACAACGATTTTCAAA…
108683	Dam04_000000018186	144630	144825	f									ATGGGTCATGGTTATTTGTTAAATCATTCACATGTATATCATACAATATTTATTTTTCTATGTAAACACTTTTTTGTGATTTTTTTCACAGTTATTTTTAAATATAAAATTGCTTTATTTACAGGTGTTTGTATAGAAAAATATATAAAGTTATTTATTATTATTTATATGACACACCCGATTATTCAATATTGA
108684	Dam04_000000018186	144921	145260	r			preprotein translocase subunit YajC	K03210					ATGGGAACATTACCAATGCTTGTGATGTTTATCGCGCTATTAGCAATGTGGTTTTTTATGTCACGTTCGCAAAAGAAACAACAGCAAGAACGTCAAAACTTGTTAGATAGCATGAAACCAGGTGATTCAGTCGTAACGATCGGCGGATTACATGGAGTTGTTTCAGAAATCGACAATGACAAACGGACAGTTGTTTTAGACTGCGAAGGGATCTTCCTTGAGTACGATCGTGCAGCAATCAAAACGGTCAAACCAGGGACTGTCGTAACAAATGATGCAACGACTACTGTTGAAACAACAGAAACGCTGGAAGAGACAGAAGAGAAGGAAGAAAAATAA
108685	Dam04_000000018186	145356	146502	r			queuine tRNA-ribosyltransferase [EC:2.4.2.29]	K00773					ATGACGCAACCTGCCATTCGCTATCGTTTAATCAAGAAAGAAAAACATACTGGCGCGCGTTTAGGGGAATTGATCACGCCACACGGAACTTTCCCCACACCAATGTTCATGCCAGTAGGAACATTAGCTACAGTAAAAACAATGTCCCCAGAAGAGTTGAAAGAAATGGGTGCTGGCGTTATTTTAAGTAATACATATCATTTATGGCTACGCCCTGGTGAAGACTTAGTAGAAGAAGCTGGCGGACTGCATAAATTTATGAACTGGGATCAACCGATTTTAACAGATTCAGGCGGCTTTCAAGTTTTTTCATTAAGTGATATGCGGAATATCGAAGAAGAAGGCGTGCATTTCAAAAATCACTTGAACGGTTCGCGTATGTTTTTATCACCAGAAAAA…
108686	Dam04_000000018186	146657	147419	f									ATGACAGAAATATTTTTTGATACATGGTATATTGGTGTTATTAAAGAAAAGGAGGGAAAAATCATGCAATCTTCTGCAGAATTAAAACGCCAAGCAAAAGAGAGTCTAAAAGGACGTTGGGGACAAGCTGTTTTACTAAATCTAATCCCTACATTGATTGGTATTGCTGCTATTCTTCTTATTATGATTCCTATTATCTTGTTTGCCACCACCATATATGATGGATCAGCGAGCGTCTCAGATGCGACAACTTCAGGAGGCGGTAGTTCAGGAGGCGGTGGCGGAATTATTTCCAGCATCATTAGCGCTTTGTTCATGAGCGGTATTTCTTGGACTTATCTTGATATTTTACGTGGACAAAAAGATCAGATCGAACCATTCAAAGATGCATTTCGTGGA…
108687	Dam04_000000018186	147586	150226	r			P-type Ca2+ transporter type 2C [EC:7.2.2.10]	K01537					ATGGAAGAATACAAGCAGACAATAGAAGAAGTAAAGAAGGTAACAGAAGCAGATCCAGATACTGGGTTGTCTTCACAAGAAGTGGATGAACGGCGAAAAAAGCAGGGATTGAATAAATTCGATGAGGCGCCGAAAGAATCGATGATCAAAAAATTATTTCGAAGCTTGTCCGATTTTACAACGATCATCCTTCTTGTAGCAGCGGTGATTTCCTTTTATACCGCATTTGCTACAGAACATGGGGATTTATTTGAAGGACTGCTGATCATCGCTATCGTTGTGATCAACTCGGTATTGGCGATTGTCCAAGAAGGAAACGCAGAAAAAGCACTGGAATCCTTGCAAGATATGAATAAACAAACGGCAACTGTCATACGAGACGGCAAAGTGACCACTGTT…
108688	Dam04_000000018186	150844	151876	r			S-adenosylmethionine:tRNA ribosyltransferase-isomerase [EC:2.4.99.17]	K07568					ATGTTAACAACAGAAGATTTTGATTTTGACTTGCCGGAAGAATTAATCGCACAAACACCATTAAAAGACCGCGATCATTCTCGTTTACTTGTTTTGGATCGGAAAACTGGAGAGATGGAAGATAAACATTTCCATGAAATCATTGAAGAGTTACAGCCTGGTGATGCGCTAGTTATGAATAATACACGAGTTCTGCCTGCTCGTTTATATGGAGAAAAACCAGATACTGGTGCGCATTTAGAAGTCCTTCTTCTAACGAATACACAAGGAGATACGTGGGAGACATTAATCAAACCTGCGAAACGTGCCAAAGTTGGGACAAGAATCTCTTTTGGTGATGGCAGATTGCAAGCAGTAGTGAAAGAAGAATTGGAACACGGCGGACGGATCATTGACTTT…
108689	Dam04_000000018186	152068	153244	f			osmoprotectant transport system ATP-binding protein [EC:7.6.2.9]	K05847					ATGATTGAATTTCAAAATGTGTCAAAAATTTATAAAGGTGGAAAAGTCGCTGTAGAGGACGTCAATCTTTCATTTGAAAAGGGTGAGTTCATTTGTTTTATCGGTACGAGCGGAAGCGGAAAAACGACGACGATGCGGATGATCAACCGAATGACTGATCCAACACAAGGGAAAATTTTGATTGATGGAAAATCCATCCAAGAAATTGATCCAGTGGAATTGCGACGTCAGATCGGCTATGTTATCCAAAGTATTGGATTGATGCCTCACATGACGATCCGTGAAAATATCACTCTTGTCCAAAAATTGTTGAAAGTCAGTCAAGAAGAACGGAATAAAACAGCTGAAAAAATGATTGATCTTGTGGAATTGCCCCGTGAGATGTTAGATCGCTACCCA…
108690	Dam04_000000018186	153247	153889	f			osmoprotectant transport system permease protein	K05846					ATGCAGCAGTTTTTTCATCAGCACGGTTCAGAAATTCTCTCAAAAGGTTTTGAACATCTTTATATTTCGGGACTTGCTTTGATCATTGGTATCATCATTGCTGTACCGCTTGGTGTCTTACTGACACGTTTTCCAAAAGCTGCCACGATTGTGATTGGCTTAACCAGTGCCTTGCAGACAATCCCTTCTCTTGCTTTATTGGCATTGATGATCCCGCTATTTGGCGTAGGTAAATTACCTGCGATTATCGCACTCTTTATTTATTCATTATTGCCGATTTTACGTAATACGTACATTGGGATGAAAAATGTCGATTGGAATTATCGGGATGTGGCAAAAGGCATGGGGATGACTGAGTTCCAATCCATTTTTTCCGTTGAATTGCCCATTGCTATGCCA…
108691	Dam04_000000018186	153885	154803	f			osmoprotectant transport system substrate-binding protein	K05845					ATGAAACGTATATTAAAAATGACCATGATACTTTCCTCCCTTCTTATACTTGCGAGTTGTTCTTTCCCTGGTCTTGCCAGCAATACAGATGAAGACACCATTTCGATCACAGGTGGAATCACTTCAGAAGCACAGATCTTAGCAAGCCTAGTTGCCGGAATGGTTGAACATTATACAGATAAAAATACCGCAATCATCAACAATCTGGCTACCACAACTATCAACCATCAAGCGATGATGAACGGAGATGCTTCAATTTCAGCGGCTCGCTACACAGGAACAGATTTAACGACTACATTGAACCTTCCTCCTGAAAAAGATCCGAAAAAAGCGTTTGCTACCGTGAAAGATGAATTTGAGAAAAGATACGATCAAACGTGGTTCCCGTCCTATGGTTTT…
108692	Dam04_000000018186	154817	155471	f			osmoprotectant transport system permease protein	K05846					ATGAATGTCTTTCAACAATTTTTCTATTATTTCCAGGAAAATGGCTCCTATATCTTTGCACAATTTATCCGTCACTTCCTGATTTCTATCTATGGTGTCCTCTTTGCAGCAGTTGTCGGGATTCCGGTTGGGATCATGATTTCTAGGAGACGTAAATTAGCAAACTGGGTGATTCGTTTGGCGAATATCATCCAGACGATCCCTTCTCTAGCCATGATCTCCATTTTAATCATTGGATTAGGCCTGGGAGTCAATGTCGTGATTGTTACTGTATTTTTGTATTCCCTCTTACCGATCATCAAGAATACGTATACCGGGATGATCCAAGTAGACAAAAACATCCTTGATGTCGGCAAAGGCATGGGGATGACTGCTAGACAACGACTATTCATGGTAGAG…
108693	Dam04_000000018186	155782	155950	r									ATGTTTTTAGCCAAGGATGAGGATGGCAAGTTCCCGATTGTAGAAAAGATGATCGAAGTTACCGATACGGCAGTCACCAGTTTTGATGATGCAGCTGAAGGCGTCGAACAATCGAGGACTGATGGAAAAGGCTTAAATGAAAGCCACGCCAAAGGATGTAAGAATTGA
108694	Dam04_000000018186	156012	156501	r									GTGACAAGGAAAATCAGTAAAATTGGAGCATCGTTGTTAGTGTTGGCAGTGGCAACGACCATCGATTATCGCCAAAGTGAGGCGAAGACAATTGGAAATGTCGTTTATCGAGAAACAGCCAAAAGTATGTTGAAAAAAGCAATGGACAATCAACCGGAGTCGTCTTATTGGTTCCCAAAGGATTCGTTGGCATGGTCTTTTGGAAAAGATACAGATACGAAATACAATACCAGTGTCGTTCCTTTAGCAGAGCGGGTATCCAAAGCGACATTGCCGAACATGAATGTCACACAAACGGAAGAAGTCAAAGTCGTGGCGCTTTCGGCCATGAATAGCAGTATCAACGGCAATGCATCACGAGGGATCGATATCTTTTACGCCAATGTCTTTTCTTATTGG…
108695	Dam04_000000018186	156701	156968	r			toxin YoeB [EC:3.1.-.-]	K19158					ATGAGTAACTATACAGTCGCAATCAAAAACTCTGCGAAAGTGGATTTAAGAAAAATCAAGCAATCGAATTTAAAGAAACAATTTGAAGAAGTGATTCAGACATTGAAGGAAGATCCATATATGCCCACGCAGTCTTTTGAAAAGCTGAGACCTACACATGAAGGCAGATACTCACGCAGGCTGAATAGACAGCATCGAGTGGTTTACAAAGTTGATGAGGAAAATAAAGTTGTGGAAATTTATTCTGCCTGGACACATTATGAGTGA
108696	Dam04_000000018186	156967	157495	r			antitoxin YefM	K19159					GTGTATTGGTGTTGTTGCATAGACTCACAGGCTTTGGATTCGACCTTTGCTAAAGATGATACGTTGTTACCAATTACTTTACGTTTGGCTACCGCTAGTCGTAAAGGAGTAAGAAGTGAGCGTGGACAAAGATCCTCCCTAAAAAGGGGTCTTTTTCTCTATGTAAAAAAGAGGAAAAGTTTGCTGAATTTAAGTGCTTTATTGTATTTTTTGACGTACTTAATCAAGTACGCTATAATTATATCAGAAAAAGGAGGAGAGACAATGGCTAATACAACGATGAATCCTAGCACTGCTCGTAAAAATTTTTATCAGTTATTGAAAGAGGTAAATGAAAATCATACTGAAATCGAGATTATTAGTGATCGTAGTGGAAACAATGCTGTATTGATTGGGCTA…
108697	Dam04_000000018186	157687	157891	f									GTGAATCACCAATTAAAAATGGCACTGAGTTATGGTAACAAAAAATGGTCACTTGACGAGGCTGAGATTTCTACTTATGAAGACACATGGCACTTAAGAGTCGAGGTAAAGGAAGAAGCTGAAAATATAGGAGGCTGTACATTATTTGGCAAAGGATTCGGAAATTATGATCAAGACATCAAAATCAAAATGTTTTACAGCTAA
108698	Dam04_000000018186	158032	159856	r									TTGGATTACTTAAAAAGGTTGTTAGTAGGTAAGCCTTTAAAATCTGCTGAAAATGATGAGCACAAATTAACCCGATTTGCTGCTTTGGCATTATTGTCGTCTGATGCGTTATCATCTATTGCATATGGTACGGAACAAATCGTTGTCGTTTTAGTCGCTTTGTCTGCTGCAGCCATCTGGTATTCGCTACCCATTGCCGCTTTTGTTATTATTTTATTGATTTCATTAACGCTATCATATCGTCAAATCATCCATGCTTATCCTCATGGCGGGGGAGCATATGTCGTCAGCAGTGAGAATCTTGGAAAGAATGCTGGCTTGATTTCCGGTGGCTCTTTATTGATCGACTACATGTTGACAGTAGCAGTATCTGTCTCAGCAGGTGCTGAAGCGATCACA…
108699	Dam04_000000018186	160452	163158	r			putative membrane protein	K01421					ATGCAGTCAATCAAAAATACGCTTCGATTATATTTGCTTGACTGGAAACGGATTTTCAAAAACCCGATTGCAACACTTCTGATCATCGCGATCATGATCATCCCTTCGCTATATGCGTGGTTTAACATCAAAGCATTATGGGATCCATATGGAAATACTGGAGAGCTGCCAATTGCTGTTTACAGTGCAGACAAGCCAGCAGAGTTTCAAGGTAAAGAAGTGGCCATTGGGGAGCAAGTCATCGAATCGCTTCATAAAAATAAACAATTAGGATGGCAATTCGTTGATTCAAAAGAACAATTAGAAGACGGAGTCCGTTCCGGAAAGTATTACGCAGGTATTTACTTGCCAAAGGATTTCTCAGAAGATCTGCTGAGTTTTACTAGTGGTGATATCAAG…
108700	Dam04_000000018186	163463	164411	r									ATGCGAAGATTTGCAATTAACGGTTACGGAGAAGCACAAGATGTTTTTGAAGAAATCGATGCTCATCCCAGAGAAGTCGGTTCTGGACATGTTCGTGTAGAAATAAAAGCATTCAGTGTGAATCCTTATGATGTTGCCTTGCGTTTAGGAGAAATGAAAGAGATACGAACATTGAAATTCCCTTATGTACCAGGTAATGATGGCGCTGGTATTGTGACAGAGATTGGTTCAGATGTCACAACTGTTCATGTAGGTGATCGAGTAGCTGTCCATGCAGTCGGCGGGACTTACGGAGAAGAAGTCGTGTTGCCATCAGCAAAAGTAGCAAAAATTCCAGATAAAATGAGTTGGGAAGAAGCAGCCGGAATGGTCACGCCAGGAATTACGGCTTATAATCTA…
108701	Dam04_000000018186	164600	164870	f			small subunit ribosomal protein S14	K02954					ATGGCTAAAAAATCAAAGATTGCCAAAGCAAAAAAACAGCAAGAAACGATTGAACGCTATGCTGCTTTACGCCAGGAATTAAAAGCGCAAAAAGATTACGAAGGCTTGCGCAAACTTCCTTTAGATGCTCGTCCAGAACGATTGAAAAATCGTGATTTGATCGATGGACGCCCTCGCGGATACATGCGTAAATTCGGGATGTCCCGTATAAAATTCCGTGAATTAGCACATAAAGGTTTGATTCCAGGAGTAAAAAAAGCCAGCTGGTAA
108702	Dam04_000000018186	164822	165029	r									ATGCAGCCTTTACATATAAAAAAGGACCAGCTGTGCGTAAAAAAAGATACGTCTGCTTCTAGTACCAGCATTTCTGCTAGAAGAAGCGAACGTATCTTTTTTGATGATCCAAGGAGTGGTCCATGCGCCCTCCTCCTTTACATTACAGCCAGACTTGGATTACCAGCTGGCTTTTTTTACTCCTGGAATCAAACCTTTATGTGCTAA
108703	Dam04_000000018186	165045	165408	r			mRNA interferase MazF [EC:3.1.-.-]	K07171					ATGGTAAAAAGAGGAGATATTTATTTTGCTGATCTTTCTCCAGTCGTGGGATCGGAGCAAGGCGGAACACGCCCAGTTTTGGTTATTCAAAATAATCTAGGTAACCATTTTAGCCCGACGATCATTGTTGCGGCCATAACGGCAAAAATGGCTAAACCTAAGCTTCCGACTCATATTGGGATCAAAGCTACTGGAACAGGAATAGAAAGAGACTCCGTTATCCTGTTGGAGCAGATCAGAACGATCGATAAATCAAGATTGAAAGAAAAGGTCTGCCATTTGGATCGACCCATTATGGCAGAAGTTGACCGAGCATTGAAAATTAGTGTGGGTATCGAAGCACTGACTCCTGTTACTAAATAA
108704	Dam04_000000018186	165418	166540	r			alanine racemase [EC:5.1.1.1]	K01775					ATGGTTGTCGCTTGGCACCGCCCAACGAAAGCAGTGATACATAAAAAAGCTATAACTGAAAATGTAGCAAATGAAGTTGCAAGACTTCCGCAAGGAAAAGAATTGTTTGCAGTAGTAAAAGCAAACGGATACGGTCATGGAGCTATTGAAACAGCTGAGGCAGCAGTTGCAGGTGGAGCTTCGGGCTTTTGTGTTTCAAATTTAGATGAAGGAGTCGAGTTGAGAGAAGCTGGATTTACTCAGCCCATCCTTATCTTGAATATGGTTCCTTACGACGCACTGACTGTAGCTGTTGCTCATGATTTATCAGTAACTGCAGGTACACGGGAATGGTTGCAGGCAGCAGCTGCTGTTTTAGAGAAAAGTAAGCTAGAGACGCCTCTTTCGATTCATCTAAAA…
108705	Dam04_000000018186	166555	166906	r			holo-[acyl-carrier protein] synthase [EC:2.7.8.7]	K00997					ATGATAAAAGGAATTGGGATCGATGCAGTCGAACTTCCTAGGATCACTCGGCTGATCGAAGAAAAACCAAAATTCATTGCACGAATCTTGACCTCTGATGAAATGAAACTATTCCAGTCCTTGCCTTTTCATCGCCAAGTAGAATTTTTAGGCGGGCGTTACGCTTGCAAAGAGGCTTTCTCTAAAGCTTGGGGAACTGGGATCGGAAAAGTTACCTTTCAAGATGTCGAGATTTTAAAAAATGAAAACGGTCAGCCTGTTGTGACGCGTTCACCTCATGAAGGCAAAGTATGGGTCAGTATTACTCATACAAATGAAACAGCTTTTGCACAAATTATTTTGGAAGACTAG
108706	Dam04_000000018186	167035	168547	r			ATP-dependent RNA helicase DeaD [EC:3.6.4.13]	K05592					TTGAAATTTAAAGAACTAGAATTATCACCAGAATTGTTGAAATCAGTCGAACGCGCTGGTTTTGAAGAAGCAACACCTATCCAATCAGAAACGATTCCACTAGCATTAGCTGGAAAAGACGTTATTGGACAAGCACAGACAGGTACAGGGAAAACAGCTGCATTTGGATTACCAATGTTAGAAAAAATCGATCCAGATCGTCACGAATTACAAGGTTTAGTTATCGCACCAACACGTGAGTTAGCTATCCAAACACAAGAAGAATTATATCGTTTAGGGCGCGACAAAAAAGTACGTGTACAAGCCGTTTACGGCGGAGCAGATATTGGCCGTCAGATCCGTGGCTTGAAAGATCGTCCACATATCGTTGTGGGTACACCAGGACGTATGCTTGACCAC…
108707	Dam04_000000018186	168868	170281	r			UDP-N-acetylmuramoyl-tripeptide--D-alanyl-D-alanine ligase [EC:6.3.2.10]	K01929					ATGCGAACCCGCCGTTTAGGCCAAACGCTTTTTTCACAACCTTTTTTAGGAGAGATCTCAATGAATCTAACAATACAAGAAATTGCACAAGCCGTGGGCAGCGAATGCTCTGCACTGACAAAGATTACCAATGTCGAATTTGACAGCCGGAAGATAACCGAAGGAAGTTTATTCGTTCCTCTTGCTGGTACGCGAGATGGACATGAATTTATCCAGCAAGCGATCACAAACGGAGCATCTGCTTCATTTTGGAGCTTGCCTGTTGAACAAGCTCCAAAAGATTTTCCAGTTATTCCTGTAGCAGATCCTTTGAAAGCCATGCAGCAATTGGCAACCTATTACTTGGAAAAAGTAGGCGCAGAAGTCGTTGCAATTACAGGAAGCAATGGTAAAACCACC…
108708	Dam04_000000018186	170373	171450	r			D-alanine-D-alanine ligase [EC:6.3.2.4]	K01921					TTGAAGATTACTTTACTATATGGCGGACGCAGCGCAGAGCATGAAGTTTCCATTCTTTCCGCATTTTCAGTTTTAAATGCCATTTATTATAATTATTACCAAGTTCAACTCGTATTTATTACAAAAGAAGGACAATGGGTCAAAGGTCCATTACTAACAGAAAAACCTGCTAGCAAAGATGTCTTGCATCTTTCATGGGACCCAAGTGGACAGACAGAGGAAGGCTTTACAGGAAAAGTGATCAATCCGGGAGAAATCAAAGAAGAAGGAGCCATCGTTTTTCCAGTTTTACACGGGCCAAACGGGGAAGATGGAACGATCCAAGGCTTCTTAGAGACATTGAATATGCCTTATGTCGGCGCAGGCGTATTGACCAGTGCATGTGCCATGGATAAAATC…
108709	Dam04_000000018186	171642	173391	f			ubiquinone biosynthesis protein	K03688					ATGATGGCGCAAACAAATCCACGTAGCCGCTTGGCAGAAATCATTCGAGTGTTCATCAATTACAATGTAGTGCCAAACTTTGTACAGCAAAAAAATCCCGAACAGGTAAAAAAAGCCTTTGAAGAACTAGGCCCCACCTTCATTAAGATAGGACAGATGCTTTCTGTTCGAGAAGATTTGCTTTCTTCTGCCTTCACTCAAACATTCAAAACATTACAAGATAGTGTACCTAGCGACACATTTTCAACGGTCAAAAAGACGATCGAAACAGAACTTTCTCTTTCATTATCAGATATATTCGATGATTTTTCCAAATCGCCTTTTGCCTCTGCTTCTATGGGGCAGGCTCATCGTGCCAAGCTGAAGAACGGTGACTCGGTCGTCGTTAAGATCCAACAC…
108710	Dam04_000000018186	173639	174107	r			uncharacterized protein	K09768					ATGAGGCTATTCATTGATGGAGATGGTTCTCCAGTAAAAGAAGATGTCATAAAATTAGGAGAATCCTATGGTCTTGACGTGGTTATCGTGACCAGTGTGGACCATTATACGACCAAAGAATACGCTAATCATGTCCAAATCGTCTACGTAGACCGCGGAGCTGATAGTGCGGATTATAAAATCGTCGGTATGGTTAAGAAGAATGACTTTTTGATCACGCAAGATTATGGTTTAGCTTCACTTGTATTGCCGAAGGGCGTCCGAGTGTTCCATCACTCTGGAAAAGAATTTGACGAAGCGAATATCGGCACGCTTCTAGAACAACGTTATCATAGTGGAAAGTTAAGAAAAGCTGGCATAAGGACAAAGGGTCCAAAACCCTTTACGGAGAAAGATCAT…
108711	Dam04_000000018186	174090	175464	r									ATGTTCGAAAAACTCAAACGATTTGGGCGTAATTTTACACAAACAACGCCCTTTATCTTAAGTAACACGGTTATTTTTATTCCTTATCTTTTATTTTTGGGACTAACAGACTCGCATAATTGGCTGACGATTTTGCCATTTACGCTGTTTTATGCCTTTCGGATGACTGGACTATTTTTAGTCAACAGTCTACGATTTGGTCTAGATAGTTACACGTTGCTGATGATCGCTCTGCTGATTGGTGGTGCTGGTTCATTGCTTGGAATATTAGGCGTATTTTATTTTCCTTTATTTTATTTTTCAAGTGTTTTGCTAGGGCTGAGTGCAGCATGGCTTGTACCTGCTAATACCACGGTCAATTTTCACGAAAAGACGCAAGGTTTTATCAATATGGATGGG…
108712	Dam04_000000018186	175785	176274	r			diamine N-acetyltransferase [EC:2.3.1.57]	K22441					ATGGAAAAAATAAAAGTAACAGAAAATGAACTGGATGAGCTGATGGCAGTCATACAAGAAGTATGGCCGGAAGCTTTTGTGCCGATCATTGGTCAAAAACAAGTGGATTACATGCTGAAAACTTATCAGTCAAAAAAACAGATTCAAAAAGAACTGACAGAAGGTGTGTCCTACTTTTTATTAAAAAGCGAAGAAAAGACTGTCGGTTACACTGCTTATGAAGAGATAAATGGAAAAATTTATTTAAGTAAATTATATTTGCTAAATAAAGTACGTGGTCAAGGATTGACTTCTTCAGTTTTTCGCTGGTATGAAGAACTTGCTGCGCAAACAAAGGAAAGAGAGATCTTTTTGCGAGTGAATCAGGGGAATCATCAAGCAATCGAGGTTTATAAGCAT…
108713	Dam04_000000018186	176295	176898	r									ATGTCTAAAAAAGGATCAGTTTTACAAAAATGTCTTCAGATCATGCCCATTATTGGTCTGTTTTTTTTCTTTGTGTTGATTCTTTATGCTTATCATCATGGGATTTTTCGATCGAGCACGTCTTTGCAAGCGTTTATCCAGCAATTTGGCAAGTATGCAGTGATGATATTTGTTCTGTTGCAAGTGATCCAAGTGATCATTCCTATTTTGCCGGGAGGGATCTCCTCAGTAGCGGGCATGCTGATGTTTGGCAATGGATTTGGGCTTTTATATAGTTGTATTGGCCTAGTGATTGGGGAAGCAATCGGATTTTTGCTTGTCCGTTACTATGGCGTAGCCTTTGTCCAGCTTATTTTATCGCCAAAAAAGTATCAGAAATTTGATGAATTGCTGACAAGA…
108714	Dam04_000000018186	177401	178031	r			uridine kinase [EC:2.7.1.48]	K00876					ATGACAAAAAGCAAGCCAATTATCATTGGTGTGACGGGTGGATCCGGAAGCGGAAAGACAAGTGTCAGCCGTGCGATTTTCAACAACTTCCCGGACCATTCCATCATGATGCTTGAACAAGATTCTTATTACAAGGATCAGAGCCATTTGAGTTTTGAAGAACGATTGAACACAAATTACGATCACCCATTTGCCTTTGATAATGATCTGCTGATTCAGCATGTAGGCGACTTACTGAACTATAAAGCCATTGAAAAACCCGTGTATGACTATGTAGCGCATACAAGAAGTCAGGCAACGATCATTCAGGAACCAAAAGAAGTGATCATTCTAGAAGGAATCCTGATTTTAGAAGACGAACGTCTGCGTGACTTGATGGATATCAAAGTATACGTAGAT…
108715	Dam04_000000018186	178114	178810	r			putative hydrolase of the HAD superfamily	K07025					ATGAAATATAAAACTTTATTGTTCGATGTAGATGATACATTGTTAGATTTTCAATTAACTGAAGCCAATGCTTTAAGTGCTTTGTTTGCAGAACAAGGAATCACATTGACACCAGAAATCGAAACCAGCTATAAGGCTTTGAATCATCATTTATGGCAGGAGTTTGAAAAAGGCAGACTATCACGAGAAGAAATAATAGGCAGTCGTTTTGGGTTACTTTTCCAGCAATTTGGGAAAACAGTAGATAGTGATCAAATGGAAAAACGCTACCGCCACTACTTGAACCAAGGTCATGATCTTGTTCCAGGAAGTCTAGAAATCCTGAAAAAGGTCCATCCGCATGCTGATCTTTATATTGTGACGAACGGTGTGTCGCACACGCAACATCGGCGATTAACA…
108716	Dam04_000000018186	178822	179539	r									ATGCGTTTAGATAAATTAATAGAAGAAAAATTAGAAACGACACGCAAGGAAATGAAGCGGCTGTTTGCTTTGAAGCAAGTGATGATAGATGGCACAGTCGAATTTCGACAAAATCGAAATGTAGATAGTTTACTGCATCAAATCGAAGTAGCAGGTGAACACTTAGAAACAAATGAGTCCTATTATCTTCTCAATAAACCTGAAAAAGCTGTTACAGCTGTATCAGATCCAGAAAAGACGACAGTAATCGATCTGATTGCAAGTGCCGATCGTTTCCAACCATTATATCCAGTGGGAAGACTAGATAGAGATACAACAGGACTATTGCTGATCACTTCGAATGGACAATTGGGATATGAAATGCTACTTCCAGAAAAAAAGGTTTCAAAGACTTATCAA…
108717	Dam04_000000018186	179868	180477	f			large subunit ribosomal protein L25	K02897					ATGTCAGTATCATTAGAAGTAAGTAAAAGAGAAGTACGTCCCCGTTCATTAAGAAACAAACTTCGTCACGAAGGGAAAGTTCCAGCTGTTGTTTATGGGTATAAAGTAGAAAGTACCCCTATCTCATTCGATGGTTTGACACTAAGCAAATTGTTGCGTGAACATGGAGCGAACACAGTCATCACGATGGACATCGATGGACAAAAAGTCAATACATTGGTTCACAAGATCCAAACGAACACTTTTACCAATCATTTCGAACATGCAGAATTTCTATCTGTAAACATGTCGGAAGAAACAGAAGTCGAAACAGAAGTCGTTCTTGTTGGCGAATCAGTGGGTGCTAAATCTGGTGGAGTGTTAGCTCAAAACTTGTATACAGTAGTCGTATCTGCTACA…
108718	Dam04_000000018186	180801	181125	f									ATGTTTGAAAGTTTTGATAGCAGCCGCAACCGTTACGCTTCAGTTGGTGTCGTATCAAGTTTGCCAGATGAATTGATTGACAGTATATGGTTTATTATTGACCTAGATCTTAAGGGAGTCATTCCATTAGAAAATATATTAACCTTTGATTTGATCGAAAATCGTGGAAAAGTGACGATGCATTTTTCTCAAGCAGGAAGCAATGTGGAAATGGATATTGATTTGCCGTTTGCCTATTCGAACCAATTTCCTGCTCAAGTATACGCCTATGATGACGGTACGAGAGAAACGATCCTTTTACCAAGTGAGATTAGACAATATTAA
108719	Dam04_000000018186	181069	181222	f									ATGATGACGGTACGAGAGAAACGATCCTTTTACCAAGTGAGATTAGACAATATTAAGGTGATAGATAAACGTGGATGTCCCTTATTTTACAGACCAGGCCAAGTTGTTGATTCTTTGACTCAATTCTTGGCTTCTTTTTATGGAGTTTCATAA
108720	Dam04_000000018186	181306	182677	f			multidrug resistance protein, MATE family	K03327					ATGCGCGATTTAACAAAAGGAAGCCCCGCTAAACTGATTTTGATGTTCACTGTTCCTTTACTGATCGGAAATGTTTTTCAGCAGTTCTACAATATGATCGATATGATCATCGTGGGTCAGACGCTAGGTAAAAATGCGCTGGCAGCGGTTGGTGCAACTGGAAGCCTGACATTTTTGATCATTGGCTTTGCCCAAGGTTTAACAGCTGGTTTAGCCATTATTACCGCACAACGTTACGGTGCAAAAGATTATCGGGGTCTGAAGAAAAGTTTTGCTGCTAGTGTTGTCATTAGTCTTGTCGTCACTGTGATTTTAACTGTCCTAAGTCTCCTGTTTATTCGTCCGATGCTTCAATTGATGCAAACTCCTCCTGAAATACTTGATCAAGCACAAACATTT…
108721	Dam04_000000018186	182806	184108	r			putative hemolysin	K03699					ATGGTTATCAATTTCATTATTTTATTTTTGATGATTGCAATTACTTCATTTTTTGTAGCAAGTGAATTTGCTTTAGTGAAAATCAGACGATCAAGATTGGAACAACTAGAAAAGGAAAATGTAAAGAACGCCAAGCTAGCTCTTCATGTTACACACCATTTAGATAACTATTTATCAGCTAGTCAATTAGGAATTACGCTAACCGGTTTGATCATCGGGTGGGTCGGTGAAGGATCTGTCGCGGCTTTACTAGAACCAGTGATCGGTAAACTACCTTTTAGTTCGGCTATTAGCAGTACAATCTCTGTGGCGCTGGGATTTATTTTAGTTACGTATATCGATGTGGTTATTGGCGAACTGCTTCCTAAGAGCTATAGTATCGTCAATACGGAGAAGGTC…
108722	Dam04_000000018186	184337	186329	r			KUP system potassium uptake protein	K03549					GTGGCAACAACGCACAATACCAAAAAGATATCAATGGCTGGCCTGCTTGTAGCGATGGGAGTCGTCTACGGAGACATCGGGACAAGTCCGCTTTACGTTATGAAATCGATTGTTGAAGATAATGGCGGATTGTCAGGAATCAATCCTGATTTTGTTATCGGATCAGTCTCATTGATTTTTTGGACATTGACTCTACTGACAACAATCAAATATGTCGTGATTGCATTGAATGCAGATAACCATGGTGAAGGTGGAATTTTCTCACTCTACACACTTGTCCGAAAAGGTGGGAAATATTTGATCATTCCTGCAATGATCGGAGGAGCTGCCTTACTAGCAGATGGGGTATTGACCCCTGCTGTGACGGTAACGACTGCGATTGAAGGCTTGCGAGGAATT…
108723	Dam04_000000018186	186472	186739	r									ATGCTGAATTTTTTATGGTCGTTATTTATCGGCGGTATATTAGGTTTGATAGCTGGCGCAATTTTAGGAAAGGAAGTCCCGGGAGGCGTATCTGGAAATATCATTATCGGTTTTTTAGGTAGTTGGCTCGGCGAATTTTTACTAGGACCACTGGGACCGGAACTCGGCGGTTTTTATTTGATACCAGCATTATTGGGTGCAATTTTTTGCCTTGCTCTTTATTCATTTGTGGCAAGACGTATCAGAGAACGTCCAAAGAAAGAATAA
108724	Dam04_000000018186	187248	189459	r			polyribonucleotide nucleotidyltransferase [EC:2.7.7.8]	K00962					ATGAAAGCTGCTCAAAAGACGGCTTTCGGCAGTTTTCATTTGTTTAGTAGCGTCTTGCTTTCACGAGAAGGAAAAGGAGAAGTTATGTCAGAAAAACAAGTATTCAAAACGACATGGGGCGGCCGTCCCTTACAAATCGAAGTCGGTCAGCTAGCAAAACAAGCAAACGGAGCCGTTTTAGTCCGTTATGGAGATACAGTAGTCTTAAGTGCAGCTGTGGCCTCTAAAGAAGCAAAAGATACAGACTTTTTCCCATTAACGATCAATTATGAAGAAAAAATGTATGCAGCAGGGAAAATCCCTGGAGGTTTCATCAAACGAGAAGGCCGTCCAAGTACGGAAGCAACATTGACTGCCCGTTTGATCGACCGTCCAATTCGCCCGATGTTTGCAGAAGGC…
108725	Dam04_000000018186	189562	189832	r			small subunit ribosomal protein S15	K02956					ATGGCAATTTCAAAAGAACGCAAGAATGAAATCATCAACGAATACGCTCGCCATGAAGGGGATACTGGTTCTCCAGAAGTACAAATCGCTGTATTAACTGAAGAAATCAACCACTTGAATGAACATGCACGCGTGCACAAAAAAGACCATCATTCATACCGCGGCCTAATGAAAAAAGTTGGTCACCGCCGTAACTTGTTAGCTTACTTACGTAAAACTGACGTTCAACGTTACCGCGAATTGATCAAACGTTTAGGCTTGCGTCGTTAA
108726	Dam04_000000018186	190082	190646	f			peptide deformylase [EC:3.5.1.88]	K01462					ATGATTACAATGGATGATATCATTCGTGAAGGAAATCCGACCTTACGCGAAGTTGCAAAAGAAGTTTCTCTTCCATTAAGCGAAGAAGATATCTCTTTAGGAAAAGAGATGCTTGAGTTCTTAAAAAACAGCCAAGATCCAATCAAAGCTGAAGAACTACACTTACGAGGCGGTGTTGGCTTAGCTGCTCCTCAATTAGATATTTCTAAAAGAATCATTGCTGTTCACGTACCAAGTCCTGACCCAGAGGCAGATGGACCTTCTCTAAGTACTGTTATGTATAATCCTAAAATTTTGAGCCATTCTGTTCAAGATGCTTGTTTAGGGGAAGGTGAAGGCTGTTTATCTGTTGATCGAGAAGTACCAGGATATGTTGTTCGCCATGCCAAAATCACTGTG…
108727	Dam04_000000018186	190898	191420	r			uncharacterized protein	K07105					GTGATCGAAGGAGAGACACGGCGAAAACAAATCATGCAAACCTTGGCAAATACAGAAAAACCAGTGAGTGCTAGCAAGTTTGCGAAAACTTTTGGAGTCAGCCGTCAGATCATTGTAGGCGATATTGCTTTACTACGAGCTGCAGGTAAAAGTATCGTGGCAACAGCAAGAGGTTATATCCTCGAAACAGAAGAAACCAATACTGGGCACATCAGTAAAATCGCTGTCCAGCATGGAAAAGATCAAACAGAAGAAGAACTGAGACTAATCGTTGAAAATGGTGGTGAAATCATTGATGTAATTGTGGAACATCCCCTTTACGGTGAGTTAGCAGGAACTTTGCACATCAAAACGCCACAAGATATCGATTCCTTTATGAGACGTTATCAAAAAAGTAAT…
108728	Dam04_000000018186	191422	192265	r			maltose O-acetyltransferase [EC:2.3.1.79]	K00661					ATGACTGAATTCAAAACCGAAAAAGAAAAAATGATTGCAGGCGAGCTTTATTTTGCCAATGATCCTGAGCTGGTTGCCGACCGTATGTTTGCAAGAAGTCAAAGCCAAATCATCAACCAAGCAGAATCAGCGGAACTGCGATCCCAATTGTTGAAAGAGACTTTTGGCCGTACAGGGAAAAAAATCTATATGGAGCCAGTTATCAATTTTGATTACGGATATAATATATTTGTTGGGGAGAATTTTTATGCAAATTTCAATTGTACATTTTTAGATGTCAGCACGATTGAAATCGGTGATAACTGCATGTTCGCTCCGAATGTCCAGCTTTACACGGCGACGCATCCACTACATCCAGTGAAACGTAACAGCGGTCTGGAGTACGCAAAACCCATTAAA…
108729	Dam04_000000018186	192257	192983	r									ATGAAACAATTAACAGTAGACGAAGCAGCAAAAGAGATATTAGCTTATCAGCAAATTACATTTTTGACCGGTGCAGGGGTATCCACACCTTCTGGAGTGCCAGACTATCGATCTTTGTCAGGAATCTACCACGGGATGGAGCAGCCGGAATACTTGCTGAGTCATCAAGCAATGGTGAATGAACCGGATAAATTCTATCAATTTGTCAAAAAGATTTATCATCCTGAAGCAAAACCCAATATCATTCATTTGGAAATGGCACATCTAGCGAAAGAAAAAAATGTTTGGGTTGTTTCCCAAAACATCGACGGTTTGCACGCAAAGGCTAAAAGCCCGCAACTCGTCAATTTTCATGGAAGTTTGTATCAATGTCATTGTCGAAAATGTCAACAAACGGTA…
108730	Dam04_000000018186	193158	193455	f									ATGTTACCATTCTTTATTTATTGGGGCGTTATTCTGGCTTGTATCGCCTGGTTAGCGTTAAGCGTTTATTTCTCTGTTTTTTATCTTGTACGCAAAGAAAATGGAAATCTTTGGGCTTTTGCTTTATTCAACGTGATTGCCGCAATTGTTTTAGCCATTACATTAGCCGTATATCGAACATGGGGCTGGGGAATCACCCAATACTCAAGTTTGATTTATCTAATATTAGCCATTTATGGCGTCGTTGTTCTTTTGCAAGCGATCCTAGGACGTGAGCCAAAGAAAGCGGCAGCTTAA
108731	Dam04_000000018186	193623	193980	r									ATGAAATGCGGTAAAGCTTTATCTGAAAAAATAAAAAGCGACCGATTTATAGATATAAAAAGGCCGCTAAAATTCCATAAGGTGATAAACCTCTCACAAAACATAGCGCAACTTAGCATCACTGCTAAGACAGTCCGCAAGCTCTTAACTTGCGTCCCAACATACACTCCAAGCAAAAAAGTGCACATTTCGGCGATCCTCCCTATTCCTGCTTCTCCATGTTTGCTTCACTCCACAGGGTTAATGATTCTCGCGACCTCTACCTCATTGATTGAGGCATCTCGTATTCAGTTATTTATACAAAAAAAGTTTACGATACTCGAGAGGCTTTGTCAATCTATAACTGCTGTTTTTTGA
108732	Dam04_000000018186	194022	195615	f			putative lysine transport system substrate-binding protein	K17073					ATGAAAAAAAATATGGTTTCAGTTGCCGTACTATTTGCTTTTGTCTTCTCACTATTCAGTGTGGGATCTCTGGCAAATGCAGATGAAAAAACACCGAGCGATGAGTTTCGCGTAGGTATGGAGGCTGGGTATGCACCCTTCAACTGGTCTCAACAAACAGATGAGAATAATGCCTTGCCAATTCAAGGCCAAAATAGTTACGCCGGCGGTTATGATGTTCAAATCGCTAAAAAAGTAGCAGATGGTTTAGGGAAAAAATTAGTCATCGTCCAAACGAAATGGGATGGTCTGGCTCCTGCCCTTCAATCAGGCAAGATCGACGCGATCATCGCCGGAATGAGCCCTACTGCTGAACGACGAAAAGAAATTGATTTTACCGATCCTTATTACGAATCACAA…
108733	Dam04_000000018186	195627	196368	f			putative lysine transport system ATP-binding protein [EC:3.6.3.-]	K17076					ATGAATGAAAAAATTATTGAAATCAAACATCTAAGAAAAAGCTTCGGTGAAAATGAAGTATTGAAAGATATCAGCGTAACAGTCAATAAAGGTGAAGTTGTGACGATCATCGGTTCTTCCGGTTCTGGTAAATCTACTTTCTTGCGCTGTATCAATTTACTGGAAAAACCAACAGGCGGCGAGATCATTTATAATGGAGAAAATGTATTAGCTCCTAAATATAATTTACCTAAATATCGAACGAATCTAGGTATGGTTTTCCAATCCTTCAACCTGTTCAACAATATGAATGTCTTGGAAAACTGTATGTCTGGTCAAACAACTGTCCTGAAACGAGATAAAGAAACTGCCAAAAAAGTAGCAATCGAAAATCTGGAAAAAGTTGGTATGGATCGTTAT…
108734	Dam04_000000018186	196535	197885	f			D-serine/D-alanine/glycine transporter	K11737					ATGAATGAAGAGCAAGAACTGCAGCGTGGACTGAAAAATAGACATGTCCAACTGATTTCTATTGGCGGAGCGATTGGAACGGGGTTGTTTTTAGGTTCCGGAAAGTCTATCCAGCTAGCTGGCCCTTCGATATTGCTCGCCTATCTTATTACTGGATGCATCTGTTTTTTCATTATGCGTGCGTTAGGCGAACTTCTGTTATCAAACACCAATAACCATTCTTTTCTGGATTTTGTTGCAGAATATCTTGGCAAAAAAGCGGCTTTCATCACTGGCTGGACGTATTGGTTCTGCTGGGTATCGATTGCAATGGCCGATTTAACAGCCATCGGAATGTATGTACGCTACTGGGCGCCTGGTGTTCCTCAGTGGCTTCCTGAACTGATTGCATTAGGTCTT…
108735	Dam04_000000018186	198012	198603	r									GTGACAAAGTCGAGATTAGAAGCATTTACTGATGGAGTGGTAGCCATTGTTTTGAGAGTTCTTGTATTAGAGATCAAGATCCCTAATACATCTAGCTTTCATTCTTTATGGGTCATCCGAAATACATTATTAGCTTATACCATCAGCTTTATATTTGTTGCGGTGATCTGGGTGAACCATCATCGTATATTTCAGATGGCAGAACGAATTAATTACCGAGTGGTCTGGTCGAATATCTTTTTGCTCTTTTGGCTGACTTTATGTCCTTCTGTTACTAGTTGGGTCGGGCGTAACCCTGAAGCTTTTTGGCCTGAGATGGCTTATGTCTTAGTATACACGATGTGGAGTTTTTCTTTTGGTATCTTGATGAGGCAAATCATGAAAGCAAATAAACCAGAT…
108736	Dam04_000000018186	198749	200102	f			branched-chain amino acid:cation transporter, LIVCS family	K03311					ATGACAAAAAAATTATCATTTAAAGACTATCTTTTTATAGGCTCCATGCTTTTCGGTCTATTTTTTGGTGCTGGAAATCTTATCTTTCCCGTTCATTTGGGTCAAGAAGCAGGCGCTGCTACCTTTTGGGCGAATCTAGGTTTCTTGGTTACCGGTATCGGTCTTCCCTTCTTAGGGGTGATTGCCATTGGTGTATCGAAAAGCTCAGGTGTATATGAATTAGCAAAACGGATAAATCAAACATATGCGATGGTTTTTACCATCTTGCTTTACTTAGTTATCGGACCGTTTTTTGCTTTACCTCGCCTTGCAACCACATCTTTCGAGATTGGTTTAGCACCATTTATCGATCCTAGCAGACAGACGCTATATCTAGCAATTTTCAGTATTGTATTTTTT…
108737	Dam04_000000018186	200901	201276	r									ATGAACGAAGAGACAGTATCGCCAATGAAGAAGCTTACGAAGTTAGTTACTCATACTTCGTATCAACTTTTTGATTCTTTTGTAAATGACACTGAAGAACATGCTAAGAATGTACGATTGCAAGGAAAGTTTATTCTTGAGCTGCAAAAAGCTGCTACTGAACATAGTCTAGTTATCTTACAAGTAAGAGCGAATCGTTTGAGTAGCAAGTATGAAACGATCTCAGGCTGGGTGGCGACAAAAACGGTCGAAAAAGACCGAGTGATGATCCGCCTACAAAACGAAGAGCAGCAGATCCGGATGGTTCCTGTAGAACAAATTGAAAAAATAACAATCCTTTCACCAGCAGGGGAACAGGAACGATTCTCAAAATAA
108738	Dam04_000000018186	201392	201875	r			protein-tyrosine phosphatase [EC:3.1.3.48]	K01104					ATGACAAAAATTTTATTTGTTTGTTTGGGAAATATTTGCCGTTCACCGATGGCAGAAGGCTTGCTGAGAAAACGAATAGCAATAGAAGGAAGGGAAGCAGAATTTTTTGTGGATTCTGCTGCTACAAGCACGTATGAAGTTGGAAAGACACCGCACCCTGGAACGAAAAAAATATTAAACCAAGAAAAAGTAGATATGACGAATATGGTTGCTCGGCAAATCACACCCCACGATTTTGAAACTTTTGATTGGATCATTGGCATGGATCAAGAAAATGTAGAAGAACTGAAACGAAGAGCACCACGCTCAGCGCAGGGGAAAATCCATTTGTTTTTAAGTAGCATTCCTGGAAAAGAAAAAGAAAATGTTCCCGACCCATACTATACCAATAACTTTGAT…
108739	Dam04_000000018186	201926	202505	r									ATGAGTGATACAACACGTACGAAACAATTGATCAAAAACGTATTGATTGATTTGTGCCAAACGCAATCTTTTCGAAAAATCAGCGTCCAAAAAATCGCAAATGAAGCAAAAATCAATCGACAAACATTTTATTATCATTTTACAGATAAATACGATTTGCTTCGTTGGGTCTATTGTGAGGATGCATTGCATTATTTAGATCCACAATGTCTTTCACTTGATAATTGGGAAGAGCAAGCATTGAAAATGCTGAAAGCAATTGCTGAGAAGAAAGAATTTTATGCAAATACTGTGCTTTCTGACCCAGAAATTTTACAAAAAGAGTTTTCTCAACTGATCCAAAAATCATTTATCAAGATTTTTGAACAAATGGATGAAGAAAGACAACTTTCTGCAAGA…
108740	Dam04_000000018186	202533	203535	r			holliday junction DNA helicase RuvB [EC:3.6.4.12]	K03551					ATGACAGATGAATACTTGTTATCACCAGAATCTGGCGAAAATGAACTGAGTTTGGAAAAATCTCTTCGACCACAGCTGCTTTCTCAATATATCGGACAGAGAAAAGTCAAACAAGAACTTCAGATTTACATCGAAGCTGCCAGAAATCGGGAAGAACCTTTAGATCATGTTCTGTTGTACGGGCCTCCTGGATTAGGAAAAACGACGATGGCCATGGTCATTGCTAATGAGATGACCGTAAATATTCGTACGACGAGTGGCCCTGCTATCGAACGTCCGGGTGACTTAGTAGCAATCTTGAATGAACTGGAAGCAGGGGATGTCCTGTTTATCGATGAGATCCATCGATTACCTAGAGTGGTAGAAGAGATGCTTTATTCAGCTATGGAAGATTTCTAT…
108741	Dam04_000000018186	203547	204150	r			holliday junction DNA helicase RuvA [EC:3.6.4.12]	K03550					ATGTATGAATATCTGACAGGTGTGGTTACCTTTATCAACCCCTATTACATAGTAGTAGAAACCAATGGTATCGGCTACCAGATCGCACTAGGAAATCCTTACCGCTACAGTAGCAAACTAAATCAAAAAATAAAAATTTATGTCCATCAGGTAATACGTGAAGATGCGCATCTTCTGTATGGATTTGATTCGCTAGAAGAAAAGCAACTGTTTTTGCGATTAGTAAGTGTTTCAGGAATCGGTCCGAAAAGTGCCCTTGCAATCATGGCAAGCGAAGACCACTCCGGTTTGATTCAAGCAGTAGAATCCAGTGATGTCACTTATTTGACGAAATTTCCAGGAGTAGGGAAAAAGACAGCACAACAAATGATCTTGGATCTAAAAGGAAAATTCGGTGAG…
108742	Dam04_000000018186	204319	204766	r			peptide-methionine (R)-S-oxide reductase [EC:1.8.4.12]	K07305					ATGGATAAACCAATAAGACCAGAAAAAGAAGAACTGAAAGAAAAGTTATCACCCATGGCTTATGCAGTCACACAAGAAAATGCAACAGAACGACCATTTAGCGGGAAATATGATGATTTTTACGAAAAGGGGATCTATGTAGATATCGTCAGCGGTGAACCGTTATTCAGCTCTGCAGAAAAATATGATGCAGGTTGTGGCTGGCCATCATTCAGCAAACCAATAACGAAAAGACAAGTGCGCGAAAAAGCCGATTTTTCTCATGGCATGCATCGAATAGAAGTTCGAAGCAAAGAAGCAGATTCTCATCTCGGACATGTGTTTACCGATGGACCAGTAGATCAAGGTGGTCTACGTTACTGCATCAATTCTGCCTCACTGAAATTCATTCCATATGAA…
108743	Dam04_000000018186	204842	205556	r			GntR family transcriptional regulator, trehalose operon transcriptional repressor	K03486					ATGAATAAGTTCAATGAAATTTTTTTAGATTTGGAACAGAAAATTTTAGCGAAAGAATATCCTCCGCATTCGCTTTTACCCAGTGAGAACCAATTGATCAAAATTTATGGTGTTTCACGAGAAACAATTAGAAAAGCGCTGAATCTTTTGACTACGGAAGGTTATATTCAAAAAAAACAAGGAAAAGGTTCGATCGTACTGGATCGGAATCGCTTCGACTTTCCTATTTCTGGATTGACTAGCTATAAAGAGCTACAGGAGACCCAACGTATTCCAAGTGAAACGATCATCCATACGTTAGAAGAAACAGAAGTGACAAAAGCATTGAACGAGATCACTGGCTGGGAGATCGGTGCGCCTGTTTGGCATTTGATACGCGAAAGAAAAATCAATGGCGAA…
108744	Dam04_000000018186	205778	207767	f			trehalose PTS system EIIBC or EIIBCA component [EC:2.7.1.201]	K02819					ATGGCAAAATATCAAGCAGATGCCGAGAAGCTGTTACATGATATCGGCGGAAAAGAAAATATTGCTGCAGTTAGTCATTGTGCGACTCGTATGCGTTTTGTCCTGAATGATCCAGGAAAAGCGGACGAAAAAGCGATCGAAGATATACCTAGCGTAAAAGGGATGTTCACGAATGCAGGACAGTTCCAAGTCATCATAGGAAACGATGTTTCTACTTTTTATAACGACTTCGTTGCAGTATCTGGAGTTGAAGGGGTTTCCAAAGAACAAGGAAAAGCAGCTGCAAAACAAAACCTTCATCCCGTTCAACGTGCTATTGCCGTTTTAGCAGAAATCTTTACACCACTGATTCCTGCAATCATTGTCGGTGGATTGATCCTTGGATTCAGAAATGTACTT…
108745	Dam04_000000018186	207851	208412	r			septum formation protein	K06287					ATGAAGATTGTATTAGCATCCCAATCACCAAGAAGAAAAGAGTTATTGGCTCATATCGTTTCAGAATTCGAGATTGAACCTGCTGATATCGATGAAACGCCATTTCCAGACGAACAGCCCGTCGATTATGTTCGTAGAATGGCTGAAGAAAAAGCACGAACTGTCTGGGAACAAGATGAAAAAGAAGACCATTTAGTGATTGCCAGTGACACGACTGTTGTTCTCAATCAAGAGATCATGGGTAAACCAGAAGATCTGGCTGAGGCTGAATTCATGCTGAAAAAACTAAGCGGGGAAACACATACTGTATATACAGCTGTTGTTTTAAAAACAAAGGAACGAGAAGAACGGATACTAGCAGAAGCACATGTCACTTTTTATCCTTTGACAGACGAAGAG…
108746	Dam04_000000018186	208433	210542	r			DNA mismatch repair protein MutL	K03572					ATGGCCAAAATCCAAGAATTATCTGAACGTTTAGCTAATCAGATCGCTGCGGGAGAAGTAGTGGAGCGACCAGCTTCCGTTGTGAAAGAATTAGTGGAAAATGCAATTGACGCCGGCAGTACTCAGATTGATATCTTAGTTGAAGAAGCGGGACTGCGGACGATCCAAGTGATTGATAACGGAGAAGGCATTTTGGCAGACGACGTAGAGAATGCCTTCAAGCGGCATGCGACAAGTAAGATCCATAATCGCGACGATCTTTTTCGCATACGAACGCTGGGCTTTCGAGGGGAAGCTTTGCCAAGTATTGCCTCTGTTTCTGAAATGACTCTGGAAACGGCGAATCAGGAAGAAAAACAAGGCACCTATCTGTCGCTGAAAGGCGGAGAAGTTATTGAG…
108747	Dam04_000000018186	210559	213205	r			DNA mismatch repair protein MutS	K03555					ATGCCTCAAAAAACTAAAAATACTCCTATGATGGAACAATATCTAAGCATCAAGGCCCAATACCAAGATGCTTTTTTGTTCTATCGTTTAGGAGACTTTTATGAACTATTTTACGAAGATGCGATCAAAGCGTCACAGCTTTTGGAATTAACGTTGACGAGCAGAAATCGAAATGCAGAAGAACCTATTCCTATGTGCGGTGTACCTCACCATGCAGCACAAGGATATATCGATGCCTTGATTGAAAAAGGCTATAAAGTAGCGATTTGCGAGCAGGTAGAAGATCCAAAGACGACTAAAGGGATGGTCAAGCGCGAAGTGATCCAGCTAGTCACTCCTGGTACAGTCATGGACAGCAAAGGATTGTCGGCAAAAGACAACAATTTTTTAACAGCTGTA…
108748	Dam04_000000018186	213188	213563	r									TTGCAGCAGGAGCCGGAAATTCAAAAAGAAGTAAGGAAACTGACAAAACTTTTAAGAGAGAATGAAACGATCATTCGCTACAAAGAACTTGAAGAAAAGATCCAGCAAAACCAGTATTTAGCTGAGTTGAGAGAAAAAATCAAACAAGCGCAAAAAGATGCTGTTCATTTTGCCCACTATGACAAACCAGCAGCAGAACAAGAAGCAATCAAACAAGCGGATCAATTCATGCAAGAATTTGATCAGCATCCGCTTGTTGTAGCTTATAGAAAACAGCTGTTGGAAGCAGATGATCTGCTTCATCATTTAACAACTATGATACAAGAAGAAATCAATGGACAAATAGAGGAGGAAAAACATGCCTCAAAAAACTAA
108749	Dam04_000000018186	213579	214377	r			uncharacterized protein	K09769					GTGCGGGTATTGTTTATTGGTGATGTAGTAGGTTCAATGGGACGAGAGATGATTACTGAATATCTTCCTAGATTGAAGAAGAAGTACCGTCCGCAAGTAACGATTGTAAATGGTGAGAATGCCGCTTCTGGACGTGGAATCACAGAAAAAATCTATAAAAAATTTTTGCAAGACGGCGTAGATGTCGTGACGATGGGGAATCATACGTGGGACAACCGCGGAATCTTTGAGTTTGTAAATGAAGCTAAAAAGATGGTTCGTCCGGCAAATTTTCCGGAAGGGACGCCTGGACAAGGGATGGTCTTTGTCAAAGTGAACCAAGTCGAACTGGCAGTGATCAACATGCAGGCTCGTTCTTTTATGGTGGACTTGGATGATCCTTTTCGTAAAATGAATGAG…
108750	Dam04_000000018186	214784	215558	r	Pathway modules; Metabolism of cofactors and vitamins; Cofactor and vitamin metabolism	M00125	5-amino-6-(5-phospho-D-ribitylamino)uracil phosphatase [EC:3.1.3.104]	K21064			Riboflavin biosynthesis, plants and bacteria, GTP => riboflavin/FMN/FAD	M00125	ATGAGACGCAAATTATTTGCTTTTGATATTGATGGAACGTTGTTAGATTCAAACAAACAAGCTTTAGATAGCACGAGAGAAGCATTGGAAAAATTACGCAAAGCCGGTCATCTGGTCACGATTGCTACAGGGCGGAGCCGATTTCATGCGCAAGAGATCATTCGCGATCTTGATTTTACGAACTACATTTTATGTAATGGAGCGGCCGGTTTTTTAGACCATGAACAAGTATATAAGAATTTACTAGATCGCGACCAGTTGGATGCGTTCGTTCAAGAAGCGCATCATGAGCAGATCGATACAGCTTTTGTCAGCTTAGACAATATCAAGCGTTCTTCTTCCAATGATGTAACGGTGATGGAAGAAGCGATGCATTCTTTCGGTGCTGTCTTGCCTGAA…
108751	Dam04_000000018186	215577	216213	r									ATGGAAGTTTTAGTTTTTCCAAAAAATGAGGAAAAAGCGTTACAAATGGAAAAGTACATGAAAAATCTTTTTTCCTTTGCTGGAGTACCTAAGCCGGAACGCGCTCTTTTACAACAACCGTTACTGGATGAGAGCAAAAATTTATCTATTTCTGAAGTTTTAGCTTTTGTTTATTATTATTATGAACAAATCGAAAGAGAGTATCAGTATGTAGCGATCGATTTAGTCCAGAAAAACATCAAACGGCTTACATTTGAAGACTTAGTCGTATTGTTGCCACTAGTTCAGAAAAAAGAATGGTGGGACAGCATCGACTCTTGGAGAAAAGTATACAGCACATGGTGTAAAGCCTACCCAGAGCAGCGTGAAGAAGTCTTTCAATTGTTTGAAAAAAAGGAA…
108752	Dam04_000000018186	216240	217074	r									ATGGAAAAAAGCGAAGGAAGTTTAAGGAGAAAATCAATGAATCCGGTATCACCATTATTTGAGAAAATCGATGCTTCAATTGAAAAGAAGGCGAATCTTTTTGAAAACAGCTTTTCACGTTACGCTGTTCGAGCGGTTCTCGCCTGTTTGTTTTTGACTTTAGGAACGGCTGTGGCATTTGCAATCGCGATGAAGGGGGAAGATATCGCGCATGGTCTAGGAAAGATTTTATACGCATTTATGTTCAGCTGGGGTCTGGTCATGATTCTATACATGAACGCTGAATTAGGAACATCGAATATGCTTTATATGACCGTGGGTGTTTTTCGGCAGAGACTTGCTTTAAGTAAGGCAGCCAAGATTCTATTTGCCTGTATTTTTTTCAATATGATTGGCGGT…
108753	Dam04_000000018186	217353	217965	f			small subunit ribosomal protein S4	K02986					ATGTCTCGTTATACAGGACCATCATGGAAAATTTCTCGTCGCTTAGGCATCTCATTGTCAGGCACAGGAAAAGAATTAGCACGTCGCCCTTACGCACCAGGTCAACATGGACCTAACAGCCGTGGCAAACAATCAGAATACGGCATGCAATTAACTGAAAAACAAAAACTTCGTCACATGTACGGAATGAACGAACGTCAATTCCGTAACTTGTTCGTAAAAGCTAGCAAAATCAAAGAAGGTAAACATGGTGTTAACTTCATGATCTTACTAGAACAACGTTTAGACAATGTTGTTTACCGTTTAGGACTTGCAACGACTCGTCGTCAAGCACGTCAATTAGTTAACCATGGTCACATTTTAGTTGATGGCAAACGCGTTGATATCCCTTCATACCAC…
108754	Dam04_000000018186	218104	218644	f			biotin transport system substrate-specific component	K03523					ATGAACCGAACATTGAAAGAATTAATACTTGCTGCGGAATTTGCCGCGATTATTTCTGTCCTTTCTCAGATGACCATTCCTTTTGGCTTGGTTCCTTTGACGGGGCAAACATTTGCTATTGGATTAACAGCAACTTTTCTCGGAAGAAAACTAGGATTGATATCTGTTGTAGTTTATCTTTTACTTGGCTTGATTGGTCTTCCTGTATTTTCAGGGATGACTGGAGGTATAGCTGTTTTATTTGGGCCAACTGGCGGATATTTGATTGGATTTCTCTTACAAACGTGGATAACTGGTTGGATGATCGAAAGAACGGATGCTCATTACTTATATGCAATCTTTGCCAATCTAATGGGCTCTCTTGCTGCATTGATCTGCGGAACGATCTGGCTGAAAATA…
108755	Dam04_000000018186	218713	219223	r									ATGGAAAAAAATAATACCCGTTCAGCCAAACGCTGGACAACGACAGATGTGACTCGGATGGCGCTAGTCACTGGTTTATATGTGGCAGTGACGCTGGTTTTGTCTGTCTTTAGCTTTGGAGTGATTCAGATTCGTCTCTCGGAGATGTTCAACTATCTGTCCTTGTATAACAAAAGATACATCGTCGCGGTAACAGCGGGAGTAGCTTTGGCTAATATGGCTTCTCCTCTTGGACTGATAGATGTTGTAGTAGGAAGCGTCAGCACGCTGCTTGTATTGCTTATCAACTATAAAATCACTAGTCGCATCAAAAACATGAAAATCAAAATGGCTGTGACAGCATGCGTATTTGCTTTTTCCATGTTTACAGTAGCTGGTCAGCTAACGATTTTATATCAA…
108756	Dam04_000000018186	219603	220365	r									ATGAAAAACCAGTATCCAGATCTAGCTAAACAGGTTGTATTTATCACAGGAGCTGCTTCTGGAATTGGTGCTGCGCAAGCCCGAGCGTTTCTTGAACAAGATGCTTTTGTATTTGGATTAGATCAAAAGTTCGGTAAAATGGAAGAACTCTCTTTGCGATTTCCTGAAACTTTTGCCTACGCACTAGGTGATGTTCGACAAATGAAAGAACTCCAACAAGCGGTATCGAAATGCCAGGATCGTTTTGGTGAAGTTACGATTTTACTGAATACATCGGGGATATTGGATGCCTACAAACCATTGATGGAAACTGACGAATCGCTGTGGGATCTTATTTATGAGACGAATGTGAAAAGCATGTATCAGCTGACAAAAATCATCCTTCCTGATATGATCCGC…
108757	Dam04_000000018186	220361	220583	r									ATGACATTTGAAGAAATTTTACCAGAATTGAAAAAAGGTGCAAAGATTATTCGTAAAGGATGGAGTGGATTTGAACTTTATGTTGTTCTCGTATCCGATGATGAATTTGATGGCTGTCCAGTGACACCTTACTTATTGATCAAAACAAGTGACGAAGGTTTTTCCAGCTTCGCTCCTACAGTTTGTGATATTTTAGCAGATGATTGGGCGATCGTAGAATGA
108758	Dam04_000000018186	220609	222187	r									ATGCGAAAACCACTATTTTATGCTACAATAACCAAAACGTTCGAGCATAAAAAAGGAGGGAAAGACGTGTATTTGTCTTCCGAGTATCTTAAACAATTTGATAAAGATCTATATTATAAGATTCTCCTCCTAGAAAGTTTTGAGGATCAAGCTTGGCATACCGCTGCACAATTAGCGCAAGTTGTTCAGCTGGATGCCCGCAGCGTGTCGAAATACCTGAACGAGCTGTCTAAAAACTATCAGCAGTTTAGCGGTAAGACACACCCTTTGTTTACAAAAAATCACCGTTCTGGTTATAACTTTTATGATACGCTCGATTCAATTGAACATGAGCGTTTTTTGATCTATCTCGTGCAAAGTACGCTGAAATTCCAGTTGCTGCACGACATTTTTTTTGAA…
108759	Dam04_000000018186	222186	222888	r									TTGACTGAGTTTTTTGTGAATCCACTATTTGGCTTAAGTTTGACTTTAGGAGTGTATGTATTATCTGATAAATTTTTGCGGAAATATAAACTGCCTGTTTTGAATCCTCTCGTATTATCGATTGTTGTTATTATCTTATTTTTGCATTTTTCTGGGATCAGCTATAAAGACTATAATATCGGGGGCAATTTTTTGACTATGCTGATTACTCCTGCGACAGTGGCACTTGCCATCCCTCTTTATAAAAACTTCCGTTTACTGAAAGAGAATTTTTATCCTGTAATGGCTGCGATTTTAGCAGGAATAGTCGCAAATTGCTTGGTTAGTGTAGGGTTCGGTTACTTCTTCTCTCTTCATAAAGAGATGGTGATCTCATTACTACCTAAATCTGTAACGACG…
108760	Dam04_000000018186	222880	223291	r			holin-like protein	K06518					ATGAAATTTTTTCAAGAGTTTTTCATTATTATTTTCTTTTCTGTATTAGGAGAAGGCATACGGATTTTTGCTCATTTACCTATTCCTGGAAGTATCTTAGGTATTCTTTTTTTATTTTTAGCATTTGAAATGCATCTTGTTGATCCTGAAAAAATCGGAGCAACTGGTGATTTTTTATTGAATAATCTAGCTATTTTATTTGTTCCTGCTGGTGTAGGTTTATTGGAATATTTTGATGATATTGCTTCGATATGGCCTGTTTTACTGGGAGCAGTCGTCGTGTGTTCCATCGTCACGATGGTTGCAGCGGGAAAAACGGCAGAAGGTGTAGAAGCTTTGCTGGGCTATGTCCGTAAGAAAAAAGCAGGAAGGGTATCTGTAAACGAAATGGAGGAAAAT…
108761	Dam04_000000018186	223616	224351	f			glycerol uptake facilitator protein	K02440					ATGGATTACTCACTAATGACCCGTCTTGCGGCGGAAATGATTGGTACAGCATTACTAATCGTTCTAGGTAACGGTGCTGTAGCAAACGTAGATTTAAAAGGTACAAAAGGATATGGCAGTGACTGGATGCTGATTGCTGTCGGGTATGGATTCGGGGTTATGATGCCAGCAATGATTTTTGGTGGAATCAGCGGTAACCACATCAACCCAGCATTTACAATTGCTTTAGCATCTAATGGTCTATTCCCTTGGGCTGAAGTTGTTCCTTATATCATTGCACAATTGATTGGTGCAGCGATTGGACAATTGATCGTAGTAGCTTGTTACAAACCTTACTACGACCAAACAGAAGACGTGAACCATGTGTTAGGTACATTCTCAACAATCAACAGCGTTGGT…
108762	Dam04_000000018186	224443	225913	r									ATGAATTATGAGTTTTTTTTAAGCAAAGAAGATCACAGAAGTTATTCATTACTTAAATATTTAGAAGCAAGCTCAAATTTATCAGAGTCAATATCGAATGTTCAAGAAGAGTTGTCGCTATCGACATTTCTCTTGAAAAAAACGATCGATAAGCTGAAACATGATTTACAAAAGTTCGATCTAGAGAAAAATTTGCGAGTAACCGTCAGTGAATTGGATATATGTCTGGAAATTAATGGAAAATGTTCTAGCAAAGCTCTGTTATCTCGTTATATAACGGATTCTTTATCTATGAAAATGGTATTGGCTTTCTTTCAGGAAAAATATATCTCAGTAGAAAATTTTGCTAAACAGCATCACGTGAGTTATTCTGTGGCTTATAAAGTATTACAAAGACTA…
108763	Dam04_000000018186	226219	227455	r									TTGGATACTTGCAGATGTCCCAGGAAATTAACAGGAAGAGAAGAATATAACAAAATTATTGAGTTTCAAGAAGGGCACAGGTACCATAGGCTCTTGTGTCCCACAGAGACAAGATTTTGTTATAGTCTTCTCTTACATATGATTAAAGGAGCGATTTTCTTGAGACCAAAACAACAATTATTTATAACACTCCTAGTTATTTTAGGGGCACTTTTTAACAATATATCAGTGTCAGCTAGTGCATTTAATTTTTCAGTGACGCCGATAACTTCAGAGAATCAAATCGACAAGAGAAAAACTTACTTCGATCTTCAACTTGATCCGGATCAGGAAGTAGAAGTAAAAGCGGAATTGAGAAATGATACAGAAAAAGAAGTGAAAATCGATATTTCTGTGAAT…
108764	Dam04_000000018186	227424	229434	r									GTGCTCATTTTAAGCAGTCTCTTAGTGACTAATATCTTTCCGATCATAGGGTACTCTTTGGAATTGAATCAGTTGGAGCATGGAAATAGAAGAGACGAAGAAAGCAAACTCACTTCGACATTCGACAGTTTAATAGAATCCAACCAGACACAAGAAAGCAGTGAGGATTTAAGTATTTCGAGTAGTGGAGAGACCACTGACAACGTAGAAGCTGAGGGTTCGGACAAACAAGGACTGGAAGATGCACCAATTTCTGCGGTTGAGCTGCCTGACGATCCCAATATTATTTCTATCGATAAAATTTTTCAAACACCTATCGGTACTAGCACGTCCATATTGGAAAATGGGAAGTTACTGCAGTTGAACCCAGCAGAAAGGTCTCAAAGAGGTGCTATTTGG…
108765	Dam04_000000018186	229596	230328	r									ATGATGAAAAAAGAAATCGTATTAACAGCAACAACGATGTTATTCAGCATGGTAGCAAGTACGACTTTTGTTTCTGCAACTGAAGTATACCCAAAGGAATATAACACAGAAGGAACGATTACATTTGAAGCAGGAGATGAGGGTGTAACTCCTCCTGTTGATCCAGAGAATCCTGATCCCAATAAACCTGTCGATCCATCAGATCCTCCAAGCCCTGGAACAGGAGGGGCATTATCGATTGATTATGGATCAAAATTCAAATTTGGGACTCAAAAAATTTCTACTGCGGATAAAACGTATTATGCAGCTGCTGATGTGATGAACGATGGGTCTAGAAAACCGACATATGTCCAAGTGACAGATAGGAGAGGTACCTTATCTGGGTGGAAATTAAGTGTC…
108766	Dam04_000000018186	230844	231744	r									ATGGGAAAATTGGCGATCATCAGCGACCTACATGTGGACATCAATAAATTCGGCGAATCAGAGCTGATGCAGCTTTGGCAAGTTTTGCAAAAGCACAAGATCACTCGGCTTCATCTAGCCGGAGATACGGCTAATAAAGTAGACCGTTGCCTAGCTGTTGTCGAATTTTTCGTCAATAAAGGATTATCTACGACATTTCATTTCGGCAATCACGAGTTGGCAGATGTGCCCAATGAACAGATGATGGACCATTTTCCAGACCCACATTTTTTAAATGAACGGTATATTGCTTTAAATGAGCAGACCGTTCTTTTAGGGATGAATGGCTGGTACGACTATCAGTTTTCCGAATTGAAAGATTACGAGGCAATCGTACGAATGAAGCGTTTGTATTGGTAT…
108767	Dam04_000000018186	231753	232110	r									ATGAAATTAGAAGTGACAAAAGAAGCACAAGAAGTATTGAAGAATAAATTAGAAGCAGACGATCAACTTTTATTAGATATCGAAAACGGTGACGGTCCATTTGCAGAAAGCCAAGTCAGTTGCCAATTGGACACGGCATTTCGATTGATCATTGTCAAAAAAGATACACAAACAGATCTAAGTCTTTATTCTGTAGTGGCTGATACACCAGTTGGACCAATCAAAATCAAAGACAGTGCAATACTTTACATGGATGATCCATCCACACTTGCTTTAGAACCAACTTATAATAGTTTACAATTAAAAGGACCAAGCGGCTTGAGAAAAGGCAACTTGCAAGTTGTTCGAAAAGACTAG
108768	Dam04_000000018186	232465	232762	f									ATGAAGGAATATATAAAAAACATCTATTTTATCGAAGAAACACAAAATATCGAGGGTTCTTATATTGAAGTAAAAACACTCTTTGTCAATGAAGATAAAACCAAAGCATTGGATATTTATAAAAAATTAGCTTCAAAAAAAACGAATAGTTTTGGATTGATATTAAGCGAGTATAAAATCAAAGCAGAAGAGAGTTATTTCTATCAATTATTAAAACGGTGGAGTAAGCTTCCCGCCGATTTTTATCGAAAAATGCAGATCATCAACTATCAACCGCTTGCTGAGACACATGCCTAA
108769	Dam04_000000018186	233412	234366	r			iron complex transport system substrate-binding protein	K02016					ATGAAAAAATTAGTAGTAGGTATCTTGATTCTAGCATCATTTGGTTTAGCAGCATGTGGAAATAGCAACAACACCAGTCAGGCAGATACAAAGAAAAGCAGCACACAAACTGAAACTACATTGACGATAACAGATAGTAATGGAGACCAAATCGAGGTGCCAAAGAATCCTGAAAAAGTCGTCGTATTCGACAATGGTTCTTTAGATACGATGGATGCTCTTGGTGTTGGAGATAAGGTAGTTGGAGCAGCTACGAGCAGCCTTCCTGAGTATCTTTCCTCCTATAAAAAAGTGGAATCAGCAGGTGGAATAAAAGAACCAGACTTAGAAAAAATTAATCAGCTTCAGCCAGATCTAATCATCATTTCTGGCCGACAAAGAGATTTTCAAAAAGATCTA…
108770	Dam04_000000018186	234388	235144	r			iron complex transport system ATP-binding protein [EC:7.2.2.-]	K02013					ATGATTGATTTACAAAAGGTCAATAAACTGTACCATGGAAAATCAGTGGTTAAAGATGTACAGTTAACGATTCCTGAAAAGAAGTTGACTGCTTTTATCGGTCCAAATGGTGCTGGAAAGTCAACGGTGTTGTCGATGATCAGTCGTTTGATACCAAAAGATACAGGTGAAATCTATTTAGACCATAACGAAGTAAAGGCTTGGAAATCCAATGAATTAGCAAAAAAATTATCGATCCTACGACAATCGAATGAAATAAATGTCCAAATTACCGTGAAAGAATTAGTAGAATTTGGACGATTTCCTTATACGAAAGGAAAATTGACGACAAAAGACGAGGAAATCGTTCAGGAATCACTGGAACACCTTGGGTTAGAAGAAATAGCGGATCAATCGATT…
108771	Dam04_000000018186	235140	236100	r			iron complex transport system permease protein	K02015					ATGCTTAAAAAAAAGCCATCTATTTTTATTGGTATGCTTGTTCTTGTTTTATTTGTTACAGGAATGTACTTGACGATCCATACATATGGAAACTGGCATTTTGCATGGGCATTGAGGAGTAAGAAAATTTTTGCATTTATCCTTGTCTCGCTAGCTGTCAGCAGTGCCACAATCAGCTTTCAGACAATTACGCATAACCAGTTTTTGACTCCTTCAGTATTGGGACTTGAGTCGTTATATGTCCTTGTCCAAACGGTCCTTTTCTTCTTTATCGGAGGAGTGACGATGCTTCAGCAGACAGGTACAGGTTTTTTCTTATTGAACGTTGGGCTGATGGTCGGGCTGAGTCTATTGTTATTTTTCTTTCTTTTGAAAAAAATGAGAGCGAATCTTTTTTTA…
108772	Dam04_000000018186	236092	237043	r			iron complex transport system permease protein	K02015					ATGCGCTACGGACGACTAGTAGCATTATTAGTTATTTTAAGTAGTATTTCATTGTTCATCGGAGTATCGAATGTACAATTGTCAGAACTGCTCCAGTTAGATGGGCAAAGCTTACAAATCTTGCTAGTGACTCGTTTGCCACGAACGATTTGTTTGATCCTTGTGGGAGCGACCAGTAGTATTTGTGGGTTGATCATGCAACATTTGACCCAAAATAAATTTGTTTCACCAACGACTGCGGGCACGATGGATAGTGCGCGTTTAGGTATTTTAGTGGCTATGATTTTCCTACCTGGTGCATCCTTGATTGTCCGATCCTTGACAGCATTTTGCTTTGCTTTTGCAGGAACATTGCTTTTTTTATCCCTTACGCGATTGTTCCCCCAGAAAAATCAATTG…
108773	Dam04_000000018186	237193	237646	f									ATGGCACAAGATGATGTAAAAAGCCATTTGGATAAGGGACTTTATGGTACACCTTTAGTGAACCCTGAAGAACAGCATAAATATTTAGGGACATTCAGGGAACGCTGCTATCTTAGTATGACTGTTGCTGAAATGATCCAACCAAAAAACAAAGAAAACTTTTTAAAAGAACTCAAAAAACATCCAGATGCTTCCATACTCTTGAATGGGGCTCTACCCCTTTCTGTCCAAAACCAATATATCCAGCTAGCAACGAAAAACAATAGCCGATTTACTGTAGTCAACGATTACGTCACTGCAAATCCTGAGGAATTCGGATTGCTCTTAACAGCAAAAGAAGCAGTAAATGAACCTGTGATTGATATCGAAAAAAAATACCCAGAAGAAAACTCTTCGCCA…
108774	Dam04_000000018186	237733	240001	r	Pathway modules; Amino acid metabolism; Other amino acid metabolism	M00118	glutamate--cysteine ligase [EC:6.3.2.2]	K01919			Glutathione biosynthesis, glutamate => glutathione	M00118	ATGATGAATTTTAAGCAATTATTATTGCATGTCAATGCGCGCCCTTTTATCGACCAAGCTCGATTTGGTATAGAACGGGAAGGACAGCGGGTTGATCTTGCAGGAAATCTAGCAAAAACCGATCATCCAGCAATCTTTGGCGATCGATCCTATCACCCCTATATCCAAACAGATTTTAGCGAAACACAGACAGAGATGATCACTCCTGTTACCGATTCTATTCCCGAATTATTTCAGTATCTCGCTGCTGTTTATGATGTGACTGCTCGTTCTATACCGAAAGAAGAGATGATCTGGCCATTAAGTATGCCACCTGCCTTACCGGAAAAAGACGAAGCGATCATTATTGCAAAATTAAAAAATTTCGAAGATGTCTTGTATCGACGTTATTTAGCAAAA…
108775	Dam04_000000018186	240187	241186	r			fused signal recognition particle receptor	K03110					ATGGGATTTTTTGATAAAATCAAGCGTGCTTTTACTGGCGAAGAGAAAACAGAAGAAGTTGAAGTACAGGAGAAGTACGACAAGGGTTTAGAAAAGACGCGTAAAACATTTGGTGAACGGATGAATGAGTTGTTTGCCAATTTTCGAACAGTCGATGAAGACTTTTTTGAAGAATTAGAAGAAACACTTATCGGTGCAGATGTAGGTTTTGAAACAGCGATACGAATCACCGAAGCATTACGTCAAGAAGTGAAACTCAGAAATGCGAAAAAATCGGCAGAAGTCCAAAATGCGATCATCGAGAAACTTGTGGATCTCTATGAAGCGGAAGGAATTAATGAAGTAAATGAACTAAATATCCAAGAAGACGGACTAACAGTTATTTTGTTTGTCGGTGTT…
108776	Dam04_000000018186	241197	242007	r	Pathway modules; Metabolism of cofactors and vitamins; Cofactor and vitamin metabolism	M00125	5-amino-6-(5-phospho-D-ribitylamino)uracil phosphatase [EC:3.1.3.104]	K21064			Riboflavin biosynthesis, plants and bacteria, GTP => riboflavin/FMN/FAD	M00125	ATGATCAAATTAGTAGCAATCGATTTGGACGGTACATTATTAAATGAACAAAAGCTGATTTCAGATGAGAATAAACAAGCATTAGCACAAGCAAAACAGCAAGGGGTCAAGATCGTTCTATGTACAGGACGCCCCTTAGCTGCGATGGCGCATTATCTGCAAGAATTAGGACTGGTAGATGAAGGTGACTACAGCATCACTTTCAACGGCGGTTTGGTACAAAAAAATGATACTGGTGAAATCATGGAAAAGAAAGTGATGGAAGTATCAGATATCCAACGCTTATACAAACTGGCTCAGCAATTGGATCTGCCACTAGATGTTTTGTCTGACAATGTGGTTTTACAGCTGCCTAGTGCCCCAAGGAAGCAATCCTTGTACAATGTGTTGAATAAGCTG…
108777	Dam04_000000018186	242015	245597	r			chromosome segregation protein	K03529					TTGTATTTGAAACGAATTGAAATAGCCGGTTTTAAATCATTTGCAGACAAGACAGTCATTGATTTTGAAAACAGCGTCACAGCAGTGGTTGGACCAAATGGCAGCGGAAAAAGCAATATTACAGAGGCTATCCGCTGGGTATTAGGAGAACAATCTGCTAAAAGTCTGCGAGGCGGAAAAATGCCGGATATCATCTTTGCCGGTTCCGATACCCGTAAGCAGCTGAATATTGCAGAAGTCACAGTGATTTTAGACAATAGTGATCATTATCTGCCATTGGAGTACAATGAGATCAGTGTAACCCGCCGTTATCGACGGACTGGGGAAAGCGAGTTTTTCATCAATAAACAAAGCTGCAGATTAAAAGATATCCAAGAATTGTTCTTAGATTCTGGATTA…
108778	Dam04_000000018186	245616	246303	r			ribonuclease III [EC:3.1.26.3]	K03685					ATGGACAACCAGCTGACAAAAGAACTAAAAGAAAACTATAACATCGTTTTTCACGATCTAAATTTGCTTGAACAAGCTTTTACCCATTCATCCTATGTGAATGAGCATCGCAATCTGCAATTATCGGATAATGAGCGACTTGAATTTTTAGGAGATGCCGTTTTAGAACTGATGGTTTCTCAGTATTTATTCCGTTTATATCCTCATTTGCCAGAAGGAAAATTGACAAAAACACGAGCTGCGATCGTTCGCGAAGACAGCTTGTCGAAATTTGCCAAAGAATGTCACTTTGATCAATATGTTCTGTTGGGCAAGGGAGAAGAGAATTCAGGAGGACGTACGCGACCAGCATTGCTTTGCGACCTATTCGAAGCTTTTTTAGGCGCGTTATATCTTGAC…
108779	Dam04_000000018186	246650	248432	r			peptide/nickel transport system substrate-binding protein	K02035					ATGAAGAAAACGATTTTTGGATTTGCAGCGCTGATGTCTGCTGTCGTTCTTGCAGCATGCGGGGGCGGAGGTACAGATACCTCTGGAAACAACTCTGGAGGCAACGGCAATAACAAAGAGGAATTAACTTTTCCAATTGCAACAAAAAATAATGATGATGCAATCGAAGACGGCGAATTAGAAGCTGCGGTCGCAACGGACAGTCAGTTTAAAGGATTGTTCCAGTGGGAGTTTTACCAAGATTCATATGATGCAGCTTTTATGGCTCCTTCTCATGAACCGCTATTTGCAAACGATGACGATTTCAGAATCACAGACGACGGAGCTGCAACGCTTGATCTAGATGAAGATACGAAAAAAGCGACAATCAAAGTAAAAGACAACGTCAAATGGTCAGAT…
108780	Dam04_000000018186	248457	249372	r			peptide/nickel transport system permease protein	K02034					ATGAGTGAAAAAAACAATACAGCAGTTCAAGAAAGTATTCCTCCTATGGGGATACGAATGATTGCTCGAGAATTTAAAAAAGATAAAATTGCTATTTTTTCATTAGGTTTGCTAGTGGTTTTATTATTAGTGATCTTTATCGGTGCGATGCTGACCGATCAAGACAAAGTGATGTATGTTAGTATCTTCGACAAATACGCTGCACCAGGAACAGTTTCGACACAAGGACAAAAGTTCATTCTGGGAGCAGATGAAGGCGGACGTGATGTATTAGGACAATTGATCATAGGTGCTAGAAACTCTGTTACGATCGGATTTGCGATCACGATCCTTACTTCGATCATCGGGGTTGGATTAGGGATCATCTCTGGCTACTACGGAGGGATCATTGACAACATC…
108781	Dam04_000000018186	249398	250361	r			peptide/nickel transport system permease protein	K02033					ATGTGGAAAACGATTCTGCGACGTGTTTTATTGATGATCCCGCAAGTTATTATTTTAAGTGTTCTGATCTTCTTATTAGCCCAAGCGATGCCGGGGGATCCATTTACCGGTTTGATCAATCCAAATCAGGATCCGGCAGTGATCGAACAGATGCGACAAGCAGCTGGCTTGAATGACCCATGGTATGTCCAGTACTTCCGTTGGATCGGAAATGCTTTGCAAGGCGATTTTGGTCAAAGTTTCTTATACAAACGCTCTGTTGCTGACTTGATCGGCGAACGGATCATCAACACTTTATATCTATCGATCTTGACAGTTGTCCTTACTTATTTGATTGCTGTGCCTCTGGGGATGCTTGCTGGCCGGTATCAAAATTCAATCTTGGATAAGATTGTCGTA…
108782	Dam04_000000018186	250360	251305	r			peptide/nickel transport system ATP-binding protein	K02032					ATGACAGAATTAATCACAATCAAAGACCTGAAAGTTCATTACCCTATTCGCAGTGGATTCTTCAATCGAGTAACGGATCATGTATATGCTGTAGATGGTGTGGATTTTATTATCGAAAAAGGAAAGACATATGGTTTAGTGGGAGAGTCTGGCTCTGGAAAATCTACTACGGGAAAAGCCGTTGTGGGATTAGAAAAGGTGACAGCCGGACAAATCATGTATGAAGGAAAAGATGTAACGAAGCGAAGCAACCGCAAAAAAATGGGTTATAACAAGGATGTGCAGATGATCTTCCAAGATTCAATGTCCAGTTTGAATCCTAAAAAGCGAGTGTTGGATATCATTGCTGAACCCATCCGAAATTTTGAACGGTTAAGCGATCAAGAAGAAAAGAAAAAG…
108783	Dam04_000000018186	251305	252310	r			peptide/nickel transport system ATP-binding protein	K02031					TTGTCCGATAACCAATTATTAGAAGTTCAGAACCTACATACAGGATTCCGACTCAAAGATGACTATTACGATGCAGTAGATGACGTTTCATTTACTTTAGACAAAAACGAGATTTTAGCAATCGTTGGGGAATCTGGGTGCGGGAAAAGTACCTTGGCTACTACGATTATGGGATTACTTGATCCTAATAACACAAAAATTACAGGTGAGATTTTATATAACGATCTGAATTTAATCGACCTGAACGAAACGCTCTATAATAAAATCCGCGGAAATGATATCGGAATGATTTTCCAAGATCCGTTGTCTGCATTAAATCCTCTCATGAGAATCGAAGACCAGATCAAAGAAGGACTTTCCTATCACACAAAGATGAATGCAGAACAGCGTCAAGCTCGT…
108784	Dam04_000000018186	252577	252820	r	Pathway modules; Biosynthesis of other secondary metabolites; Biosynthesis of other antibiotics	M00848	acyl carrier protein	K02078			Aurachin biosynthesis, anthranilate => aurachin A	M00848	TTGACTCGCGAAGAAGTATTTAACAAAGTAGCGAAAATTATTTCAAATCATTTTGAGATAGATACCGATAAAGTGACGGATGAATTGAACATCAAAGATGATTTAAAAGCTGATTCAATTAGTATTATGGAATTCGTTTTAGAGCTTGAAGATGAATTCGGTACGGAAATTTCAGATGAAGACGCTGAACAAATTGAAACAGTCGGTGGCGCAGTAGATTATATCAGCAGCCATCTTAAATAA
108785	Dam04_000000018186	252941	253943	r			phosphate acyltransferase [EC:2.3.1.274]	K03621					ATGAAAATTGCCGTAGATGCAATGGGCGGAGATCACGCACCTCAAGCAATTGTAGAAGGCGTGGCTTTAGCGCAGCAAGATTTTCCAGAAGTAGAATTCTTACTTTACGGAAAAGAAGCAGAAATCAAGAAATACTTAACAAATGAAAAAAACATCACGATTATTCATACAGACGAAAAAATCAATAGTGATGATGAGCCAGTAAAAGCAATTCGACGAAAAAAGACTGCATCAATGGTCCTTGCTGCACAAGCAGTGAAAAACGGTGAAGCAGATGCTGTATTTTCAGCAGGGAATACAGGCGCGCTACTAGCAGCAGGGTTGTTCATCGTAGGACGTATCAAAAATATCGAACGCCCTGGCTTGATGTCTACCTTGCCAGTAGTAGGGAAAGAAGGT…
108786	Dam04_000000018186	253991	256028	r			ATP-dependent DNA helicase RecG [EC:3.6.4.12]	K03655					ATGCGTTCTTTAGATGATCCAATCACTATGCTGGCAGGAGTCGGAGAAAAAAGAGCAGCTAGTCTTGCCAGCTTGGGCATCCAAACGATTGAAGACTTACTGACTTATTATCCTTTCCGCTACGAAGATATTCAGGAAAGAAATCTAAACGAGATCCAAGATCAAGAAAAGGTTACTTTGAAAGGAATCGTAGTCTCGCCTCCTGTGATGAATCGATTTGGTTATAAAAAAAGCCGATTGCAATTTCGTATGATGCAAGAACATGATGTGTTCAACGTTTCTTTTTTTAATCAACCTTATCTAAAAGAAAAAGTCATTTTATCGGAGGAAATCGCCGTATACGGTAAATGGGATGCAAAGCGTAAAGCCTTGAACGGGATGAAGATTTTAGGTTCTCAA…
108787	Dam04_000000018186	256144	257827	r			uncharacterized protein	K07030					GTGAGTGTAACAGAAATAAGTGCAAGCCAGTTCCAGGAAATGGTCCAGGCAGGTGCGAATCGTCTGCAAGTAAATGCAGAATACGTCAATTCATTAAATGTATTCCCTGTGCCAGATGGCGATACGGGAACAAATATGAATCTATCTATGACTAGTGGAGCTAAGGCAGTAGTAGATTCAACCTCAGAAAAAGTAGGAGAATTATCAGCAATGCTTTCAAAAGGATTGCTGATGGGTGCGCGCGGAAATTCCGGCGTTATTTTGTCTCAATTGTTTCGTGGATTTTCTAAGCAAATTCCAGATGTTGTCTCATTAGATGCTTCTGATCTTGCTGCAGCCTTCACTCATGGAGTTGAAACTGCGTATAAAGCAGTAATGAAACCAGTAGAAGGAACGATT…
108788	Dam04_000000018186	257878	258241	r									ATGGCTGTAAAAATTCAAACGTCAGCTGGAACCATTGAAATTACCAATGATGTAATTGCAACAGTTGTTGGTGGCGCCGCGACAGATGTGTTCGGTGTTGTAGGAATGGCCAGCAAAAATCAAATTAAAGATAATATTACTGAGATTTTGCGTAAAGAAAATTACTCAAGAGGAGTAGTTGTCCGCCAAGAAGATAATGGTATTGCTGTAGATGTTTATACGATTATCAGCTATGGTACGAAAATCTCTGAAGTTTCCCGCAACGTCCAAGAAAAAGTGAAATACAATCTAGAGGCATTATTAGGCGTAACTGCCAATTCAGTTAATGTCTTTGTACAAGGTGTTCGTGTACTGCCAGACTAG
108789	Dam04_000000018186	258510	258699	f			large subunit ribosomal protein L28	K02902					ATGGCAAAAGTTTGTTACTTTACAGGTCGCAAGACAAAAAGTGGAAACAACCGTTCACACGCTATGAACTCAACAAAACGTACTGTTAAACCTAACTTACAAAAAGTTCGCGTTATGGTCGACGGAAAACCTAAAAAAGTTTGGGTGTCAACTCGTGCTTTGAAATCAGGAAAAGTTGAACGCGTTTAA
108790	Dam04_000000018186	258936	261606	f									ATGAAAAAAAATTTAAAGTCATTCTTTAGAGAAAACGGACGCTACGCAGCAGCTAGTTTCCTGATTCCGTTTTTGATTTTAGCACTTGTTTATCTAAGTATCGGAATCTATCCTGGAAGCAGCAGAAGTATTTTGGCAAGTGATGCCTTTTCACAGTTTTCTAATTTTCATGCCAGCTTCCGAAATGTTCTTCTTGGAAAGCAAAGTATTTTTTATACATGGAATGCTTCTCTAGGATTGAATTATTTATCTTTAATTTCTTACTATCTAGGCGGGATCTTCACGCCACTGGTGTTCTTTTTTCCAAACCAGATGATGCCAGATGCACTGTACGTTCTGACTTTGCTTAAGGTCGGCTGTGCCGGATTGGCTTTTTGGTTTCTTGCACGTACGTTCAAG…
108791	Dam04_000000018186	261696	262311	r									TTGATAAATGCAACAGATGAAATATTAAGTGTAAATAAAGTTTTTTATACTGTACCAGCTGAAAAGATGTCTCGTGTCAGTTCGGATATTAACACAATAACTAGTAGAATAGGTCTGACTAAAGCAATGCATATGGTACTAAAATACAATCAAGAAGATCCTCCTGTGCCTAAAACCTATGAAGCAATTGACTTAATTATTGTCGATGAAATTGATCGTTTAAAGCTTCAGCATTTAGAACAGCTAAGAGATATTTACGATAGAAATGATCTGGCAATGGTTCTTATCGGTATGCCTGGTATTGAAAAAAGATTGTCTCGTTATCCGCAGCTTTACTCTCGCATAGGATTTGCACATGAATTTGATAACCTTAGTAAGGACGAAACACATCATATTTTG…
108792	Dam04_000000018186	262428	262968	f									ATGAAAAAATTATTTAGCGCACTTTTTATTCTGTTATTTGGTTTTATTGGTATTGGGACTTCTGGAAATATAGTTAAAGCTAGCACGATGGTTGAACAAACAAGTGAAATGGCAAAAACTTTTAGTCAATTAACACCAGAAGAACAAAGTTACTTCAAATCCAAAGGATTTAGTGATAAAGATACTTTTTACACTCAAAAGATAGAGCCTCAAGATCCGAAAACACGTTTTTCTGCAAATGTATTGCGGTTAACCGCATCTACTAAAAAAATTACTAATACGCAGGGGCGGACAGAATATATTATAACAAGTCCCAATTCGGCGATGTATCGTATTTCTACACGCTTGAGTTTAGGTAGTGCAAAATCATATACTCAAACAGTAAATCTAGCTAATTCT…
108793	Dam04_000000018186	262964	263303	f									ATGATAATTTCTTACTATGTCTTAAATAGAAGTGATGATGAAGGACTCTTCGTTTTTCAATCATTACATGAGGATACGATGCTAAAAGAGTTTTATAATCGGATTAAGAATAAACAGATAGAAACAAATTTATATTTTTTAAGTGACTCTATCTTGCCTTTTATTAGCAACCCTAAAATTCTTAACTTGTTGCAGACAAAAGATTTGAAAAGTTTACCGATTATTGTCATTGATGAGGAAATTGTAAAATATGGCGCTTATCTAAGCGTAGAAGAATTAGAAAAATTAACTAACATTGGAATGAGTATTCAGGAGGATAATGGGGTAAATGGGACATAG
108794	Dam04_000000018186	263701	264109	r									ATGTTAGACCAAACAGATATAAATATCATTGAGGAACTATCAAAAAATAGTCGAATCACAATGAAAGAACTTGGAGAAAAAGTACATTTGACTGGACCCGCTGTCTCGGCGAGAGTGACAAAACTAGAGGAAAGTGGAGTTATTGAAAATTATACAGTAAAATTAAATATGGAAAAGCTAGGGTTTTCGATTCACGCTTTTTTAATTATAATTACGCAAAATTTAAATCATAAACCCTATTTATCATTTATTAAAAATCATGAAAAATTCTTGATTAGAAATTATAAGATTAGTGGAGGGGGCTGTTATCTTTTGGAATGTAGATTTACTTCAAAAAAATCAATGAACAGCTTTTTGGAACAGCTTAATGAATATGCGAATTATAAATTATCTATTGTT…
108795	Dam04_000000018186	264231	265008	f									ATGAATATACATCACATTCGTAATGCAACAGCTATCTTAGACTATGGAGGTAAAAAATTTTTAATTGATCCAATGTTAGCGGAAAAAGGAACACTTCCACCATTTATTTCGAAAGGTCCTTTTCCATCACCAAGAAAAGATCAAATGAATCCTCTAGTTGATTTGCCAATGCCAGTCGAAGATATTATCAACGGTATTGATGCTGTTATTGTAACACATTTACATCTAGATCATTGGGACGATATAGCGAAAGAGGTCCTACCTAAAGAAATAAAATTATTTGTGCAAGATGAAAATGATGCGAATGAAATTCGACTATATGGTTTTAAAAATGTGGAGGTACTACGAGAAGACACAGTTTTTGAATCTATACAATTGGTTAAAACAAAAGGCAAACAT…
108796	Dam04_000000018186	265126	265288	r									ATGCGCTACATCAAGTATCGAGACTTGGAAAACAATCAGGTGTATACGCTGATTGTTTTTGCTGCAATGAATCTGAAAAAGTTGTCCACTTGGCAGTTGGAACATATGTCTTCATATCTTTTATTATACAAAAATAGCAAAAGCACCAGTCTACACTCTTAG
108797	Dam04_000000018186	265932	266679	r			tRNA pseudouridine38-40 synthase [EC:5.4.99.12]	K06173					ATGGTACGTTACAAAGCAATCATTGCGTACGACGGAACAAATTTTAATGGATTCCAAAAACAGCCAAATGGGCGTACTGTTCAAGAAGAAGTAGAAAAAACATTACAAAAAATGGCAAATGGAAAAGAAATCACGGTCTTTGGTTCGGGAAGGACAGATGCCGGAGTACATGCGATCGGGCAAGTAATCCATTTTGATTATCCAGAGGAGCGTCCGTTAGAACGAATGCGTTTCGCGCTAGATACCCAGTCACCAGAGGATATTGCTGTAAGACAAGTAGAAGTTGTTTCAGAAGACTTCCACGCAAGATATTTGGTCACAGAAAAGACGTATCAATTTCGAGTGGATATAGGGAAACCACGCAGTCCTTTTCGACGCCATTATGCAAGTTATTTTCCT…
108798	Dam04_000000018186	266881	267679	r			energy-coupling factor transport system permease protein	K16785					ATGATGAATAAATTGATATTTGGTCGTTATATGCCTGGAGATTCCTTGATCCATCGATTGGATCCCCGAGCTAAATTATTAGCCAGTTTTTATTTTATCGGAATCATTTTTTTAGCAAATAATTGGGAAACGTACCTTTTGTTGGCATTTTTCACATTACTTTCTGTCTTCTTGTCAAAAGTAGATTTGAAATTTTTTATCCGAGGCATTCGCCCATTGATCTGGCTAATCCTCTTCACTGTAGCATTGCAGGTCTTGTTTACAAGTGGCGGAGAAACTTATTGGAGTTGGGGTGTTTTCCATATCACTGAATTTGGTGTGATGAACGGCCTCTTTATTTTCTGTCGATTCGTGTTGATCATTTTTATGTCGACTCTACTCACGCTTACTACACCGCCT…
108799	Dam04_000000018186	267668	268538	r			energy-coupling factor transport system ATP-binding protein [EC:3.6.3.-]	K16787					ATGGACATCCGTTTTGAACAAGTAGACTTCACTTATCAGCCGAATACACCATTTGAACAAAGAGCCTTATTTGACATCAATATGACGATCAAAGAAAACAGTTATACTGCATTAGTAGGGCATACCGGAAGCGGGAAATCAACCTTACTTCAGCATTTGAATGCGCTTGTTAAGCCAACAAGCGGTACAGTCCATATTGGAGAACGAGATATTCAGCCGGATACGGATAATAAGAATTTAAAGCCCATCCGAAAAAAAGTTGGCATCGTCTTTCAGTTTCCAGAAGCACAGCTATTCGAAGAAACGGTAGCAAAAGACATTGCTTTCGGTCCTAAAAACTTTGGTGTCAGCGAAGAAGAAGCACTAGTCCTAGCAAAAGAAACATTAGAACAAGTTGGG…
108800	Dam04_000000018186	268513	269353	r			energy-coupling factor transport system ATP-binding protein [EC:3.6.3.-]	K16786					ATGGAGCCAATTATTGAATTAGAAAAGATAAATTATAAATACCAGCCAGATGATCTTCGCCCCGCATTGAAAGATGTCTCCTTTACAATTGATAAAGGTGAGTGGATCGCTATTATTGGACACAATGGTTCAGGAAAATCGACACTTGCCAAAACGATCAATGGATTGCTTCTGCCAGAATCAGGGATCGTGAAAGTGGGAAATCAAATATTGGATGAAGAAAATATTTGGACGATCCGACAGATGGTTGGAATGGTTTTTCAAAATCCAGACAATCAGTTTGTTGGTTCGACAGTAGAAGATGACGTTGCTTTTGGTCTTGAAAATCAAGGGATTCCCAGAGAAGAAATGCTAGTGCGTGTGAAAGATGCACTTGAGAAAGTTAGAATGGCTGAGTTT…
108801	Dam04_000000018186	269624	270005	r			large subunit ribosomal protein L17	K02879					GTGAGTTATCGTAAACTAGGACGCACATCTAGCCAACGTAAAGCGATGTTGCGTGATTTAACAACTGATTTATTAATCAACGAACGTATTGTGACTACTGAAGCTCGTGCGAAAGAAGTTCGCTCAACTGCAGAAAAAATGATCACTTTAGGTAAACGCGGAGATTTGCATGCACGTCGTCAAGCTGCGGCTTTCGTACGTAATGAAGTTGCCAGCGTGCGTGAAGAAAATGAGGACATCGTCATTGAATCAGCTTTACAAAAACTGTTCAACGATATTGCACCTCGTTACGCAGAACGTCAAGGCGGATACACACGCATTTTGAAGACAGAACCAAGACGCGGTGATGGTGCACCAATGGTTGTCTTAGAACTTGTCTAA
108802	Dam04_000000018186	270032	270971	r			DNA-directed RNA polymerase subunit alpha [EC:2.7.7.6]	K03040					ATGATTGAGTTCGAAAAACCAAGAATCGCAAAAATTGATGAAGAAAAAGATTATGGCAAGTTCATCGTTGAACCTCTTGAAAGAGGGTATGGGACTACTTTAGGGAATTCCCTACGTCGTATTTTATTATCTTCTTTGCCAGGTGCTGCCATCACTAATATTCAAATCGATGGTGTACTGCATGAATTCTCTACCATCAAAGGTGTTAGAGAAGACGTCACTCAAATCATCTTGAACATTAAAGGCTTAGCGCTGAAAATGTATGGCCAAGAAGAAAAAACCCTTGAAATCGATATTACCGGACCTGCTACAGTAACTGCTGGCGATATTATCGTTGATAGTGATGTAGAAATTCTTAACAAAGATATGTACATCTGTAGTGTCTCTGAAGGAGCTACG…
108803	Dam04_000000018186	271050	271440	r			small subunit ribosomal protein S11	K02948					ATGGCAGCAAAAAAAGTGAATCGTAAACGCCGTGTGAAGAAGAATATAGAAGCAGGTATTGCACATATCCATTCTACATTCAATAACACTATCATCATGATCACTGATACTCACGGAAATGCATTAGCGTGGTCATCAGCTGGTTCATTAGGTTTCAAAGGAAGCAAAAAATCAACTCCTTTTGCCGCTCAAATGGCAGCAGAAACTGCTACAAAAGCAGCAATGGAACACGGATTAAAGACTGTTGAAGTAACAGTTAAAGGACCTGGTTCTGGACGTGAAGCAGCAATTCGTTCATTACAAGCTACAGGTTTAGAAGTGACTGCAATTCGTGACGTGACTCCAGTTCCTCATAATGGTGCCCGCCCTCCAAAACGCCGTCGTGTTTAA
108804	Dam04_000000018186	271467	271833	r			small subunit ribosomal protein S13	K02952					ATGGCTCGTATTGCAGGAGTAGATATTCCTCGTGATAAACGTGTAGTAGTTTCACTTACTTATATCTATGGTATTGGTAACACTACTGCTAAAAAGATCTTAGCTGATGCTGGTGTATCTGAAGATGTTCGCGTTCGTGAATTAACGAATGAACAAACAGATGCTATCCGTGCAGAAGTAGATAAATTAAAAGTTGAAGGGGATCTTCGTCGTGAAGTGAACTTGAACATCAAACGTTTGATGGAAATCGGTTCTTACCGTGGAATCCGTCATCGCCGTGGATTGCCTGTTCGTGGACAAAACACGAAAAACAATGCACGTACTCGTAAAGGCCCAGCTCGCGCTATCGCTGGCAAGAAAAAATAA
108805	Dam04_000000018186	271850	271967	r			large subunit ribosomal protein L36	K02919					ATGAAAGTAAGACCATCAGTAAAACCAATGTGCGAACATTGTAAAGTAATTCGTCGTAAAGGACGCGTTATGGTGATTTGCCCAGCAAATCCAAAACATAAACAACGTCAAGGATAA
108806	Dam04_000000018186	271999	272218	r			translation initiation factor IF-1	K02518					GTGGCAAAAGAAGATATGATTGAAGTCGAAGGTACAGTCGTCGAAACTTTGCCGAATGCAATGTTTAAAGTTGAACTAGAAAACGGACACCAAGTTCTTGCTACTGTTTCAGGTAAAATTCGTATGCATTACATCCGTATCTTACCTGGTGACAAAGTAACGGTTGAATTGTCTCCATACGATCTTAACCGTGGCCGTATTACTTATCGCTTTAAATAA
108807	Dam04_000000018186	272408	273056	r	Pathway modules; Nucleotide metabolism; Purine metabolism	M00049	adenylate kinase [EC:2.7.4.3]	K00939			Adenine ribonucleotide biosynthesis, IMP => ADP,ATP	M00049	ATGAACCTCATTTTAATGGGGCTGCCAGGCGCAGGTAAAGGAACACAAGCTGAAAAAATCATTGATGCTTATGGTATTCCGCACATCTCAACAGGAGATATGTTCCGCGCAGCGATGCAAAACGAAACAGCTCTTGGCCTGGAAGCAAAGTCTTATATGGATAAAGGTGCATTAGTTCCTGATGAAGTAACAAATGGAATCGTGAAAGAGCGACTAGCTGAACCAGATACAGAGAAAGGCTTCTTATTAGATGGCTTTCCACGTACGCTAGATCAAGCAAAAGCTCTGGACGCAATGCTAAAAGATTTGAATAAAAAAATTGATGCTGTCATCGATATCCATGTTGGTGAAGAAATCTTGGTCGAACGTCTAGCCGGCCGATTTATCTGCAGCAATTGT…
108808	Dam04_000000018186	273117	274413	r			preprotein translocase subunit SecY	K03076					ATGTTTAGACTATTAAAAGATGCTTTTAAAGTAAAAGACATTAGATCGAAAATCCTATTTACTGTATTTGTGTTGTTTGTATTTCGCCTAGGTGCACATATTACTGTACCAGGCGTAAATGCTGCTTCATTGCAAAACCTTTCTTCTTTGCCATTTTTCAACATGTTGAACTTGGTAAGTGGTAGTGCGATGCAAAACTTTTCCATTTTCTCAATGGGGGTTTCACCATACATTACTGCTTCTATCGTCATTCAGCTTCTTCAAATGGACATCGTGCCTCGATTTGTTGAATGGTCGAAACAAGGGGAAGTTGGTCGTAAAAAACTGAATCAAGCGACTCGATATCTGACATTAGTATTGGCATTTATCCAATCTGTCGGCATCACTGCTGGATTCAAT…
108809	Dam04_000000018186	274412	274853	r			large subunit ribosomal protein L15	K02876					ATGAAACTTCATGAATTAAAACCTGCTGAAGGTTCACGCCAAGTACGTAACCGTGTTGGTCGTGGTACTTCATCTGGTAACGGAAAAACTGCCGGACGCGGACAAAAAGGACAAAAAGCTCGTTCAGGCGGCGGTGTGCGTTTAGGATTTGAAGGGGGACAAACACCATTGTTCCGTCGTTTACCAAAACGAGGATTCACAAACGTGAACCGTAAAGACTATGCAGTCATTAATCTTGATGTATTGAACCGCTTTGAAGACGGAGCTGAAGTAACTCCTGTTGCTTTAGTTGAAGCTGGAATCGTGAAAAACGAAAAAGCTGGAATCAAAGTATTAGCTAATGGGGAACTAAACAAGAAATTAACTGTGAAAGCAGCAAAATTCTCTAAAGCAGCTCAA…
108810	Dam04_000000018186	274896	275076	r			large subunit ribosomal protein L30	K02907					ATGGCTGAATTAAAAGTTACTTTAAAACGCAGTATTATCGGACGTCCTCAAAACCAACGCGATACAGTTAAAGCGTTAGGTCTTACAAAGATTAACAGTTCAGTGGTTAAGCCTTCTAATGAAGCAATTAAAGGCATGATCAATACTGTTTCTCACCTAGTGGACGTTGAAGAAATTTAA
108811	Dam04_000000018186	275090	275591	r			small subunit ribosomal protein S5	K02988					ATGGTTTATATCGATCCAAAACATTTGGAATTAGAAGACCGCGTTGTTGCAATTAACCGTGTAACAAAAGTTGTTAAAGGTGGACGTCGTCTACGTTTTGCTGCTTTAGTTGTTGTCGGTGACAAAAACGGACACGTAGGATTTGGTACAGGTAAAGCTCAAGAAGTTCCTGAAGCAATCCGTAAAGCAATTGAAGATGCGAAGAAAAACTTAGTTGAAGTACCTATGGTTGGTTCAACAATCCCACACGAAGTAATCGGTGCTTTTAGTGGTGGTAGAATCCTAATGAAACCTGCTGTAGAAGGTTCTGGGGTTGCTGCTGGTGGACCAGTTCGTGCCGTATTAGAATTAGCTGGGGTAGCAGATATCACTTCTAAATCTTTAGGCTCAAATACACCA…
108812	Dam04_000000018186	275611	275968	r			large subunit ribosomal protein L18	K02881					GTGATTACAAAACCAGATAAGAACAAAACACGTCAAAAGAGACATCGTCGTGTACGTAACAATATCTCTGGTACTGCTGAGCGCCCACGCTTGAACGTTTTTCGTTCTAACAAAAACATCTACGCTCAAATTATTGATGACGTAGCGGGTGTAACGCTAGCAAGTGCCTCTACCTTGGATAAAGAAATTTCAGGTGGAACAAAAACAGAAGCAGCACAAGCTGTCGGTAAACTAGTTGCTGAACGTGCAGCTGAAAAAGGCATTAAAGTAGTAGTCTTTGACCGTGGTGGATACCTTTACCATGGCCGTGTGCAAGCTTTAGCTGAAGCTGCTCGCGAAAATGGACTAGAATTTTAG
108813	Dam04_000000018186	276128	276665	r			large subunit ribosomal protein L6	K02933					GTGAGCCGTATCGGAAATAAAGTCGTTGTTATCCCTGAAGGAGTAACAGTTACTCAAGACGGAAACAACGTTACAGTTAAAGGACCAAAAGGTGAATTGACTCGTACTTTTTCAGCAGATATCAAAATGAATATCGAAGGAAACGAAGTAACTTTCACTCGTCCAAACGACAGTAAAGAAATGAAAACAATTCATGGAACAACTCGTGCGAACTTCAACAACATGGTTGTAGGTGTCAGCGAAGGTTTCCAAAAAGCGTTAGAACTAATCGGGGTTGGGTACCGTGCACAATTACAAGGATCAAAACTTGTATTGAACGTTGGTTACTCACATCCAGTAGAAATCACACCACCAGCTGGAGTAACTGTTGAAGTACCAGCTAACACACAAGTAATTGTT…
108814	Dam04_000000018186	276696	277095	r			small subunit ribosomal protein S8	K02994					ATGGTCATGACAGATCCAATTGCAGATTTTCTAACTCGTATCCGTAACGCAAACATGGTTAAACATGAGTCTTTAGAAGTACCTGCATCAAAAATTAAACGTGACATCGCTGAAATCTTGAAACGTGAAGGTTTCGTTCGTGATGTTGAATACATCGAAGATGACAAACAAGGCGTGATCCGTGTTTTCCTAAAATTTGGTAAAAACGGCGAACGTGTTATCACAAACTTAAAACGTATCTCTAAACCAGGTTTGCGTGCTTATGTCAAAGCTGACGAAGTACCAAAAGTATTGAACGGTTTAGGTATCGCAATCATTTCGACTTCTGAAGGTGTTGTCACTGATAAAGAAGCTCGTGAAAAAAATATCGGCGGCGAAGTTATCGCTTACGTATGGTAA
108815	Dam04_000000018186	277130	277316	r			small subunit ribosomal protein S14	K02954					GTGGCTAAAAAATCAATGATTGCTAAAAACAAACGTCCTGCAAAATTTTCAACACAAGCTTATACTCGTTGCGAACGTTGCGGACGTCCACATTCAGTTTATCGTAAGTTCCATCTTTGCCGTATTTGCTTCCGCGAACTTGCCTATAAAGGTCAAATTCCCGGCGTGAAGAAAGCTAGCTGGTAA
108816	Dam04_000000018186	277334	277874	r			large subunit ribosomal protein L5	K02931					ATGAACCGCCTAAAAGAAAAATATCTTAAAGAAGTAACTCCATCATTGATGGAAAAATTTAACTATAGCTCTGTTATGCAAACACCTAAAGTTGAAAAAATCGTCATCAACATGGGTGTTGGTGATGCGGTATCAAACGCTAAAAACTTAGATAAAGCAGTTGAAGAATTAACTTTGATCACTGGTCAAAAACCAATGATTACAAAAGCTAAAAAATCAATCGCTGGATTCCGTTTACGTGAAGGAATGCCAATTGGTGCAAAAGTTACATTGCGCGGAGAAAGAATGTACGAATTCTTAGACAAATTGGTTTCTGTTTCACTACCACGTGTACGTGACTTCCATGGTGTAAGTAAAAAAGCCTTTGACGGTCGTGGAAACTATACTTTAGGTATTAAA…
108817	Dam04_000000018186	277901	278210	r			large subunit ribosomal protein L24	K02895					ATGTTTGTTAAAAAAGGCGATAAAGTTAAAGTTATCACTGGAAAAGACAAAAACAAAGAAGGCGTTGTACTAGCAGCGTTCCCGAAAAAAGATAAAGTTATTGTCGAAGGTGTAAATGTCGTTAAAAAACACCAAAAACCTTCTCAAGCTGCTCCTCAAGGTGGAATTGTTGAGATGGAAGCGCCAATTCATGTTTCTAACGTGATGGTGGTTGACTCTACTGGTGTAGCTGGCCGAGTTGGCTACAAAGAAGTAGACGGCAAAAAAGTCCGTGTTTCTAAAAAAACCGGTGAAGTTTTAGATAAATAA
108818	Dam04_000000018186	278246	278615	r			large subunit ribosomal protein L14	K02874					GTGATCCAAGCAGAAAGTCGTTTAAAAGTCGCTGATAACTCAGGCGCACGTGAAATTTTGACGATCAAAGTCCTTGGTGGATCTGGTCGTAAAACTGCTAACATCGGTGATGTGATCGTTGCTACGGTTAAACAAGCAACGCCAGGTGGGGTTGTCAAAAAAGGTGACGTCGTTAAAGCCGTTATCGTTCGAACAAAATCAGGAGCTCGTCGTACAGACGGTTCATATATTAAATTTGATGAAAATGCTGCAGTGATTATTCGTGATGATAAAAGCCCTCGTGGAACACGTATCTTTGGGCCAGTTGCACGTGAACTACGTGAAAACAACTTCATGAAGATCGTTTCACTAGCACCAGAAGTTTTATAA
108819	Dam04_000000018186	278672	278939	r			small subunit ribosomal protein S17	K02961					ATGACTGAAGGAAGAAATCAACGCAAAGTTTATCAAGGTCGCGTGGTTTCAGACAAAATGGATAAAACAATTACCGTTGCTGTCGAAACAAAGAAAAACCACCCTATCTATGGCAAACGCATGAACTATTCTAAGAAATACAAAGTGCATGATGAAAACAACACAGCAAAAGTTGGCGACATCGTGAGAATTATGGAAACTCGTCCATTATCAGCTACAAAACGTTTCCGTTTGTTGGAAGTAGTCGAAGAAGCAGTTATTATCTAA
108820	Dam04_000000018186	278963	279152	r			large subunit ribosomal protein L29	K02904					ATGAAGGTTAAAGAAATCAGAGAATTAACCACTGCCGAAATGCTTGATCAAGAAAAACAATTAAAAGAAGAATTGTTTAATCTTAGATTCCAATTAGCAACAGGTCAATTAGAAAACACTGCACGTATTAAAGAAGTACGTAAATCGATTGCACGCATCAAAACTGTGTTGCGTGAACAAGCTAAGTAA
108821	Dam04_000000018186	279141	279576	r			large subunit ribosomal protein L16	K02878					ATGTTAGTACCTAAACGTGTAAAACACCGTCGTGAATTCCGCGGAAAAATGCGCGGGGAAGCTAAAGGCGGAAAAGAAGTAGCATTCGGTGAATACGGTTTGCAAGCTGTTGATTCACATTGGATCACAAACCGCCAAATCGAAGCTGCTCGTATCGCAATGACTCGTTACATGAAACGTGGTGGGAAAGTATGGATTAAAATTTTCCCTCACAAATCTTATACTGCCAAAGCAATTGGGGTACGTATGGGTTCTGGTAAAGGGGCACCTGAAGGATGGGTTGCACCAGTAAAACGTGGTAAAATCATGTTTGAAATCGCAGGCGTTCCTGAAGAAGTAGCTCGTGAAGCGTTACGTCTAGCTTCTCACAAATTACCAATGAAAACTAAGATCGTAAAA…
108822	Dam04_000000018186	279578	280235	r			small subunit ribosomal protein S3	K02982					GTGGGTCAAAAAGTACATCCAATTGGAATGCGTGTAGGCATCATCCGCGACTGGGATGCTAAATGGTATGCTGAAAAAGAGTATGCTGAGTTCTTACACGAAGATTTAAGAATCCGTAAATTTATTTCAACTAAACTTGCTGATGCTGCTGTATCAACAGTTGAAATCGAACGCGCAACAGGTCGCGTAAACATTTCAATTCACACAGCTAAACCAGGTATGGTTATTGGTAAAGGCGGTTCTGAAGTCGAAAGCCTAAGAAAAGAATTAAACAAATTAACTGGTAAAAGAATCCATATCAATATCGTGGAAATCAAAAAACCAGATCTAGATGCAAAATTAGTAGGTGAAGGAATCGCACGTCAATTAGAAAACCGTGTTGCTTTCCGTCGCGCTCAA…
108823	Dam04_000000018186	280248	280596	r			large subunit ribosomal protein L22	K02890					ATGGCAGAACAAATCACATCAGCTAAAGCAACTGCAAAAACAGTTCGCACTTCACCTCGAAAAGCCCGTTTAGTAATTGACCTTATCAGAGGTAAAAGTGTCGCAGATGCAATTTCAATCTTGAAATTCACACCAAACAAATCTGCTGGAATCATTGAAAAAGTATTGATGTCAGCAGTTGCGAATGCAGAAAATAACTTTGACTTAGATGTTGAAAACTTGGTAGTAAGCGAAGCTTTTGTTAACGAAGGACCTACAATGAAACGTTTCCGTCCTCGTGCAAAAGGATCAGCTTCTCCAATCAACAAACGTACAAGTCATATCACGGTAGTCGTATCAGAAAAATAA
108824	Dam04_000000018186	280618	280897	r			small subunit ribosomal protein S19	K02965					ATGGGTCGTAGTTTAAAGAAAGGACCTTTTGTCGATGAGCATTTAATGAAAAAAGTTGAAGCTCAAGCAGGGGTTGAAAAGAAAAAAGTTATCAAAACTTGGTCACGCCGTTCAACAGTTTTCCCAAGTTTTGTTGGATATACCATCGCAGTTTATGATGGACGTAAACATGTACCAGTTTACATCCAAGAAGACATGGTAGGACACAAATTAGGTGAATTTGCACCTACAAGAACTTATCGTGGACATGCTGCTGACGATAAGAAAACGAAACGCTAA
108825	Dam04_000000018186	280939	281773	r			large subunit ribosomal protein L2	K02886					GTGGCGATTAAAAAGTACAAACCTACCTCAAATGGTCGTCGTAACATGACAGGTTCTGATTTTGCTGAAATCACAACATCAACACCTGAAAAATCATTGTTACAACCATTGAAAAACCATGCTGGACGTAACAACAACGGCCGCATCACTGTACGTCATCAAGGTGGCGGACACAAACGCCAATATCGCGTGATCGACTTCAAACGTAACAAAGATAACGTTGTTGCAACTGTTCAAACGATCGAATATGATCCAAACCGTTCAGCTAACATCGCGTTAGTACACTATGAAGATGGAGTGAAAGCTTACATCTTAGCACCTAAAGGACTAGAAGTGGGTATGAAACTTGTTTCAGGTCCAGAAGCAGATATCAAAGTCGGAAATGCTCTTCCATTAGAA…
108826	Dam04_000000018186	281811	282102	r			large subunit ribosomal protein L23	K02892					ATGAACTTACTAGACGTAATCAAACGCCCAGTGATCACTGAAAAATCAATGCTTGCCATGGATGACAAGAAATACACTTTTGAAGTGGACACTCGCGCAAACAAAACTTTAGTAAAACAAGCGGTAGAAGCTGCTTTTGACGTTAAAGTCAAAAACGTGAACATCGTGAACGTACGTGCGAAATTCAAACGTATGGGCAAATATGCAGGATATACAAAAAAACGTCGCAAAGCGATCGTTACATTGACTGAAGATTCAAAAGAAATCCAATTATTCGAAGCTGCTGAATAA
108827	Dam04_000000018186	282101	282725	r			large subunit ribosomal protein L4	K02926					ATGCCGAATGTAGCATTATTCAAACAAGATGGAAGCCAAAACGGTGAAATCACACTTAACGAAGAAATCTTCGGAATTGAACCTAATGAAAGTGTTGTTTACGATGCAATCGTAATGCAACGTGCGTCATTAAGACAAGGAACACACGCGGTTAAAAACCGTAGCGCTGTTCGCGGCGGCGGACGTAAACCATGGCGTCAAAAAGGAACAGGTCGTGCACGTCAAGGATCTATCCGCTCACCACAATGGCGTGGAGGTGGCGTAGTCTTTGGACCAACACCACGTTCTTACAGCTACAAACTTCCTAAAAAAGTTCGTCGTTTAGCAATGAAATCTGTATTGTCAGAAAAAGTTGCTGAAAACAACTTGGTAGCAATCGAAGGCTTGAACTTCGACGCA…
108828	Dam04_000000018186	282752	283382	r			large subunit ribosomal protein L3	K02906					ATGACCAAAGGAATCTTAGGGAAAAAAGTGGGAATGACACAAATCTTCACTGAATCTGGTGAATTAATTCCAGTAACTGTTGTAGAAGCTACTCCAAACGTAGTACTACAAGTGAAAACAATGGAAACGGATGGCTACGAAGCTATTCAAGTTGGTTACCAAGATATGCGTGAAGTTTTATCAAACAAACCTGCGAAAGGTCATGTTGCAAAAGCAAACACGGCTCCTAAGCGCTTCATTCGTGAATTCAAAAATGTTGAGCTAGGAGAATATGAAGTAGGAAAAGAAATTACAGTAGATGTTTTCCAAGCAGGAGACATTATTGATGTAACAGGTACTACGAAAGGTAAAGGATTCCAAGGGGTTATCAAACGCCACGGACAAAGCCGCGGACCAATG…
108829	Dam04_000000018186	283412	283721	r			small subunit ribosomal protein S10	K02946					ATGGCAAAACAAAAAATTCGTATCCGTTTAAAAGCGTATGAACACCGTATTTTAGATCAATCAGCGGATAAAATCGTGGAAACTGCAAAAAGAACTGGAGCTAGCGTGTCTGGTCCAATTCCATTACCAACTGAACGCAGTCTTTACACAATCATCCGTGCGACTCATAAATACAAAGATTCACGCGAACAATTCGAAATGCGTACACACAAACGTCTTATCGACATTGTGAACCCAACACCAAAAACTGTTGATGCTTTGATGAAGCTAGACTTACCATCTGGTGTAAACATCGAAATCAAATTATAA
108830	Dam04_000000018186	284127	285315	r			elongation factor Tu	K02358					ATGGCAAAAGAAAAATTTGACCGTTCTAAACCACACGTTAACATTGGTACTATCGGACACGTTGACCATGGTAAAACTACATTAACAGCTGCAATCACAACTGTACTATCTAAGAAAAACGGCGGCCAAGCTATGGCTTACGATCAAATCGATGGTGCTCCAGAAGAACGCGAACGCGGAATCACAATCTCAACAGCTCACGTTGAGTATGAAACAGATACACGCCACTACGCTCACGTTGACTGCCCAGGACACGCGGATTACGTTAAAAACATGATCACTGGTGCTGCTCAAATGGACGGAGCTATCTTGGTAGTTTCTGCTGCTGACGGCCCAATGCCTCAAACTCGTGAACACATCCTATTGTCTCGTCAAGTTGGTGTTCCTTACATCGTTGTA…
108831	Dam04_000000018186	285486	287574	r			elongation factor G	K02355					ATGACCAGAGAATTTTCTTTACAAAACACTCGTAATATCGGTATCATGGCCCACATCGATGCTGGTAAAACGACTGCTACTGAACGTATCTTGTACTATACTGGTAAAATCCATAAAATTGGTGAAACTCATGAAGGAGCTTCACAAATGGACTGGATGGAACAAGAACAAGAACGTGGTATTACGATCACTTCTGCTGCTACTACAGCACAATGGAAGGGTCACCGAATCAACATCATCGACACACCAGGACACGTAGACTTCACAGTTGAAGTTGAACGTTCATTGCGTGTACTTGATGGTGCTGTAACTGTTCTTGATGCACAATCAGGTGTTGAACCTCAAACTGAAACAGTTTGGCGTCAAGCAACAACTTATGGTGTACCTCGTATCGTATTT…
108832	Dam04_000000018186	287667	288138	r			small subunit ribosomal protein S7	K02992					ATGCCACGTAAAGGTCCTGTTGCAAAACGTGATGTTTTACCAGATCCTATTTATAACTCAAAATTAGTAACTCGCTTGATCAACCGTGTAATGGTTGACGGAAAACGCGGGATTGCAGCTAACATTATCTATAATGCCTTTGACTTGATCAAAGAATCTACAGGTAACGATCCATTAGAAGTGTTTGAACAAGCAATGAAAAACGTTCAACCTGTTCTTGAAGTTAAAGCACGTCGTGTTGGGGGTTCAAACTACCAAGTACCAGTTGAAGTTCGCCCTGAACGCCGCGTTACTCTAGGTCTTCGTTGGGTAGTAAACTACGCTCGCTTGCGCGGTGAACACACAATGGAAGAACGCTTAGCAAAAGAAATCATGGATGCTGCAAACAACACAGGTGCT…
108833	Dam04_000000018186	288221	288635	r			small subunit ribosomal protein S12	K02950					ATGCCTACAATTAACCAATTAGTACGTAAACCTCGTAAATCAAAGGTGGAAAAATCTAATTCACCTGCTTTGAACAAAGGATATAACAGCTTTAAGAAAACTCAAACTAACGTAAACTCACCTCAAAAACGTGGGGTAGCAACTCGTGTGGGTACAATGACACCTAAAAAACCGAACTCAGCTTTACGTAAATATGCACGTGTTCGTTTGTCAAACTTAATTGAAGTTACTGCTTATATCCCAGGGATTGGTCATAACTTACAAGAACACAGTGTTGTATTATTACGCGGTGGTCGTGTAAAAGACTTACCAGGGGTACGTTACCATATCGTTCGCGGTGCTTTAGATACTGCTGGTGTTAACGACCGTAAACAAAGCCGTTCTAAATACGGAACTAAA…
108834	Dam04_000000018186	288953	289637	f	Pathway modules; Carbohydrate metabolism; Central carbohydrate metabolism!!!Pathway modules; Carbohydrate metabolism; Central carbohydrate metabolism!!!Pathway modules; Carbohydrate metabolism; Central carbohydrate metabolism!!!Pathway modules; Energy metabolism; Carbon fixation!!!Pathway modules; Energy metabolism; Carbon fixation!!!Signature modules; Module set; Metabolic capacity!!!Signature m…	M00004!!!M00007!!!M00580!!!M00165!!!M00167!!!M00611!!!M00612	ribose 5-phosphate isomerase A [EC:5.3.1.6]	K01807			Pentose phosphate pathway (Pentose phosphate cycle)!!!Pentose phosphate pathway, non-oxidative phase, fructose 6P => ribose 5P!!!Pentose phosphate pathway, archaea, fructose 6P => ribose 5P!!!Reductive pentose phosphate cycle (Calvin cycle)!!!Reductive pentose phosphate cycle, glyceraldehyde-3P => ribulose-5P!!!Oxygenic photosynthesis in plants and cyanobacteria!!!Anoxygenic photosynthesis in pur…	M00004!!!M00007!!!M00580!!!M00165!!!M00167!!!M00611!!!M00612	ATGAATTTAAAACAATTAGCTGGCATTGAAGCCGCGAAATTCGTAAAGGACGGGATGATCGTAGGTCTCGGGACCGGTTCAACCGCCTATTATATGGTAGAAGAGATTGGTCGCCGTATGCGTGAAGAAGGTTTACGTATCACAGGAGTTACTACTTCAAATGCGACAAAAGAACAAGCGGAAAAATTAGGAATACCGTTAAAGAGTATTGATGAAGTCCCCGTAGTCGATTTGACAATAGACGGTGCTGATGAAATCAGTGCTGATTTTCAAGGGATCAAAGGCGGCGGCGCTGCTTTGCTTTTCGAGAAAATAGTCGCTACGTACTCAAAAGAAACGATTTGGATCGTTGATTCTTCTAAATTAGTCGATAAACTTGGGAAGTTCCCACTCCCAGTT…
108835	Dam04_000000018186	289769	290351	f									ATGAAAATTATTGGTTATGCACGCACAACCATAAATGACGTTGATTTAACAACTCAGGTTGATCAATTATCTGACTTTGGTTGTCAAGAAATTTTCCATGAGACATATGAAGTGGAACAAAATGATTCTACTGCTGTTCATTTGGAGTCAGTGATCGCTGACATGCAACAAGGCGATGCACTAGTCATTTGCCAACTTCATCGATTAGGCAAATCTACGCGGCAATTAACAGAACTCACGCAATTATTCAAAGATCGCGGGCTGCACTTGATTAGTCTTGATGAAGGAATCGATACGCGCGAAATGGGAAAAATCTATTTCCAATTAATGGAAAACCTAGCAAACATGGAGTGCGCATTGATCAAAGAACGTACATTAGTTGGATTAGATGAAGCTCGT…
108836	Dam04_000000018186	290341	290497	f									ATGCATCTAATACCTAAAAACGAACAGTTGCGTGGGCACTGTTCGTTTTTTTATATTCTCTACTTGTTTTCTCATAGAATCTTATCTAATTTTTCGATGGAAATCTCTTCCAAAAAATTGTACAATAAAACAGAACTGAAAATTTCAGAAATATAA
108837	Dam04_000000018186	290522	291209	f	Pathway modules; Carbohydrate metabolism; Central carbohydrate metabolism!!!Pathway modules; Carbohydrate metabolism; Central carbohydrate metabolism!!!Pathway modules; Carbohydrate metabolism; Central carbohydrate metabolism	M00001!!!M00002!!!M00003	2,3-bisphosphoglycerate-dependent phosphoglycerate mutase [EC:5.4.2.11]	K01834			Glycolysis (Embden-Meyerhof pathway), glucose => pyruvate!!!Glycolysis, core module involving three-carbon compounds!!!Gluconeogenesis, oxaloacetate => fructose-6P	M00001!!!M00002!!!M00003	ATGCCAAAATTAGTTTTTTCTCGTCACGGTCTTAGTGAATGGAATGCATTGAACCAATTTACTGGTTGGGCTGATGTAAATCTAGCACCAGAAGGAATCGAAGAAGCAAAAGAAGGCGGACGCAAAATCAAAGAAGCTGGAATCGAATTTGATGTTGCTTACACTTCTGTTTTAACTCGTGCAATCAAAACATGTAACTTGATCTTAGAATATTCAGATCAACTTTGGGTACCACAAATCAAATCATGGCGCTTAAACGAACGTCACTATGGTAAATTACAAGGTTTGAACAAAAAAGAAACAGCTGAAAAATACGGCGACGAACAAGTGCACATCTGGCGTCGTTCTTACGATACTCTTCCTCCATTAATGGAAGAAACTGACGAAGGTTCTGCAGCA…
108838	Dam04_000000018186	291506	292214	r			purine-nucleoside phosphorylase [EC:2.4.2.1]	K03784					ATGAGTGTGCATATTGAAGCGAAAGAAGGCGAGATCGCCGATAAGATTTTACTTCCGGGAGATCCTTTGCGAGCTAAATATATTGCGGAGACTTTTTTGGAAGATCCAGTTTGTTACAATCAGGTACGCGGTATGTTAGGCTTTACCGGCAAATATAAAGGAGAACGTATTTCTGTTCAAGGAACAGGAATGGGAATGCCATCAGCCACCATCTATGCCCATGAATTGATCCAGTCGTATGGTGTAAAGAAATTGATTCGAGTAGGTACATGCGGTGCATTGTCAAAAGACGTCCATGTTCGTGATTTAGTACTAGCACAAGGTGCAGCGACCAGTTCTTCGATGATCGAAAAAAATTTCCAAGCCTTTCATTTTCCTCCAATCAGTGATTTCAATCTA…
108839	Dam04_000000018186	292230	293049	r			purine-nucleoside phosphorylase [EC:2.4.2.1]	K03783					ATGACCAAGTTAAGCGAGATGTTACAAGAAACGACCCAGTTTATCCTTGATAAAGGAGTAAAAGAAATTGATTTTGGTTTGATTCTAGGTTCAGGATTAGGTGAATTAGCAGATGAAATCGAAGATGCTGTAATGATTTCTTATGATGAGATCCCGTTCTTTCCTGTTTCGACAGTAGTTGGGCATGCAGGAAAGCTAGTTTATGGGTCTCTGGCAGGCAAGAAAGTGTTAGCCATGCAAGGGAGATTCCACTACTATGAAGGTCATTCCATGCAAACAGTGACCTATCCAGTACGTGTGATGGCCGGACTAGGGGCCCATTCAGTCATTGTGACTAATGCATGTGGTGGTGTCAACGAATCATTTGTACCAGGAGATTTGATGCTGATTACCGATCAT…
108840	Dam04_000000018186	293072	294239	r			phosphopentomutase [EC:5.4.2.7]	K01839					ATGTTTAAACGCGTACATCTGATCGTCATGGATTCAGTAGGAATTGGAGAAGCACCAGATGCCGATAAGTTCGGTGATGTTGGTTCTGATACATTAGGACACATTGCGAAAGAAGCAGGATTGAACGTTCCACATTTAGAGCAGCTTGGTTTAGGAACGATCCGTCCTCTTGAAGGTGTGGAATCAGTGAAAGATCATCAAGGCTATGCGACGAAATTAGAAGAAGTTTCTGTAGGGAAAGATACGATGACAGGCCACTGGGAAATCATGGGATTGAATATCAAAACTCCATTTCGTGTGTTTCCTAATGGATTCCCTGATGATCTGATCAAACAAATCGAAGAATTTTCTGGCCGTAAAGTCGTATGTAACAAACCTTATAGCGGAACAGCTGTTATT…
108841	Dam04_000000018186	294337	295294	r			general nucleoside transport system permease protein	K23536					ATGTCGACTATCGAATTAATTGCCTTGATCCTTACTTCTACACTGGTTTATTCAACACCGCTAATTCTAACGTCACTAGGCGGAACTTTTTCTGAACGAAGCGGGATCGTAAACGTAGGGCTAGAGGGAATCATGGTCATGGGTGCTTTTAGTTCCATCGTTTTCAACTTGACGATGAGTCCATCACTTGGTTCTATGACACCATGGATCGCTATTTTAGTGGGTGGCGTCGTAGGTATCCTATTTTCTCTGATTCACGCAGTAGCAACAGTCAGTTTGCGTGCTGACCATATTATCAGCGGGACAGTAATTAATCTGATGGCACCTGCTTTAGGTGTTTTCTTGATCAAAGCATGGTATGGTAAAGGTCAAACTGATAACATCACGCAGAATCTGGGG…
108842	Dam04_000000018186	295293	296427	r			general nucleoside transport system permease protein	K23535					ATGAATGATCGCAGCGAAAAATTCCGTAATTTATTAGTGCCTGTACTTTCAGTTGTTTTAGGATTGATCTTAGGCGCGATATTGATGGCTGCTTTTGGTTTTCAGCCCATCCAAGGTTATTCTTCTATGCTAGATGCAGCCCTTGGTTCGCAAAGAGGGATAGGTGAAACGTTAAGGCAAGCAACGCCGTTGATTTTTACAGCATTAGGTTTTTCTGTAGCTAACTCAGCTGGGTTTTTCAATATTGGGCTTTCTGGACAAGCACTTTGCGGGTGGATCGTCAGTGTCTGGGTGGCACTTGCGTTTCCAGATCTGCCAAAAGTTGTTTTGCTTCCGTTATGCGTGATCTTAGGTGCCTTAGCTGGTGCGATGGCAGCGGCTGTTCCAGGTTTACTTCGA…
108843	Dam04_000000018186	296419	297982	r			general nucleoside transport system ATP-binding protein	K23537					GTGGTTCAAGAAAATATTGTCATAGAAATGCAGAATATTACCAAAGAATTTGGAACATTCAAGGCAAATGACAACATCAATTTACAAGTAAAGGCAGGAGAAATTCATGCGTTGCTTGGAGAAAACGGTGCTGGCAAATCTACATTGATGAACGTGCTTTCCGGATTATTAGAGCCGACATCAGGGAAAATTTTGATGCGTGGGAAAGAAGTAAAGATCACAAGTCCGACCAAAGCCAACCAATTAGGGATTGGGATGGTCCATCAGCACTTTATGCTTGTTGATGCCTTTACTGTAACAGAAAACATCGTGTTGGGAAGCGAGCCTAGTCGCGCAGGGATGCTTGACCATAAAAAAGCACGAAAAGAGATCCAAAAAGTTTCTGAACAGTATGGATTG…
108844	Dam04_000000018186	298193	299276	r			basic membrane protein A and related proteins	K07335					ATGAAAAAAGCAAAATTATTTGGTTTAGGTGCTGTCGCACTAGCAGCAGGGTTATTTTTAGGTGCATGCGGCAACAACGGCTCTACTGATTCATCCGGTGGCAAAAGCTCATCAGACACAACAACTGCAGCATTGATCACAGACACAGGTGGTGTAGACGACCGTTCATTCAACCAGTCAGCTTGGGAAGGACTAGAAAAATGGGGGAAAGATCAAGGACTTTCACGAGGAAATGATGGCTTCCAATATTTCCAATCTTCAAATGAATCAGATTACATCCCAAATATTGACCAAGCATTGAATGCTGGATTCAAAACGATTTTTGGTATTGGTTATAAACTAAAACCAGCGATCCAAGAACAAGCAACAAACAATACAGGTACGAACTTTGTTATTATC…
108845	Dam04_000000018186	299341	299740	r			cytidine deaminase [EC:3.5.4.5]	K01489					ATGGCAGAACTCAAACAAGAATGGATCAACACAGCTATTGAAGCGTTAGATAAAGCCTATGTTCCTTATTCCCATTTTCCGGTAGGCGCTTGTCTCGTAACGGAATCAGGCAAGATTTATCAAGGCATCAACATTGAGAATGCATCATTTGGATTAACGAATTGTGCCGAGCGCACAGCTTTTTTCAAAGCAGTATCTGAAGGAGAAAAAACATTTACGCATCTAGTCGTAGCGGGGCACACCCCCGATCCTATCTCTCCTTGTGGTGCATGTCGACAAGTAATGGCAGAATTCTGTTCCCCTGATATGCCGGTTACGCTAGTAGGAGACAATGGTGTGACGAAGGCAACGACCGTTCGTGCACTGCTGCCTTATGCATTTACTGAAAAAGATCTATAA
108846	Dam04_000000018186	299760	300423	r			deoxyribose-phosphate aldolase [EC:4.1.2.4]	K01619					ATGGAACTAAACCGAATGATCGACCATACTATTTTGAAAGCAGACGCATCTAAAGAAGCTGTGATGCAAATTATCGAAGAAGCAAAAAAATACCATTTTTATTCTGTCTGCATCAATCCAGCATGGGTTGCGCTAGCGAAAGAACAATTACAAGGTGAGCCAGTAGCCGTATGTACAGTAATCGGGTTTCCTCTAGGAGCAAACACACCCGAGACAAAAGCATTTGAAACAACAGATGCCATCAATAACGGTGCAGATGAAGTCGATATGGTCATCAATATCGGTGCTTTGAAATCAAAGGATGATCAACAAGTCCAAAAAGATATCGAAGCAGTTGTTGAAGCAGCAAAAGATCGTGCGCTTGTCAAAGTTATTATTGAAACATCGTTATTAGATAGA…
108847	Dam04_000000018186	300468	301770	r			pyrimidine-nucleoside phosphorylase [EC:2.4.2.2]	K00756					ATGCGAATGGTGGATCTGATTGAAAAAAAGAGGGATGGAAACGAGCTGTCGAAAGAGGAAATCGAGTACATCGTCACGAACTATACGAATGGAAAGATTCCAGATTATCAAGTCAGTGCATTATTGATGGCAATTTTTTATCAAGACATGACAAATGAAGAAATCACGAACTTAACATTGGCGATTGCTAATTCTGGTGATGTCATCGATTTGAGTTCTCTTGAAGGAATAAAGGTAGATAAGCATTCGACAGGTGGCGTTGGTGACACGACCACATTGATTTTAGCCCCCCTAGTAGCTAGTGTCGGAGTGACAGTGGCTAAAATGTCTGGACGCGGTCTAGGTTACACAGGTGGTACACTAGACAAGCTAGAAGCAATTCCCGGATTTCAGATCGAG…
108848	Dam04_000000018186	301910	302927	r			LacI family transcriptional regulator	K02529					ATGAAGCTGACCATCAGAGATATCGCAGAAATGGCAGGCGTATCAGTAACAACTGTCTCACAGATTTTGAATAACAAAGGAAGCAGATTTAGTGATAAGACAAGAAAAAAAGTGTTGTCGATCGTGAATGAACATCATTATAAGCCCGATTATTTCGCTTCAAATGTGATCAATCGACATTCAAAGACCATCGGAATGATCGTCCCTGATGTCACTGATTTCTTCTTCTCCAAACTGATCGAAGGTGTAGAGAGCTATTTGAATCCTTTGGGCTATGTGATCATGTTATGCAATTCTCGTCATAGCCAAGAAAATGAGATCAAGTATTTACAAGAGCTTTCCCACCGCTCAGTGGACGGAATCTTGCTGGCCACACCAAATATTTTACCTGAGAAATAT…
108849	Dam04_000000018186	303234	303867	r			16S rRNA (guanine1207-N2)-methyltransferase [EC:2.1.1.172]	K00564					ATGAAAGAAATGAGAAGGATGGAAGACATGACAAATCATTACTATTCTGAACGCCCAGATACGGCGCACGATTTTGAACAATGGGCTTTTGAGTTAAAAGGCAGAACCTTTCAATTTGTAACAGATTCTGGTGTATTTTCACGTGAAACAGTGGATTATGGTTCACGTGTCCTGATTGATGCTTTCGATTGGGAAGAGTTACCTGATGAAGGAAAGATCTTAGATGTGGGATGCGGGTATGGACCGATTGGGTTAGCTTTGGCATTTGCGACACAGCGGTTTGTTGAAATGGTCGACATTAATGAACGAGCGGTAAGTCTAGCGCAAGGAAACGCAAAGCGTAACCAAATCGAACATGTTGATATCCATCAATCGAATATCTATGAAGCAGTTCATGAA…
108850	Dam04_000000018186	304035	304959	f	Pathway modules; Metabolism of cofactors and vitamins; Cofactor and vitamin metabolism	M00120	type I pantothenate kinase [EC:2.7.1.33]	K00867			Coenzyme A biosynthesis, pantothenate => CoA	M00120	ATGAATGATCCAATGAACTACTACCGTGTGGCAAGAGAAGAATGGCGAGAATTTTATCGTAATGGGCAAGCACCTTTGACACAAGATGAACTAGATAATATCAAAAGTTTGAATGACCGCATTTCCATGCAGGATGTTCGAGATATCTATGTACCTCTTGCTCATCTGATTTATCTTTATATGAAAGAATTTGAATCTTTGTTCTTGAGTAAAGGTTTATTTCTTCATAAATACGTAGAAGTACCGCCTTTTATTATCGGGATCGCCGGAAGTGTAGCCGTTGGAAAAAGTACAACAGCCAGACTGCTGCAGACGATTTTGTCTCGTACCTTCAAACGAAGAAACGTTCAGCTGATCACGACTGACGGATTTCTTTATCCAAATCGTATATTAAAAGAG…
108851	Dam04_000000018186	305035	306583	f	Pathway modules; Nucleotide metabolism; Purine metabolism	M00050	GMP synthase (glutamine-hydrolysing) [EC:6.3.5.2]	K01951			Guanine ribonucleotide biosynthesis IMP => GDP,GTP	M00050	ATGACGAACGTTGAAAAGATTATCGTATTAGACTACGGTAGTCAGTATAACCAATTGATCACAAGACGTATTCGTGATCTTGGAGTCTTTTCCGAATTATTGAGCCACCGCATTACTGCAGAAGAAGTAAAAGCGATGAATCCAAAGGGAATCATTCTTTCTGGCGGACCAAACAGTGTATATGATGAGAATGCATTTGGGATCGATCCTGAGATCTTCAATTTAGGTATTCCTGTATTAGGGATTTGCTATGGTATGCAATTGATCACGTACAAACTTGGCGGTTCCGTAGAGCCTGCTAAAAACCGCGAATATGGGAAAGCCTTGTTAGAAGTAACAAGCGATCAAGCTGTCTTGTTTAAAGAAACACCAAAACAACAAACAGTATGGATGAGCCAT…
108852	Dam04_000000018186	307073	308705	r			arabinogalactan endo-1,4-beta-galactosidase [EC:3.2.1.89]	K01224					ATGAAAATGGGAATTTGGTTGCGTAAAGCTGTTTTATTTGCAGCTGTGTTAGGGGCTTTGGGGGCTGTTTCAAAAACTGTTGAAGCATCTGCCAGCGAATTTATTCGCGGAGCAGATATTTCGATCCTGTCAGATATGGAAAAATCTGGTGCAAAATATTATGAAGACGATATTTCAAAAGATGCCTTAGAGATTTTAAAAAATAATGGTGTCAACTATGTTCGACTGCGTTTGTGGCAGGATCCTTATAATAGTAATGGAGAAAGTTATGGAGCAGGGACAAATGATCTGGAAACGACGATTGACCTTGCAAAACGAGCAAAAAATCTGGGACTTAAGGTGCTGCTGGATTTTCACTACAGTGATTTTTGGGTTGATCCTGGGAAACAGAATCTTCCT…
108853	Dam04_000000018186	308718	310392	r			lactose PTS system EIICB component [EC:2.7.1.207]	K02788					ATGGATGGAATCATTAAACAAATCGAAAAAGGGAAACCATTTTTTGAAAAAATCTCACGTAATAGTTATTTAGGAGCCGTTCGTGACGGATTTTTAACAGCGATGCCAGCTATTTTATTTTCAAGCATTTTCATTTTGATTGCTGCGGTTCCTGAGATTTTTGGTTACCAATGGCCTGAATCTGTCTCCACATGGCTATGGAAAGTCTATAATTATTCGATGGGTGTTGTAGGGTTACTCGTTTCAGCAACCACTGCTCGCTGCTTGGCTGATTCGATGAATCGTCGCTTACCGAAAAACAAAGTAATCAACACCACCTCTGTGATGCTGGCCTCTGTGGTAAGTTTCCTGTTGTTAAGCGTCTCTCCGATTGAAGGTGGATTTTCAACGGAATATATG…
108854	Dam04_000000018186	310404	310722	r			lactose PTS system EIIA component [EC:2.7.1.207]	K02786					ATGAATAAAGAGGAATTACAAATGCTTGGTTTTGAGATCGTTGCATATTCAGGCGACGCTCGCAGTACATTATTGAAATTATTGAAAGAAGTAAGACAAGGAAACTTTGAACATGTTGATTCGGCGTTGAAAGAAGCCGACGAAAATTTAACCCTTGCACATAATTCGCAAACAAAAATTTTAGCGGAAGAAGCATCTGGGAAAGAGATGGAGATGGGATTCATTTTTATCCATGGGCAGGATCATTTAATGACCACTTTATTGCTGAGAGATCTGATTCAAGACTTTATTGTACTGTACAGACAGAATCAAGGATAG
108855	Dam04_000000018186	310746	312147	r			6-phospho-beta-galactosidase [EC:3.2.1.85]	K01220					ATGCTTAAATTACCAGAAGATTTTATTTTTGGCGGAGCCACAGCAGCCTATCAGGTTGAAGGAGCCACTAAGGAAGGTGGCAAAGGCGCTGTTGCTTGGGATGACTTTTTAGAGGAACAAGGGCGATTCAGTCCCGATCCGGCAAGTGATTTTTATCATCAATATGCAAAGGACATTGAATTGTGTGAACGTTTTGGTGTAAATGGTCTAAGATTATCCATTGCTTGGAGCCGCATTTTTCCTGATGGAGCTGGGAAACCAAATCCAGAAGGAATCGCTTTTTATCATCGTGTGTTCGAAGAATGTAAGAAAAGAAACGTAACGCCGTTTGTGACGTTGCATCATTTTGATACCCCTAAACGTTTGTTTGACCATGGAGATTTTTTGAATCGAGAAACA…
108856	Dam04_000000018186	312383	313169	f			DeoR family transcriptional regulator, lactose phosphotransferase system repressor	K02530					ATGTTGAAAAAAGAAAGATTGCTTACTATCGTAGAAATGGTCAATAAAAAAGGAATCCTTACCGTTAATGAAATCATCAATCAATTAGATGTTTCTGATATGACCGTTCGCAGAGATTTAGATGAATTAGAAAAATCGGGCAAGCTGCTGCGTGTCCATGGAGGGGCTCAAAGTCTTTCCTACACTTTAGATCAAGAACTTTCTCACACTGAAAAAGCCACTCTGCAGATTCAAGAAAAAAAAGAAATTGCTGCCACAGCAGCCTCCTTGATTCACGAGGGAGAAACGATTTTCTTAGGACCAGGTACAACAATCGAACTATTGGCGACGCATTTACTGAACAAGAAAATTCGGATCATTACAAATAATTATCCAGTTTTTGATATTCTTGCTCAAGCA…
108857	Dam04_000000018186	313171	313864	f									ATGAAAGGGATTATATTTGATTTCAACGGAACAATGTTTTTGGACTCTCATCTGCATGAAGCTGCTTGGCTGCATATGATACATGATCATACAAAAGATGGTTTATCAGACGAGGATATTTTAAAAAATATTCATGGTCGGACGAATACGGAGATTTTGAAACATTTCATTTCAGAGCATTTGACCGCCTCTGAGATCGCCGTATTGTCAGAAGAAAAAGAAAGCTATTATCGTATGCTTTGCTTGCAAAATGAAAACGAGCTTCAGTTGACAAAAGGGCTTGAAGCGACTCTTGACCAGCTGACTGACCAACAGATTCCATTAACGATTGCCACGGCTACTGTCAAAGAGAATGTTGCTTTTTATTTTGATATTTTCGATTTAGCCCGCTGGTTTGAC…
108858	Dam04_000000018186	314137	314509	r									ATGAGAGATTACGTAACAGATAAAACTCAAGAAGTCATCAATCAATCCCAGTCATTAAATGAATTATCTGATAAGGCGAAAGAAGAAGCAGTTGCCATTATTTCTTCAGGGATTAGTGACTATATTGATATGAGTGGTGAAATCAATTATGGCGATAAAGACAAAATTGTACGCATGATAAAAGCTTTTATCAAAACTTTTGATGTGAAGGCAGATCTTAAGTTTAATGATACTTACCTAGTAGGAAAATTAATTAATATCCTTGGGACAGAGAAAGATACGGAAACGTTTATTTCCTCTTTGTCTATGTTGTTTACAGATAAGCATTTTTCAACTCAGCTTGGTGGAGAGGAACTAGTGGAAATCTTTTAA
108859	Dam04_000000018186	314688	314895	r									ATGAAAAATTTTGACACATATTATGTTATTGTTTTTTCGATATCTTTGCTGTTAATATTACTAACTTTAATGCAGTATAAAGAGTATCCAGAGTATTTTATTTTAACTTTTGTATATTTAGTAAGTAGCTACACACTTCTATATAAATTCAGAAGTTCTTCTAGAGTTTCTAAAGTTTGTTTCTTAATTAGCTTATTGATTCTATAA
108860	Dam04_000000018186	314908	315139	r									ATGCTGGTAGAAAAGGGAAAAGAAAATATTTATTACGTGAATGTAGCAAAAGTTAGAGAAGATGAAAATGAGTGGAAAGAATTCAAGAGTCGCTACTCAATTAACTCGACTCCGACATTTACAGTTTACAGAGAAGGATCGATAGAAAAAACTGTTTTTTGGACTAAAGAAAGTGGAATGTCTTTAGCTGAAGTAGAAGAGTTTTTGGATTATGTTAGTATGCAACAGTAA
108861	Dam04_000000018186	315083	315242	r									GTGGATGTAGACACTAGTGAAATACTTTATGATATAGAAATTGATGAAAATTTACTAGATGTAGCACAAGAAATCGATCATCAAAAGCAGGAAGCTATTCGATATGCTGGTAGAAAAGGGAAAAGAAAATATTTATTACGTGAATGTAGCAAAAGTTAG
108862	Dam04_000000018186	315232	315571	r									ATGACTCAACCAGTTTCAAGTGAGGAACATGATAACCTTTTTCGTGCTACAGAAGAGTTTAAGAAATATCAGGAAAATATTGTTCCGGAGACTCCATTAGCTAGTGAGCCAATTACTGATATTGATGGAAACCAAATAGGATGGTATATACAGTACGAAGTTATGGTGGTAAATAATGACTCAATAGTAAAAAATACAGTAGGCTTAGAGCTAACACCGATTGAAAAGGTGAGTTCATTGTTAACGTATATTTATACTGATGAAAGTGACGAGACTGAGATCATTTTAACGGATTACTCAAAAATTGCTACTGATAAAAAGTATATATTGTGGATGTAG
108863	Dam04_000000018186	315811	316036	f									ATGAAAAATACTTTATTACTGTATCTAAAATTCCAATACACAACTTATCGACTATTATCTGAAAACCAAAACTTATTATTCCTTGATGTTATTCTAGCAATAGTAACTGCTTTTTTATTTTTTTGCATATTTTTTCGGCGTTACTTTTTAAAGTTAACTTTTTCGACAAATAGAAAGAGATACGAATCACTGATTTTTTTGAAGAAAAGAAATGGAGTGAGCTGA
108864	Dam04_000000018186	317090	317954	r									ATGAAAAGGGGAAATTTGATGAAGAAAATAAGCAATGAAATCCAAATTCTGGCAGAAACTTTAACTCTTCCCAAAGTCGTTATAGAGCAAATGATTGTACAAGCAAAAAACATCCTTGATGAGGTGTTTGAGCAATATAGTCATGAACTAATGGATCCTAATAAAGCAAAGGCGACTGCAAAGAAAATAGACAAAGTCTATGAAGAGGAACCTTTTGCAGCATTAGCTATTTATCTATATGCAGCTTCTCAAAGTTGGAAAAAAATTTATCAACCATTGAAGATTCCAAGAACTATCTATTTGGCAACAATGAATGCTTTTACTAGATTTATTCATGAACATTTCCAAGTAACAGGAAGCTATCGCTTTGACCGTGGTTTTTGGATTTGGCATTACACT…
108865	Dam04_000000018186	318291	319317	r									TTGTTCAAGACTTATTTTCGTTTCAATAAAATACAAGATAATCCTTTTCGTATCATGAATCTGATGCTACTTATCTTTATTGTATTATGGTTAGGTTACATAAATCATGATTTTTTGATTTCAAGTTTTTCATCATTAGGGATCTTTACTTTTTTCTATTATCAAAACATACCGATGAAATATTTGCTGAAACGTATGTTTCTGATCGGTTGCGGACTGTTGGTTGCTTTCGTTTTGGGGATCTTATCGACTTATGTTTTATGGCTTGAACCATTTGCCGTAGCTTTGGTTGCTTTTTCCAGCAGATTCGTGTTGCGATTATTCCATATTTCTAAACCAGGTGGCTTGTTTTTTGCGATGCTTTCTGCCATGGGAACGAGCATGCAGCTGCCAATCGCT…
108866	Dam04_000000018186	319674	320178	f									ATGCGGTATGTATCAAAATTTTTATTAGGGATTTATTTATTCTTTCTATTATGGTTGATTTTATTCAAGCTATCATTTAATCTTCCACAATTTCTCACTTATTCTTACAGCAATGTCAATCTCGTCCCTTTTTCTACTTTTTCTTTTGAAAATACGACGGTATTACGTGAGACCACTTATAACTTGATTGTCTTTTTTCCTTTTGGGGTGCTTTTGAATGTCAATTTCAAGAGACTTTCTTTTTCTAAAAAATTAGGGATTATTTTCCTTGTAAGCTTCTTGGCAGAATTGATTCAATTCCTATTCGGTATTGGCGTAGCGGACATCACTGATTTGATAACTAATACAACAGGAGGACTGATAGGTTTATGGGCCTATCAACTTCTAAACAAACATCTA…
108867	Dam04_000000018186	320990	321128	r									ATGGATCAAAAAAGAATTCATGTAGGACTGATTACTAGTTTTGTCACGATGCTTATTTATTTGGATCAAGGTCATTTGACTTGGACAGTAGTTGGTGTCGTAGGATTTTTGACATTATTCACAGCAATAAAAAAATAA
108868	Dam04_000000018186	321222	321801	r									ATGCCTAAAAATCGTCTTGAAGCATTTATAGATGCTGTAATCGCGATTATCATGACTATTTTAGTTTTAGAACTTCATGAACCTAACGGAGACACGTGGGAGGCGCTCGCTGCATTAGGTTACCGATTTTTTATCTATATTGTCAGTTTTATCATTTTAGCGATTTATTGGAACAATCATCATCATTTATTTCAAGTTGTACATAAGATAAATGGACGGGTCTTATGGGCGAACAGTTTCTTTGTTTTTGCGCTTTCGCTTTTTCCGTTTGCAACTTCATGGATCAGTGAGTACATCAATAGCCTGGCTCCAGAAATGACTTATGGTTTTGTTACCTTGACCGCTAATATTGCGTATTATATCTTGGCAAAAGAACTTGTCAAAGCAAATAAAGGCCAC…
108869	Dam04_000000018186	321969	322167	f									ATGCGTCAAAAAAATATGTTCTTAAATATCTTCATGGTTCTTTTAGTGCTAATTGCAGCTAGCTTCGTCATCAGTCTTTTTGTCAGTGTCCTAAGCGGGCTTTTATGGTTTGCGGTCAAAGTTCTAATCCCAATCGCACTTATCATCTGGCTTGTTCGCTGGATCAAAGGAAATACACATAGAAAAAACTATTATTAA
108870	Dam04_000000018186	322269	323088	r			zinc transporter, ZIP family	K07238					ATGGTTGAATGGCTATTGAGACTTGAACCTTGGCAGCAAGCACTTGCTGGGACAGCTTTTACTTATTTTATGACAGCTCTTGGTGCCGGGTTGGTTTTTTTCTTTAAAGAAATCAAAAAAGAAGTGCTAAACTTGATGTTAGGATTTGCTTCTGGTGTCATGATTGCTGCAAGTTTTTGGTCTTTGTTAGATCCGGCTATTACAAAAGCAGAAGAAAATGGAGATATTGCTTGGCTAGTTGTAAGTATTGGGTTTGGTTTAGGCGGTGTGTTTTTATATATGGCAGATAAAACACTGCCCCATATGCATTTTGGACCACAACATGAAGCAGAAGGATTGCCTACCCATTTAAAACGGACGATCTTGCTTGTTTTTTCTATTACATTGCATAACATTCCT…
108871	Dam04_000000018186	323252	324983	f			pyruvate oxidase [EC:1.2.3.3]	K00158					ATGTCAAAAATCAATGCAGGAATCGCAATGGTAAAAGTTCTTGAAAGCTGGGGTATCGACCATATTTACGGCATTCCCGGAGGATCTTTCAATTCAATTATGGATGCGCTATATCAAGAAAAAACCGAAATCAACTACATTCAAGTTCGTCATGAAGAAGTCGGCGCACTCGCAGCCGCTGCAGATGCAAAATTAACGGGGAAAGTCGGCGCTGTCTTCGGCTCTGCAGGACCTGGTGCGACACATTTGATCAATGGTTTGTATGATGCACAGATGGACCATGTGCCTCTAGTAGCGTTCTTAGGACAAGTTGCTTCTACATCCATGAACTATAACTCTTTCCAGGAACTAAATGAAAATCCTATTTTCGCAGATGTCAGCGTATACAATCGTACAGTC…
108872	Dam04_000000018186	325168	325690	r			membrane protein HdeD	K21908					ATGGATGAAAAAAGAACCATCGACTGGGGCTCATTGATTTTGGGAATTTTATTTGTACTTGTCTCATTGTTATCATTTCAAGACCCTGTCGGAAATTTAGTTGCAATTGTAGTAGTCTTTGCGATTTTTGCCTTTATTAAAGGGATATTTGAACTGTTTGTACGGAACAGATTAAAAGAGCTAACAGGATATAAAGGAAAGATGCCCTTAATAATCGGGATCATCGATATTCTAGTTGGCGTCTTTTTCTTATTCAATATTGGTGCAGGAGTCGCAGCATTGCCTTTTGTTTTTGCAGTATGGTTTATTGCTGATTCAGTTTTAGCGTTATTTACTGCTGACTTGGCAAGAGGAGTAAGTGAAGGATATTATTGGTTTACGATCATCGTCAATATTTTA…
108873	Dam04_000000018186	325938	327561	f									TTGATTACTGTAAATGATGTGAGTTTGCACTTTTCAGACCGCAAACTATTTGATGATGTGAATATTAAATTTACCCCCGGAAACTGCTATGGCTTGATTGGTGCAAATGGTGCAGGTAAATCAACGTTCCTTAAAGTGTTATCAGGGGATCTGCAGCCTTCCACAGGTTCCGTTACTATGGGACCAGATGAACGGATGGCCGTATTGAAACAGAACCATTACGACTATGAAGACTATACTGTACTTGAAACAGTCATCATGGGACACAAGCGTCTGTATGAAGTGCTGAAAGAAAAAGATGCGATTTACATGAAAGAGGATTTCACTGACGAAGATGGTATTCGAGCAGCTGAATTAGAAGGAGAATTTGCTGAGCTTAATGGATGGGAAGCTGAACCA…
108874	Dam04_000000018186	327611	327761	f									ATGCTCATCTATCTTTTAAGAGTCGCTGTTTTTGTTACAATCAATTTCTGGGCTTTTTTACAGAATGAGTTACTGCTTTTATCGACTGATTCCCATCGAAAAAATCGCGATACAGCCATAGCCTGTGTGACTGGCGATCGTTGGTCCTAA
108875	Dam04_000000018186	327689	328553	r									GTGTATCAAATTGTAACAGATTCTTGTTGTGATCTGCCATACCATGTATTAGCAAAAGAAAAAGTTGATTTTTTATCAATGAATCTCCAATTGAATGATCAAGAGTTAGTAGATGACCTCGGAAAGACATTCAATTATGACCGCTACATGAATCAGCTGAAAAATGGTGCGATGCCTACGACATCACAAATCAATGTTGGCCGATATTTAGAATTTTTCCGTTCTTATGCGGAAAAACAGATTCCTGTTTTATATGTGGCTTTTTCCAGTGGATTAAGCGGCTCTTACAGTAGTGCGCTTCAAGCGGTTGAATTGCTGAAGGAAGAATATGAAGACCCTGAGATCTATGTTTTTGATACAAAAGCTGCAAGTATTGGGGAAGGGCTTTTAGTATTGGAA…
108876	Dam04_000000018186	329339	330632	r	Pathway modules; Nucleotide metabolism; Purine metabolism	M00049	adenylosuccinate synthase [EC:6.3.4.4]	K01939			Adenine ribonucleotide biosynthesis, IMP => ADP,ATP	M00049	ATGTCATCTGTAGTAGTAGTAGGTACGCAATGGGGCGATGAAGGGAAAGGAAAAATCACAGACTTTCTCAGTGAAAATGCTGAAGTGATTGCACGGTACCAAGGTGGCGACAATGCAGGGCACACAATTAAGTTTAACGGTGTGACTTATAAACTGCATTTGATTCCTTCTGGGATTTTTTATAAAGACAAGATCAGTGTGATCGGAAACGGCGTTGTAGTCAATCCTAAATCATTGGTTAAAGAATTAGCTTATTTACATGAAAAAGGTGTAGAAACAAGTAATTTGCGTATTTCTGACCGCGCGCACGTAATCTTGCCTTATCATATCAAATTGGACCAATTACAAGAAGATGCTAAGGGCGAAAATAAGATTGGTACAACGATTAAAGGAATCGGA…
108877	Dam04_000000018186	331411	332779	r			replicative DNA helicase [EC:3.6.4.12]	K02314					ATGAATGAAGTGTGGCAGGATCGAATCCCACCGCAAAATATTGAAGCTGAACAAGCGGTTTTAGGCTCTGTTTTTCTTGACGCAGAAACGATCATTGATGCCATGGAGTACATAGAGCCAAAAGACTTTTATCGTCGTGGCCATCAAATTATTTTTGAGACAATGATCGAGTTAAATGATCGTAATGAAGCGATTGACGTGGTTACTGTCAAAGACCGGCTGGAACAAGCCAATTTGTTAGAAGATGCCGGTGGTTTAAGTTATCTCTCAGACTTGGCATTAGCAGTTCCGACAGCAGCAAATATCGTCTACTATGCGAAAATCGTTGAAGAAAAATCATTGCTGCGTACATTGATCCAGACAGCAACAGGAATCGTTACGAAAGGATTCGAGCAAGGA…
108878	Dam04_000000018186	333052	333505	r			large subunit ribosomal protein L9	K02939					ATGAAAGTAATTTTTTTACAAGATGTAAAAGGAAAAGGTAAAAAAGGGGACATCAAAGAAGTTCCAGCAGGTTATGCACAAAATTATCTAATCAAAAATAACTTGGCAAAAGAAGCAACGAAAAGCAGTATCAGTCAGTTAGCAGGACAAAAGAAAGCACAAGAAAAACACGAAGCTGAAATCTTGGAAGAAGCTAAAAAGTTAAAAGAATTCTTGGAAAAAGAAGATACTGTAGTCGAATTGAAGGCGAAAGCAGGGGAAGACAGCCGTTTGTTTGGTTCGATCCCTTCAAAACAAATTGCTGAAGGGTTAAACAAACAATACAAAATCAAATTAGATAAACGAAAAATCGAATTAGAAAATCCGATCCGTTCACTAGGCTACACAAACGTACCTGTT…
108879	Dam04_000000018186	333510	335484	r			cyclic-di-AMP phosphodiesterase [EC:3.1.4.59]	K22927					ATGGAAAATAAAAACAATCATTTATCCCCGAAACCTCTCTTCCTTATCCTGTTTATATTAATCGAAGTATTGGTAGTCTTAATTTTACCATTTCGTTTTGTTAGCGCTTCGGTCATTCTATTGATGAATTTATGGGGTGTTCGCTATTGGTTGAAAATGAAACGTTGGCTTATTTTAAATAAACGTGAAAAAATCCAGCAGGCTTCGACTGTAGCTGAAACCAATCTAGCTTATGTCTCAGAAGTCATGCCTGTAGGAGTGATTGCTTATCAGCCATCAAGCCAAAAAATCGAATGGCTCAATCCATTAGCATTGAAAATCAAAGATCAAAGTGGATTAACAGAGGAAGAATTGCTAGATACTTTTTTTACTGCAAAAGAAAAAAAGAAAAACCAAGTC…
108880	Dam04_000000018186	335626	335863	r			small subunit ribosomal protein S18	K02963					ATGGCACAACAAAGAAGAGGCGGACGTAAACGTCGTAAAGTAGACTACATTGCTGCTAACCATATTGAATATATCGATTATAAAGATATCGAATTACTAAAAAGATTTATTTCAGAACGCGGTAAAATCTTGCCACGTCGTGTAACTGGTACAGGCGCTAAAAACCAACGTAAAATTACTGTTGCAATCAAACGCGCTCGTATCATGGGCTTGCTACCTTTCGTTAGCGAAGACTAA
108881	Dam04_000000018186	335888	336410	r			single-strand DNA-binding protein	K03111					ATGACTATTTTGATTAATAATGTTGTATTAGTTGGACGTCTGACGAAAGATCCAGATTTGCGTTACACAGCAAGTGGTACGGCAGTCGCAACATTTACTTTGGCTGTGAATCGTAATTTTACAAACCAAAGCGGCAATCGCGAGGCTGATTTTATCAACTGTGTGATTTGGCGCAAATCAGCAGAAACTTTAGCAAACTATGCTCGTAAAGGAACACTTTTAGGTGTTACTGGACGTATCCAAACTCGTTCTTATGATAATCAGCAAGGACAACGTGTATACGTGACAGAAGTAGTAGCTGACAACTTCCAATTGCTGGAAAGTCGTTCTGCATCTGAAAATCGCCAACAAAGCGGCGGATTCCAAAGTTCTGGTCAATCAGCTGGCGGATTTGGCGGA…
108882	Dam04_000000018186	336450	336750	r			small subunit ribosomal protein S6	K02990					ATGGAAAACACGAAATATGAAATCATGTACATTATTCGTCCAAACATTGATGAAGAAGCAAAAACTGCTTTAATCGAACGTTTCGATGCAATCTTGAAAGATAACGGAGCAGAAGTTATCGAATCAAAAGATTGGGAAAAACGCCGTTTCGCTTATGAAATGAACGGTTACCGTGAAGGTATCTATCACATCGTTAAAGTATCTTCTCCATCATCAGCAAATGCTGTCAATGAATTTGACCGTCTTGCTAAAATCAACGACGATATCATTCGTCACATGATTGTTAAAGAAGAAGCTTAA
108883	Dam04_000000018186	336985	339457	r			DNA gyrase subunit A [EC:5.6.2.2]	K02469					ATGAGTGAAGAAATCAGAGAAAACATCCATGATGTCAATCTAACCAGCGAAATGAAAGACTCCTTCATCGATTATGCGATGAGTGTTATTGTCGCACGTGCACTTCCTGATGTCAGAGATGGTCTGAAACCCGTTCATCGCCGTATTTTATACGGCATGAACGAATTAGGTGTAACACCGGATAAAGCCCATAAAAAATCTGCCAGAATCGTCGGAGATGTCATGGGTAAATACCATCCTCATGGAGACAGTGCGATCTATGAGTCAATGGTACGGATGGCACAGCCATTCAGCTACCGTTATATGCTAGTGGATGGTCATGGAAACTTTGGTTCTGTTGACGGTGACGGTGCCGCCGCTATGCGTTATACCGAAGCACGGATGAGCAAAATCGCTACA…
108884	Dam04_000000018186	339476	341423	r			DNA gyrase subunit B [EC:5.6.2.2]	K02470					ATGACAGAAGAAAGAAGTTTAGTAGAACGCGCTAAAGAGTATGATGCCAGTCAGATTCAAGTACTTGAAGGACTTGAAGCCGTTCGTAAACGACCTGGCATGTATATCGGTTCGACTAGTTCTGAGGGTCTGCATCACCTTGTTTGGGAAATTGTCGATAATTCGATCGATGAAGTATTAGCAGGTTTTGCAACGAAAATCCATGTGATTATTGAAAAAGACAACAGTATCACCGTTATTGACGACGGTCGGGGGATACCTGTAGATATCCAGGCAAAAACTGGACGTCCTGCAGTTGAAACGGTCTTTACTGTTTTACATGCTGGAGGAAAATTCGGCGGTGGTGGGTACAAAGTTTCTGGTGGACTTCACGGAGTAGGATCTTCTGTTGTAAACGCG…
108885	Dam04_000000018186	341419	342544	r			DNA replication and repair protein RecF	K03629					ATGAGGCTGAATAAGCTGTATTTAAAAAATTATCGAAATTACGAAGAGCTGAACATCGAATTTTCCAAGAACCTCGTCATCTTTTTAGGAGAAAATGCGCAAGGAAAAACGAATCTTTTGGAAAGTATCTACGTATTAGCTATGACGCGAAGTCATCGGACAAGTAGTGAGCAGGAATTGATTGGCTGGACTGACGATCAGGCGATGATTCAAGGAGAGATCACAAAAGGTTCATCCACTCTTCCATTAGAAATCTTATTATCTAAAAAAGGCCGAAAAACCAAGATCAACCATATCGAACAGAAAAAGTTAAGTACTTACGTGGGACAAATGAATGTCATTTTATTTGCACCAGAAGATCTTTCTTTAGTAAAAGGCAGCCCGCAGATCAGGCGGAAG…
108886	Dam04_000000018186	342530	342839	r			ribosome-associated protein	K14761					TTGTTTTATTGCGAAAAAAAAGGTATAATAGAGTATACTTTTAATAATGAAAATGAGGGATGGGCATTGAAACAACAAGTCATTCTAAATACGGAATTCATGACGTTGGGCCAAATGTTGAAAGAAGTCACAGTTATCGGTAGTGGCGGACAAGCAAAATGGTATTTGGCAGAAAACACTGTGTTAGTCGATGGCGAACCAGAAAATCGTCGTGGACGCAAACTTTATCCCGGCATGATGGTTGAAGTTCCAGAAGTAGGAACTTTTTTTATGGTAAAAAAAGGAAACGACGATAATGAGGCTGAATAA
108887	Dam04_000000018186	343001	344132	r			DNA polymerase III subunit beta [EC:2.7.7.7]	K02338					ATGAAAGTTACTTTAAACCGAGCTAGCTTTATGCAGGAATTGCAAACTGTTCAACGAGCTATTTCAAGCAAAACCACGATCCCTATTTTGACAGGTGTAAAAATCACACTGACACAAGAAGGTTTGACTTTGACGGGGAGCAACGCTGATATATCAATTGAAACTTTTTTGTCTGTTGAAAACGAAAAAGCAAATATGCAAATCGAATCTACTGGTTCCATTGTTTTACAAGCACGTTTCTTTAGCGAAATCATTCGGAGACTTCCTGAAGAAACATTTACTTTAGAAGTTTTAGAAAATAAACAAGTAGCGATCACTTCTGGAAAAGCGAATTTTATCGTAAATGGATTAGATGCAGATAACTATCCTCATCTTCCTGTTGTCGAAAGCCATAACCAG…
108888	Dam04_000000018186	344329	345664	r			chromosomal replication initiator protein	K02313					ATGGTATCCCTCGATGCTTTATGGAATGAATTAAAAGCAACATACCAAAAGGATTTATCGCCTGCTAGCTATAATACATGGATCGAAACAGCGAACCCTCGAACCCTTGATCAAAACCAGCTCGTTGTTGAGGTTCCTAGCAAGATTCATAAAGAATATTGGGAAAAAAACCTGGCGACAAAAATCGTTGAAGTCGGTTATATGTTATCAGGAAATGAGATTATCCCTCGCTTTATTACTGGCGAAGAAGCAGAGCAAGAAGAAGTTATAGAAGAAAAAAATCCAAAAGTTGTGGCACCTAGTCCGCTAAAAAAAGCCATGCTGAACCCTAAATATACCTTTGATACGTTTGTCATTGGTAAAGGAAACCAGATGGCTCATGCAGCAGCGCTCGTTGTA…
108889	Dam04_000000018186	346186	346321	f			large subunit ribosomal protein L34	K02914					ATGAAAAGAACATACCAACCAAATAAACGTAAACGTCAAAAAGTTCACGGATTCCGTAAACGTATGAGTACTAAAAATGGACGTCGTGTGTTAGCTAGCCGTCGTCGCAAAGGAAGAAAAGTTCTTTCAGCTTAG
108890	Dam04_000000018186	346438	346795	f			ribonuclease P protein component [EC:3.1.26.5]	K03536					ATGAGAAAAGCGTATCGAGTAAAAAAAGAACGAGAGTTTCAAGCCGTGTTCCATATGGGAGATTCTTTTGCTAACCGCAAATTCGTCGTTTACCGTTTGGAAAAACCGGGACAGCCTCATTTTCGAGTTGGTTTATCTGTAGGAAAAAAGGTCGGCAACGCGGTAAACCGCAATGAAGTCAAACGAAAAATCCGAGCAGCAGTTTATTCTATAAAAGAAGAAATTGATCCGGAGTTGGATTTTATTGTGATTGCTAGACCAAGTGTGAAGGGGTTGACTTATGATGAGGTTCGCTCCAATTTAGTCCACGTCTTAAAACTTGCAAAAATAATCGACAGAGAGGAAAAGAGTAAGTGA
108891	Dam04_000000018186	346791	347610	f			YidC/Oxa1 family membrane protein insertase	K03217					GTGAAGAAATACAAACGTTTACTTTTGATGGCCGGTATCGTTAGTTTGGTCATCGTCTTATCCGGTTGCGGAACTGGGGAAGTCAGCGCACAGAGTACAGGAATTTGGGATCGTTATATTGTTTATTACTTTGCTGAGGCGATCAAGGCGTTGTCATTTGGTAATGCAGGGATAGGGATCATTTTATTTACACTGATCATCCGCGTGATCCTATTGCCGTTGATGCATTTCCAAACAAAGAGCATGCGTAAAACGCAAGAATTACAACCGAAATTAAAAGCACTGCAGCAACAATATAGTTCAAGAGATCCGGAAACACAAAGTAAGTTAAGAGAAGAGCAGCAGCGTTTATATGCAGAAAATGGCGTCAATCCATATGCTGGTTGTCTTCCTTTATTA…
108892	Dam04_000000018186	347627	348386	f			spoIIIJ-associated protein	K06346					ATGCCGATTTATGAAGCTGCAACAATAGACGAAGCTGTCCAACTAGGTCTGGCTGATTTGGGTTTGGCCAAAGACCAAGTCGAAATCGAAATACTGGAAGAAGGAAAAAAAGGTTTCCTAGGAATGGGTCGAAAGAATGCACGGCTTTCGATCCAGCCAAGTATCAGCGAAAAAGTTTCTGAAACAGTAGAACAGACTGTAGAAGAAATTTTGGAAGAAGAACCAACAGCTGAGATCGAGGTAGTCAACGAAACGATTCTTGAAGAAAAAACAGAAGAAGTAAGTGAGCTAGGTGATGAAGCAGCTTTAACGGAATTGGCAGTTTATCTTACTGAAATTTCAAAACAGCTTGATGCTCCAGCTCTTGTCAAAATGGAAAGAGAATCAAATAATATGGTT…
108893	Dam04_000000018186	348553	348937	r									ATGGTAGCGCTATCTAAACTATACACTTTTGAAAGGAGAAAATATGTGAGCCCGTTCAGATCTGCTGCATTGGAAGAAGAAAGTGACCCTCGGATCAACGATGTCGTTTTATCTACAGGGAATATCAACCAGAAATATATCGTCCGCGATATCGTTTTTGTTGTGGAATGCTTAGAAGCTGATTTGTTTGACCCATCTTTTCCCAAAGATGACCTTTTCTTAACAACGAAGAGGAAATTAAAGACGAAGGTACTTGAATATGGTGCGAATGCAGTAATCAACTGTCATTTTGAGTATCAGCAAAAAAAACGCGACGGAAAGTATTTTCTGGAACTTTTTGCTTATGGAACAGTGATCCAATTTATCCAAACAACGATTGGTTAA
108894	Dam04_000000018186	349235	350633	f			tRNA modification GTPase [EC:3.6.-.-]	K03650					ATGGCTGAAATTACTTTAGAATTTGATACGATTGCGGCAATTTCTACCCCACCTGGAGAAGGTGCAATCAGTATCGTTCGTTTAAGTGGCGATCAAGCTGTGCAACTAGCAGATAAAGTTTATCAATCTGGAAACAAACGATTATCAGAAGTACCAAGTCATACGATCCATTATGGACATATCGTTGATCCCAAGAGCAATCAGCTTGTCGATGAAGTCATGGTCTCCGTGATGAGAGCACCAAAGACATTTACGCGGGAAGATGTAGTAGAAATCAATTGTCACGGTGGGATCGTTGTAGTCAATCAAATTTTGCAGCTATTGTTAAGAGAAGGTGCAAGATTAGCTGAGCCAGGCGAATTCACAAAACGAGCATTCTTGAATGGTCGTGTTGACCTT…
108895	Dam04_000000018186	350649	352551	f			tRNA uridine 5-carboxymethylaminomethyl modification enzyme	K03495					TTGGAACATTATGAAGCAGATGCGTATGACGTGATCGTTGTTGGCGCAGGACACGCCGGTTCAGAAGCTGCACTTGCTGCTGCACGTATGGGATCAAAAACATTATTACTGACAATAAATTTGGACATGGTAGCATTCATGCCATGTAATCCTTCTGTAGGCGGACCAGCTAAAGGCGTTGTCGTTCGAGAAATCGATGCGTTAGGCGGAGAAATGGGTAAGAATATCGATAAAACCTATATCCAAATGCGTATGTTGAACACAGGAAAAGGCCCAGCTGTCCGAGCATTGCGAGCACAAGCAGACAAACATGCTTATTCAACAGAAATGAAACATACGATCGAAAAAGAACCAAATTTGACGCTAAGACAAGGAATCGTCGAAGAACTGATCGTCGAA…
108896	Dam04_000000018186	352782	353496	f			16S rRNA (guanine527-N7)-methyltransferase [EC:2.1.1.170]	K03501					ATGATACCAGAAGAATTTCGCCAATCCTTGGCAGAAAAAGGGATAGAGCTTACCGATCATCAAATGAATCAATTCGCTATTTATTATCGGACATTAGTCGAATGGAACGAAAAGATGAACCTTACAGCTATTACGGATGAAAAAGACGTATATCTGAAGCATTTTTACGATTCACTTACATTAGCATTTGAAGTAGACTTTACGCAACCTTTATCTTTATGCGATGTTGGTTCGGGGGCAGGGTTTCCTAGCATACCTTTAAAAATTGCCTTTCCAGAACTGCAGATAACGATCGTTGATTCTCTGAATAAACGAATAACCTTCTTATCTGAGTTAACCCGATTATTAGGAATCGATGCTTCCTTATATCATGACCGGGCAGAAACATTTGGGCAAAAT…
108897	Dam04_000000018186	353507	354275	f			chromosome partitioning protein	K03496					ATGGCACAAATAATATCTGTTGCGAACCAAAAAGGTGGCGTCGGCAAAACAACGACGACGGTGAATCTAGGTGCTTGTCTTGCTAGCCTTGGCAAAAAAGTATTGCTAGTGGATATGGATGCACAAGGAAATGCTACCAGTGGTGTCGGGATCAGAAAACCTGATGTGACAAGAGACATCTATGATGTTCTAGTCAATGAATTGCCAATTGATGAGGCAACTTTGATCACTGAACACGAAAATTTGAGTATTGTGCCTGCGACTCTCCAATTAGCAGGAGCAGAGATCGAATTGACGTCAATGATGGCAAGAGAATCAAGATTAAAAGGATCTTTAGCAGAAGTAAGCAGTCAGTATGATTATATTTTGATCGATTGCCCGCCTTCTCTTGGCCATCTG…
108898	Dam04_000000018186	354261	355152	f			ParB family transcriptional regulator, chromosome partitioning protein	K03497					GTGAAGAAAAGTAAAGGATTAGGCCGAGGAATCGATGCACTGTTTCAAGATTTAGAAAACTTAGAGACGGTGGATGTAAAAGATGATACCGTTGTCCAGCTACCATTGAATGAGCTGCGACCAAATCCGTATCAGCCCCGTAAAACATTTGAAGAAGTATCTTTGCAGGAACTAGCTAATTCTATTGAACAATCAGGTGTCTTTCAACCCATCATCGTACGCCGTTCCGCAGTAAAAGGATATGAGATTATTGCAGGGGAGCGACGTTTTCGAGCGTCCAAACTAGCTGAAAAAGAAACGATCCCTGCTATCGTTAGAGACTTTGACGAAGAAGCGATGATGCAAGTAGCAGTGCTGGAAAACTTGCAGCGAGAAGATCTGAATCCGTTAGAAGAAGCA…
108899	Dam04_000000018186	355172	355364	f									ATGTACGACTTGCACGATATCGTTGAAATGAAAAAACCTCACGCTTGCCAGACGAATCGCTGGGAAGTCATTCGAATGGGCGCAGATATCAAAATCAGATGTATGAATTGCGGACATATCGTCATGATGACCCGTCGAGATTTTGAAAAGAAATTAAAAAAAGTAATTGAAAAAAATGCAGAGAAAGAGTGA
108900	Dam04_000000018186	355372	356473	f			ribosome-binding ATPase	K06942					ATGGCATTGACTGCTGGAATTGTTGGGTTGCCCAACGTAGGAAAATCAACTTTGTTTAATGCGATCACAAAAGCAGGAGCAGAAGCAGCAAACTATCCCTTTGCGACGATCGACCCCAACGTAGGGATGGTAGAAGTACCTGACTGGCGTTTGCAACGCTTAACAGAACTTGTACATCCGAAAAAAACTGTTCCGACGACTTTTGAATTTACAGATATTGCTGGAATCGTAAAAGGCGCAAGTAAAGGAGAAGGTTTGGGAAATCAATTCTTAAGCCATATCCGCCAAGTAGACGCTATTTGTCACGTTGTTCGCTGTTTTGATGATGATAATATTACTCACGTAGAAGGACGTGTTGATCCACTAGAAGATATTGATACGATCAACTTGGAACTAGTG…
108901	Dam04_000000018186	356562	357258	f									ATGGAACCAGAACAATTACGAGCAATCGTAAAAGAAAACAATAGTTTAGAAACAAAATTAACCAAAAGAAATCAACAGTACATTTTTGATTTGAAAAAATCTTTAGAAGCAGCGAATTTGTCTGAAGAAGAAAAAGTAAAAGCCCTTCATGACATTCTGCCTACTTTAGTTGCAGAACAAAAAGGCGGAAGAACAGCCCGTCAATTGTTTGGGACAGTCTCTGAAAGAACGGAAGCAATCATCAATAAGCCAGCAGAAGTAAAAAATTCATCCACCCCTTTATTGATGTGGTTAGATAATACGTTGCTGTTGCTTGGTCTATTAAGTATCATGATTGCGATTACCGGATTGTTTTCACGTGGAACAACGCCAGCTTATGGCTTTTCTACACTCGTTCTA…
108902	Dam04_000000018186	357884	359369	f	Pathway modules; Nucleotide metabolism; Purine metabolism	M00050	IMP dehydrogenase [EC:1.1.1.205]	K00088			Guanine ribonucleotide biosynthesis IMP => GDP,GTP	M00050	ATGTCCAACTGGGAAACAAAGTTCACGAAAAAAGGATTTACTTTTGATGATGTCTTATTGATACCAGCAGAAAGTCACGTGTTACCAAACGAAGTGGATATGAGCGTACAATTAGCTAAAAATATTAAGTTGAATATTCCAATCATCAGTGCAAGTATGGATACTGTTACCGACAGCAAGATGGCCATTGCTATGGCAAGACAAGGCGGACTAGGTGTGATCCATAAAAACATGACGATCAGCCAGCAAGCGGATGAAGTAAGAAAAGTCAAACGTTCTGAAAGTGGCGTAATCATTGATCCGTTCTTCTTAACGCCACAGCATCTTGTAGCAGACGCAGAAGAATTGATGAGCAAATATCGTATCAGTGGTGTGCCAATCGTTGAAACACTTGAAAAC…
108903	Dam04_000000018186	360038	361310	r			seryl-tRNA synthetase [EC:6.1.1.11]	K01875					ATGTTAGATGTAAAAATGATGCGACAAAATATTGAAGAAGTACAAGAAAAATTGATGACTCGGGGCGTAAAAAAAGAAACATTAGCTGAATTCATGGAACTAGATGAAAATCGTCGTAAGCTACTAGTCAAAAGTGAAGAATTAAAAAAATATCGAAATGATGTTTCTGCTGAGATCGCCCAATTGAAGCGTGCAAAAGAAGATGCTTCTGCTAAAATCGCTGAAATGAAAGAAGTCGGTGGCAACATCAAAGCATTGGATACTGAAATTGCTGAAGTGGATGAAAAATTGAAACAAATTGCAACTACTTTGCCAAACCTTCCCCATGATTCTGTGCCAGTTGGAACAGATGAAGAGGACAATGTAGAAATCCGTCGTTGGAGCGAACCACGTACATTT…
108904	Dam04_000000018186	361603	362854	r									GTGAAAAAGTCATTCAAACCGTTTGGGGAGTGGGCTATAAAATTGACGCAAGATAGTAAACGAGCAACTGAAAAACGCCGTCGGATCAATTTGACTTCAAAAGAAATCAGCGAATTGTTAGCGGAAGGAATCATCACGATTATCCTTTTGCTTCTATTAAATGTTTCTATTCTGGTTGTTATCAGTTCGGTGATCAACAGTTCACCTTCTTTGACGAATGCGATTTGGGATTCAAAGAATATTTTTGCAGAACGATTGAACACTGATTTGTTCTGGAACGGCCGGAATTTTATTATTCCCTTTTTCTTTCTATTAGATATTGGTGTTTTGTATTGGCGCTTGATTCGAAGATATCGCCAAATGCAATTGCGGCATATCATCAGCGAACTTCACTACATC…
108905	Dam04_000000018186	362798	363488	r			two-component system, OmpR family, response regulator	K02483					ATGAAAATTTTGATTGCTGACGATGATAAAGAAATCGTTGAATTATTAAGTATCTATGTTCACAATGAGGGGTATGAAGCAGTAAAGGCTTATGATGGGAAAGAAGCATTATCTAAAATCAGAACAATCCCTGATATTGAATTACTTATTTTAGATATCATGATGCCTGAGATGGATGGGATGCAAGTAGTGAAAGAGCTACGAAAAGAATCCCAAATACCAATCATTATGCTGACAGCAAAAACTACTGATATGGATAAGATCAAAGGACTGGTCGCTGGTGCAGATGATTATGTGACCAAGCCATTTAATCCGTTAGAAGTAATGGCTAGAGTAAAGTCTTTATTACGGCGTACAAAAATGCAGATTGCCCCAGATCAGCCTGATGTATTAGAAGTA…
109683	Dam04_000000018315	279	2355	r			glycyl-tRNA synthetase beta chain [EC:6.1.1.14]	K01879					ATGGCAAAAGACTTATTACTTGAAATCGGGCTGGAAGAAATGCCTGCTCATGTTGTCACACCAAGCATGAAACAATTAGAAGAAAAAACAGCAAAATTTTTAGATGAAAACCAATTGACTTATGATACGATTGAAACGTTTTCTACACCGCGCCGCTTAGCAATCAAAGTAACAAACATTCCAGAACGTCAAGCAGACAGCGAAGAAGAAGTCAAAGGACCAGCCAAAAAAATTGCTTTGGACGCAGATGGAAACTGGACGAAAGCAGCGGAAGGATTTGTCCGCGGACAAGGTCTGACGACAGATGCTATCACATTTAGAGAATTAAAAGGTGTGGAATATGTCTATGTAACGAAATACACTCATGGTAAGGAAGCAAAAGAAGTATTGACAGGTTTA…
109684	Dam04_000000018315	2356	3274	r			glycyl-tRNA synthetase alpha chain [EC:6.1.1.14]	K01878					ATGAGTAAAAAATTGACCGTCCAAGATATGATTTTAACATTACAAAAATTTTGGTCATCAAACGGCTGCATGCTGATGCAAGCTTATGATACAGAAAAAGGAGCAGGTACGATGAGCCCATATACATTCTTACGGGCAATCGGACCGGAACCATGGAATGCTGCTTATGTAGAGCCATCCCGCCGACCAGCTGACGGGCGTTATGGAGAAAACCCAAACCGTTTGTATCAGCATCATCAATTTCAAGTCGTAATGAAACCTTCACCTGAAAATATCCAAGAGCTTTATTTAGAAAGCTTGCGTCTTTTAGGAATTGATCCATTAGAACACGATATTCGTTTTGTTGAAGACAACTGGGAGAACCCATCGATGGGGTGTGCCGGTGTGGGTTGGGAAGTA…
109685	Dam04_000000018315	3657	4470	r			DNA repair protein RecO (recombination protein O)	K03584					ATGAGCCAGCTTGCAGAATCGAAAGGCTTGATTTTATCTAGCCGTAATTACAAAGAAAAAGATAAATTAGTCAAAATCTTTACGGAATCTTCTGGCAAAATGATGTTTTATATCAAAGGAATCCATCGGCAAAATCAGCCATTAGCTCCGGCTTTGCTCCCCTTTACCGAAGCAGTCTATATCGGTAATTTTCGAAGTGAAGGTTTGTCGTTTTTAAGCAGTGTCAAAGACGTCCATGCGTTTCGGAACATCCAAGAAGATATCTTTTTGAGCGGTTATGGTACGTATTTGCTAAATCTAGTAGATGCAGCAATCGAAGATCATCAATATGACCCGCATTTATTCCAATTTACGCAACAAGCTCTGCAGCGAATGGACCAAGGAGATGATGCAGAAATC…
109686	Dam04_000000018315	4612	5512	r			GTPase	K03595					ATGCCAGAACATAAATCAGGGTTTGTCGCAATCGTCGGCCGCCCGAATGTAGGAAAATCCACATTATTGAACCGAATAGTGGGTCAAAAAATTGCCATTATGAGTGACAAGGCACAGACAACTAGAAATAAAATCCAAGGAGTATATACTACACCAGAAGCTCAGCTGATTTTTATCGATACACCAGGAATCCATAAACCAAAGCATCGTCTAGGAGATTTTATGGTAGAAGCAGCTTACAGTGCGTTGAAAGAAGTGGATGCAGTCTTATTTATGATCAGTGCTGATCAAAAACGCGGCCGGGGAGACGATTTTATTATTGAACGTCTAAAAAACGTGCATTCTCCAGTTTATCTGATTATCAATAAAATCGATAAGATCCATCCAGACGAGTTGCTG…
109687	Dam04_000000018315	5526	5922	r			undecaprenol kinase [EC:2.7.1.66]	K00887					ATGGACTCAAAAGATAAAAACGTAGAGAAAAACAAACATTTCCTGATGTCCGTGGAATTTGCTGTCCAAGGAGTCAAAACCGTTTTTGAGGAAGAACGCAATATGAGGAAACATGTTGCGTTCGGTATCCTTGCTTTATTTATGGGCGTGATTTTCCAGCTTGATCGGATAGAGTGGTTATGGCTGCTTTTAGCTGTTTTTCTCGTTTGGATAGTAGAGATCATCAATACTGTTTTTGAAAATGTAGTGGACATGTTTACGGATTTTCATTTTCATCCGATTGGGAAAAAAATCAAAGATATGGCAGCTGGAGCAGTTTTAGTGACCGCTTGTTTTGCTGTCATCATTGGGTTGATTTTATTTGTCCCTAAAATATATCATTTGTTGTTTAATTAA
109688	Dam04_000000018315	5905	6367	r			probable rRNA maturation factor	K07042					ATGGATGAAACAAACCAAGTCTCAGAAGAGAAAATGAAAGAAATCGATGACTTGCTGCAATTTGCAGCATCTTATTTAAAGCTGCCAGAGGAAACAGAAATGTCTGTTACTTTCATGGACAATGCGGCAATCCAAGTAATCAATCGTGATTACCGTGGAAAAGATGCACCGACAGACGTCATCAGTTTTGCTCTGGAAGAAGAAGGCGAAGACGAAATCCCAGTGATTTTTGAAGATGGAGAGAATCCATTGCCTCGTGTACTAGGAGACATCATGATCTCTATTGAACGTGCTGCTGAACAAGCAGAAGCTTACGGCCATTCATATGATCGGGAACTTGGCTTTTTAGCGGTACATGGATTCTTGCATATCAACGGGTATGACCATATGACACCAGAA…
109689	Dam04_000000018315	6398	8591	r			cyclic-di-AMP phosphodiesterase PgpH [EC:3.1.4.-]	K07037					ATGTTGAATAAAACACTGCAGAAACTACAAGAAAAACTTGGAAAGGCAGCATTGCCTTTCCTGCTGTTCTTGTTTTTTATCATTATCTGCGGCGTTACATTTAGTAGTGTCAAACAAAAGGCCAATGATTTCAGAGAAGGCCAAGTAGCAGAAGAAAGTATCCGTGCGAACAAAACGATCGAGAACACGGAAGAAACCGAACAAAAAAGAAAACTGGCAGCAGAAGCAGTCACTCCAGAATACACTTACCAAAAAGATCTTGCAGATGACCAGAACAATCGGATCAAGCAACTATTTGAATTGATCGATAAGACGAATGATGCCATCAACAAATCTTATGACGAAAAGATTGATAAGGCAAAGGAAGATGAAAATATCCCAAAGCCTACTACAGAAGAG…
109690	Dam04_000000018315	8614	9586	r			phosphate starvation-inducible protein PhoH and related proteins	K06217					TTGACGGAAGAGTCTAGTTCTTTAGAGATTAGATTGACGGCTGCTGATGATGTCAGCATGCTTTTAGGTGCACACGACAAGCATATAAAACTGATTGAAGAAACAACAGAAACAACCATCCATACACGTGGAGAAATCATTCAGATCATTGGTGAGCAACCCCAGATTTCCTTGGCTGCCTCAGTCATTCGGACATTACAGGAATTGATCAAACGAGGAATCCATGTAAGTACACCAGATGTCGTGACGGCACTGAAAATGGGGCAAAAAGGTACATTAGATTATTTTGTTGAGATGTATGAGGAAGAGATCGTCAAAGACCGTAATGGAAAACCTATACGGGTAAAAAACAGCGGCCAAAAGAAATATGTTGAATCGGTAGCCAAACATGATATCGTA…
109691	Dam04_000000018315	10290	11670	f			branched-chain amino acid:cation transporter, LIVCS family	K03311					ATGGAAGAAACAAAAACTTATTCATGGAAGCAATTATTGATGGTCAGTTCACTTATCTTCGGGATGTTCTTCGGGTCAGGTAATCTGATCTTTCCTGTACACTTAGGTCAAATGGCTGGATCAAACTGGATCAGCGCTGGTGTAGGATTTGCCATCTCAGGCGCTCTTTTCCCATTATTAGCTATCTTAGCTGTAGTAGTGACAAAAAGTGATGGTCTGTATGACTTAGCTAAACCTGTCGGAAAATGGTATGCTGCCTTGTTCTTGATCCTTGTTCATTTAACGATCGGACCATTCTTTGGTACACCGCGGACAGCAGCAACTGCTTTTGAAATGGCTGCTAAACCCTTTTTGCCTGAAAAATATGATTCATTAGGTATGTTTTTATTCTCTGCTCTT…
109692	Dam04_000000018315	11823	12270	r			uncharacterized protein	K09117					GTGTCACTACTAAGTAGATTAAACGATGACATGAAAGCAGCGATGAAAGCCAAAGATAAGGAATCTTTACAAGTCATCCGAATGATCAAGTCATCTATACAAAACGAGCAGATTAAAGAAGGTCACGACTTGACAGAAGAAGAAGAACTAACGGTGTTGTCTCGTGAAATGAAACAGCGACGTGATTCTTTGCATGAGTTTGAAGAAGCAGGACGTGACGATTTAGCTGAAAAAGTAAAAAGTGAAATTGTAATAGTCGAAAAATATATGCCGGAACAACTTTCCGACGAAGAAATTCGACAACTTGTTCAAGAAGCAATCACTCAAACTGGTGCTTCATCAATGAAAGAATTTGGCAAAGTTATGGGTGCAATTATGCCTAAAGTCAAAGGAAAAGCA…
109693	Dam04_000000018315	12296	12473	r			small subunit ribosomal protein S21	K02970					ATGTCAAAAACAGTCGTTCGCAAAAACGAATCACTTGACGATGCTCTTCGTCGCTTCAAACGTTCCGTGTCAAAAGCGGGTACTTTACAAGAATCTCGTAAACGTGAATTCTACGAAAAACCAAGTGTAAGACGCAAGAAAAAATCTGAAGCAGCTAGAAAACGCAAAAAATTCTAG
109694	Dam04_000000018315	12634	13063	r			Fur family transcriptional regulator, zinc uptake regulator	K02076					ATGAAAAAACAGACATTGATCGAACAATCATTAGAAACATTGAAAAATAACGGTTTTAAATATACTAAAAAAAGAGAAGCATTGTTAACTTATTTAGTGAAGCGTAACCGCTACGTATCTGCGAAAGAAGTTTTTGACTATATGAATCAGGAATTCAAAGGGGTAAGTTATGATACGATTTATCGGAATCTCCATGATTTTGCAGAGATCGATTTACTGGAAGAAACCGATTTAAATGGAGAAATGAAGTTTCGTTTTCATTGCTGTCAGGGGGAAATCGGCCATCACCATCATTTTATCTGTACAGTGTGCGGAACAACGAAAGAAATCCATATGTGTCCGATGAATTATTTCGAAGAACAGCTAGGCGGATGCACGATCGAAGGGCATAGATTCGAG…
109695	Dam04_000000018315	13154	14015	f			[pyruvate, water dikinase]-phosphate phosphotransferase / [pyruvate, water dikinase] kinase [EC:2.7.4.28 2.7.11.33]	K09773					ATGTCTTCCGATTCTACAGAAATCGTTACTTTTTTTGTCATCTCCGACTCTGCTGGAGAAACTGCGACAAAACTAGCGCAAGCTACTATGGCTCAGTATCCTACCGTTGAGTTCAACCTATTCCGCAGAACGTTCGTGACAGATGAAAAAACATTAAGGCAGGCATTGCAAGATGCATTAGAAGAAAAAGCACTTGTCCTGCATACATTAATCAATCAAGAACTGATCGAGATAACACGTTCTTTTTGTGAAGAACATCAATTATTTAGTTTCGATGTGATGACGCCACCGATATCAGAAATTGAACGTTTAACTGGTATCAAGCCAATTCGGCAACCTGGTGCCCTCCATTTATTGAATGAGAACTATTTCAAACGGATCAAAGCAATGGAATTTGCT…
109696	Dam04_000000018315	14106	14457	r			ArsR family transcriptional regulator, zinc-responsive transcriptional repressor	K22043					ATGGAAAAAGTGGTAAACTTTAGAAGTCAGTCTTTTTTCAAGTTGGAGGTGAATGGATTGCCAGACACGCAAAAATCAAAAGTAGAGAAAGTCAGTCAATTATTCAAAATGTTGAGTGATCCCACTCGTCTTAAAATTCTGCTATATCTGAAAGACGGGGAACAAAATGTGACAGCAATCACCCAAGCAGTGGAAATGGAGCAGTCTGCTGTATCGCATCAACTACGTTTATTAAGAGAAAATCATGTCGTCAAGTCTCATCGCGAGGGAAAAGCGATTTTGTATAGTCTTGATGATTCTCATGTACTGGATATTTTGAACCAGACACTCAAACATGTGGAACATCAATAA
109697	Dam04_000000018315	14471	16199	r	Pathway modules; Carbohydrate metabolism; Other carbohydrate metabolism!!!Pathway modules; Carbohydrate metabolism; Other carbohydrate metabolism	M00855!!!M00549	phosphoglucomutase [EC:5.4.2.2]	K01835			Glycogen degradation, glycogen => glucose-6P!!!Nucleotide sugar biosynthesis, glucose => UDP-glucose	M00855!!!M00549	ATGTCTTGGGAACAAGTGTATGAACAATGGGTACATGAAGAAAATTTAGAAGAAAACTTAAAAAAACAATTAAATGATCTGGGTGAAGATCCTGAAAAACTTGAAGATGCTTTTTATGCACCGTTGGAATTCGGTACTGCAGGCATGCGGGGAATCTTAGGACCTGGGATCAATCGAATGAACATCTATACGGTAAGACAAGCAACAGAAGGACTAGCACGTTTCATGGATACACAAGGTGAAGAAACAAAACGCCGAGGTGTCGCTATCGCTTATGACTCACGCCATCAGTCACCAGAATTTGCAATGGAAGCAGCCAAAACACTGGCACATCACAATATCCCGTCTTATGTATTCGAAAGTCTGCGTCCAACACCAGAGCTTTCTTTTGCAGTTCGT…
109698	Dam04_000000018315	16412	17339	r			thioredoxin reductase (NADPH) [EC:1.8.1.9]	K00384					ATGTATGATGTAATCGTTATTGGCGCAGGTCCTGCTGGGATGACTGCTGCTTTATATGCTTCACGTTCAAACTTATCCGTATTGATGATCGAACAAGGTGCCCCTGGCGGCCAAATGAACAATACGGCAGAAATCGAAAATTATCCTGGATTCGATTCGATCATGGGCCCCGATCTAGCTTATAAGATGTATGAAAGTGTCTCAAGATTTGGGACAGAAAATGCTTATGGAATCGTTCAAGATATCAAGGATCACGGCAGCCATAAAGAAGTCATCTGTGAAGATAAAAGTTACGAAGGAAAAACAGTCATTATCGCAACAGGCTGTATCCACCGTAAATTAGGCGTACCTGGCGAGGAAGAATTTGCTGGACGAGGCGTTTCTTACTGTGCAGTCTGT…
109699	Dam04_000000018315	17483	18917	r			6-phospho-beta-glucosidase [EC:3.2.1.86]	K01223					ATGGGATTCAGAAAAGATTTTTTATGGGGCGGTGCTACAGCAGCCAATCAATGTGAGGGCGGTTATGATGAAGGTGGACGCGGACTAGCAAACGTAGATGTTGTGCCAATCGGAAAAGACCGTTTTCCTGTTATCACCGGAAAGAAAAAAATGTTTGAATTTGATGAGGATCATTTTTATCCAGCAAAAATTGCAATCGATATGTATCATCGTTATAAAGAAGATATTGCTTTGTTTGCAGAAATGGGGTTCAAGACTTATCGAATGTCCATCGCCTGGAGTCGTATTTTTCCAATGGGGGATGAAAAAGAGCCGAATGAAGCTGGCTTGAAATTTTATGAGGATGTCTTTAAAGAATGCCAAAAGCACGGAATCGAGCCACTTGTGACGATTACGCAT…
109700	Dam04_000000018315	18916	20320	r			6-phospho-beta-glucosidase [EC:3.2.1.86]	K01222					ATGGCAAAAGGAATCAAAATCGCTACGATTGGTGGAGGCAGCAGTTACACCCCTGAGTTGATGGAAGGATTTATCAAAAGATATGAGGAATTACCGATACGAGAAATCTGGCTCGTAGATGTAGAAGAAGGAAAAGAAAAGCTTGAGATCGTTAGTCAGATGTCTCAGCGTATGTGGGATGCTTCTCCATATGAAGTCAAGATCTATGCAACTCTGGATCGGGAAGAAGCATTGAAAGATGCGGATTTTGTTACGACTCAGTTTCGTGTCGGTCAATTAGATGCACGAATCAAAGACGAGCGGATCCCTAGTTATTATGGGATGATTGGGCAAGAAACAAATGGTGCTGGCGGGATATTCAAAGCTTTTCGTACCGTTCCAGTCGTTTTGGCAATCGTT…
109701	Dam04_000000018315	20550	21453	f									ATGTTATTACGTGAAAAAATCAAAGAAATCTCCTTTTCTCCTTCAGAAAATGAAGTGATCCAGTTTCTCTTAAGCGATTCTCCAGCACTTGGCGAAATGACCATCCAAGAGATCGCTGAGCGATGTTATGTCCACCCGTCCACACTCATCCGTATAGCAAAAAAAATGGGTTTTGATGGCTGGGTCAGTTTTCGTAATGCTTTTTTAGCTGAAACAGCCTATCTTGAAGGGAATTTTCAAGACGTAGATGCGAATCTTCCTTTTTCCACCACAGACGGTATTATGACGATCGCAAATAAAATGGCTTCTTTAGAACAGATGACGATTCAAGATACACTTTCTCTCATTCATCATGACCAACTGCAAAAAGCCAAGTATTTACTGCTCCAGGCAAAAAAA…
109702	Dam04_000000018315	21492	23373	r			beta-glucoside PTS system EIICBA component [EC:2.7.1.-]	K02757					ATGGGAAAATACCAGGAATTAGCAGAAAACATCGTAAAGAATATCGGAGGAAAAGAAAATATCCGTAGCTTGACACACTGTGTGACGCGACTTCGTTTCAAACTAAAGGAGGAAAATAAAGCAAAGGATGATGTTTTGAAAAAGATGGAAGGGATAGTCACCATCATGAAAAGCGGCGGGCAATATCAAGTTGTAATCGGGAATCATGTGCCAGATGTCTATGCAGAAGTACTGACAGTAGCCGGGATTTCCGATGAAGCAGAAGAAGAGGTTTCTTCAAGTAGTAATCTGTTCAATCGATTAATCGACATATTAAGTGGCTGTTTCCAGCCTTTTTTAGGTGCTTTGGCTGCAGCGGGAATGGTCAAAGGATTAAATGCTTTGTTCTTGTTTCTCAAA…
109703	Dam04_000000018315	23469	24321	r			beta-glucoside operon transcriptional antiterminator	K03488					ATGCTGATTGAGAAAGTACTGAATAACAACGTCGTAATAACAAGGGATGAAAGAGATCGGGAAATGATTGTGATGGGAAAAGGATTGGCATTCAAAAAGAAGGTGGGTGACCCGATTCTTGACTCATGCATCGACAAAAAATTTCAGTTGACAAATGACGGACTTTCACAACAGTTCCAAGAATTGGCACAAGCGATTCCTCTTGAGTACTTAGAAATTTCTTGTGAAATCATTGAATATACAAAAGAGGCTCTGCAAGTCCATTTAAATGATTCTGTGTATATTTCATTGACGGATCACTTGTATACAGCTATCGAACGTCAAAAAATGGGGATCTTTGTGCCAAATGTATTGCTGTATGATATCAAACAACTGTTTCCTAAAGAGTATGCCATTGGG…
109704	Dam04_000000018315	24646	26431	r			ATP-binding cassette, subfamily B, multidrug efflux pump	K18890					ATGGATGAAAATTATCAATCGGAATGGACAAAATCGATTCCACTTAAAGAACAGAAAAAGATCATCACACGACTGATGAAGTTCGCCAAACCTTTTAGAAGAACGTTCATCGTTGCTATCTTATTTGCGTTTGCTCTGTCTGTGATCAATGTCCTATTGCCAAGGATCATCCAAACTTTTATGGATGTTCATCTGGCTAAACAGTCGGCTACGACACAAGTTATTTTGTTTTTTGCTGGTATGTACTTATTTGGAGTCATAGTAAAAAGTATCATTTGGTTTTTCCAATGGTATTTGTATTCCATGGCTTCATTGAAGACCTATCAGTATATTAGGGTAAAATTATTTGAAAAGCTGCATACACTAGGTATGCGTTATTTTGATCAGACACCGGCAGGA…
109705	Dam04_000000018315	26430	28182	r			ATP-binding cassette, subfamily B, multidrug efflux pump	K18889					ATGTCGATTTTTAGAAAGTTAGGCTGGTTTTTTCGTCAGGAAAAGAAACATTATTTAATTGGGGTTTTCTCGCTATTCGCAGTGGCCTTGGTACAGTTAGTTCCTCCAAAAGTGATTGGGATCATCATTGATGAGATTGCCGATAAAAATTTATCAGTAAAGATCATTTTCGGGTGGATCTTCCTATTGATTATCGCTGCTTTTTTACAATATCTTTTTCGTTATATCTGGCGGACGAATATTTGGGGAAGTGCAGCTCGGTTGGAGAAAGAACTTCGGCAGCAGTTATTCAAACATTTTACAGAAATGGACAATCTCTTTTACCAAAAATATCGGACTGGGGATTTGATGGCTCATGCAACGAATGATTTGAATGCGATCCAGAATGTAGCAGGAGCT…
109706	Dam04_000000018315	28323	28548	r			uncharacterized protein	K09976					ATGTTATCAACAGGTATTGTCGTACTTATTGCTATTATTGCTTTGCTAATCGGCGCAGTAGGTGGCTTTTTCCTAGCGCGTAAATATATGAAAGACTATTTAGAAAAAAATCCTCCCGTTAATGAGGACATGTTGCGATCAATGATGATGTCAATGGGGCAAAAACCATCTGAGAAGAAAATTCGCCAGATGATGCAGCAAATGAAGAACCAAGGGAAAAAATAG
109707	Dam04_000000018315	28798	30385	f			manganese transport protein	K03322					TTGAATAATCAATCCAATAAACAATTTCATAAGCATCGACTTATTGAACATACAAATGGTTTATCTTTAGCTGAAGTAAATGGAACAGTTGATGTACCAAAGGGGAAAAGTTTTTTTAAAACACTTCTTGCTTACTCTGGACCAGGTGCATTAGTAGCAGTTGGTTATATGGATCCAGGTAACTGGTCCACTTCGATCACTGGTGGACAAAATTTCCAATATTTATTGATGTCAGTTATTTTGATGTCTAGTCTGATTGCTATGCTTTTACAGTATATGGCAGCAAAATTAGGAATCGTGACCCAAATGGATTTGGCCCAAGCAATCCGAGCACGCACAAGTAAGACATTGGGTGTCATTTTATGGATCTTGACTGAATTAGCCATTATGGCAACAGAT…
109708	Dam04_000000018315	30450	32226	r									ATGCTGAACACTTTAAAACCCTTGATCAACCAACTAAAAAAGAAACATACATACTTTATTCTTGGCATAGCCCTATTATTTACAATTATTCGTTTGTATTTATATAGTAAAGCAATCTATGGAACAGACATGTCGGCAACCTATGATGACCAGCTGCTGATTCGCTATGCTCAAAATATTTTGGACGGTAAATGGCTAGGGGAGTATACGACTACAACACTTTCCAAAGGAATCTCCTACAGCTTATTTTTAGTACTTGCACATAAACTGCATCTTTCTTATGCAGTTTTGTTCGGCATGTTCAGTATTTTTGCCAGTATATTGGTTGCACTCGCGTTTAAACCGATCGTGAAGAACAAGTATCTTCTTTTAAGTATCTATTTTTATTTTTTGTTTTCT…
109709	Dam04_000000018315	32438	33341	r			deoxyribonuclease IV [EC:3.1.21.2]	K01151					ATGTTATTAGGCTCACACGTCAGCATGAGCGGAAAGAAAATGCTGTTAGGAGCAGCAGCAGAAGCAGCCAGTTATGGATCTTCGACTTTTATGATCTATACAGGCGCCCCTCAAAACACTAGAAGAAAAACCATCGAAGAGATGAATATTGATGCCGGAAAAGCGTACATGGCAGAAAACGGTCTAACAAATATCGTCGTTCATGCCCCTTATATCATTAATTTGGGGAATACGGTCAAACCAGAAATGTTTCCTTTTGCCGTCCAATTTCTGAGAGAAGAGATTGTTCGTGCGGAAGCTTTAGGCGCTACTCAAATTACACTTCACCCAGGTGCTCATGTAGGGGCAGGAACAGAAGCCGGAATTGCTAGAATTATTGAAGGCTTGAATGAAGTTTTG…
109710	Dam04_000000018315	33619	35965	f			penicillin-binding protein 1B	K03693					TTGCCACGCAAAAATACTCGAAAAAAACAGAATAGAAGAAAAAAAGAAAAATGGTTTGTTCCTAAGATTATTTTTAGAGTTTTTCAATCATTGACTGTTTTTATTACTGTTCTTCTTTTGATGTTCGCAGCTCTAGGTATTGGAATAGGCGCTGGCTATTTTGCCTATCTCGTCGAAGACACACAATTGCCGACTAAAAAAGCACTGCAGACAGAACTAGGAAACATTACAGAAACGTCAAAGATTGTTTATGCAGATAATACAGAGATATCAAAAATCCAGACAGATCTGATGCGCACGACTATTTCATCTGATAAAATTTCACCTTTATTGAAAACTGCAATTATCAGCACAGAGGATGAATACTTCGATAAACACCAAGGTTACGTTCCTAAAGCT…
109711	Dam04_000000018315	35915	36083	f									ATGCAAGAGCGAATCAAGCAACCAAAGAATCAGATGAGAAAGATGATTGATTTAATAGAATACACAGTAATAAGGGAATGTGACAATAGTATTGTCACATTCCCTTATTTTTTTGATGGTGGTGAACAAAATGCAGCATCTATACACGGATTGTTTTATATACGATAA
109712	Dam04_000000018315	36301	37303	r			LacI family transcriptional regulator	K02529					ATGGAAAAGCAAACAATCACTATCTATGATGTAGCGAGAGAGGCAAATGTTTCGATGGCTACTGTTTCACGTGTCGTAAATGGCAATCCAAACGTCAAACCAGCAACAAGAAAAAAAGTCTTGGAAGTTATCGATCGCTTGGATTATCGTCCAAACGCAGTTGCGCGTGGCTTGGCAAGTAAGAAAACAACAACAGTTGGGGTAATCATCCCTGATGTCAGCAATATGTTCTTTGCTTCTTTAGCACGTGGTATCGATGATGTGGCAACAATGTACAAATACAATATTATCTTAGCAAATTCAGATGGTAACGACCAAAAAGAAGTCAATGTATTGAATAACTTACTGGCTAAGCAAGTGGACGGCGTGATCTTCATGGGTCACCATATCACAGACGAA…
109713	Dam04_000000018315	37512	38619	f			Xaa-Pro dipeptidase [EC:3.4.13.9]	K01271					ATGAATAACGTAAAAATCAATGAACTACGTCAATGGATGGCACAACACCAAGTCGAATTGGCTTATATCAGCGACCCTGGCCACATCGCTTACTTTTCCGGATACGAAAGTGATCCTCATGAGCGTGTACTAGCTCTTTTTATCCCTCTTGAACAAGATCCTTTCCTTTTCACTCCTGCTTTGGAAGTTGAAGATGCTCAAAACAGTAGTTGGGCGTATGATGTCCGTGGCTATTTAGACAGCGAAAACCCTTGGGAGATCATCGGAAAAGAACTTCGTGCTCGCTATGGTCAGCCTGGCAATGTAGGGATTGAAAAGAACGCCTTGACTGTCGAGCGCTTCGATGCTATCTCTGATATCTTGACGGGAACGGATTCTTACACTGATCTAACTTCCATC…
109714	Dam04_000000018315	38677	39280	r									ATGGCTAAAAAAGGTGGGTTTTTATTAGGTGCAGTAGTCGGAGGCACAGCCGCAGCAATCGCCGCGTTATTGTTAGCACCAAAATCTGGTAAAGAACTTCGGGATGAATTAGCTGCCCAAGCGGATGATTTGATGGATATGGCTTCAGATTACACAGATATGGCGAAAGAAAAATCGACTGAGTTAACAGGTATTGCAAAAGAAAAAGCGCAAGATCTTTCTCAACAAGCAGGTGATCTAGCAGGTAGTGTCAAACAAAAAGTAAGTGAATCAGCAGATGAAGCAGGAAGTGAATCTGACGATATCTTGTTAAATCTTAAAGAACAATCAGCTGACTTATCTAATCGTTTCAAAAAAACGGCAGAAGATATGAAAAAACCTGCAGATGAATTAGGAAGT…
109715	Dam04_000000018315	39282	39723	r									ATGTCAGGAGGAGAAATTGCAGGATTGATCGCAGCAATCGCCTTTGCGATACTTGTCGTTTTTATCGTTCGTGTGTTGTTGCAAGTTTCTAAAACTTTAGAAAAAGTAGATCAGACTGTAGCAGAAGCAAATACGACGATCGAAATCGTCACAAAAGACGTAGATCTTTTGTCTAGACAAGTAGAAGGCTTACTGGTCAAAAGTAATGAACTGCTCTTGGATATCAATGGAAAAGTCGCAACGATCGATCCATTGTTCACAGCAGTTGCTGATTTAAGTGAAAGTGTATCAGAACTTAATCATTCTAGTAAAAACATCGCGACGAAAGTCGGCGGAATCGGTAAAACGACAGCTAAAGCGACGGTTGCCGGAAAAGTCGGTGGGACAGCGATGAAATTT…
109716	Dam04_000000018315	39847	40786	r	Pathway modules; Carbohydrate metabolism; Other carbohydrate metabolism!!!Pathway modules; Carbohydrate metabolism; Other carbohydrate metabolism!!!Pathway modules; Carbohydrate metabolism; Other carbohydrate metabolism	M00129!!!M00854!!!M00549	UTP--glucose-1-phosphate uridylyltransferase [EC:2.7.7.9]	K00963			Ascorbate biosynthesis, animals, glucose-1P => ascorbate!!!Glycogen biosynthesis, glucose-1P => glycogen/starch!!!Nucleotide sugar biosynthesis, glucose => UDP-glucose	M00129!!!M00854!!!M00549	ATGAAAGTCAAAAAAGCAGTTATTCCAGCAGCAGGATTAGGAACAAGATTTTTACCAGCAACAAAAGCTATGGCAAAGGAAATGTTGCCAATTGTTGATAAACCAACAATCCAGTTCATCGTTGAAGAAGCGTTGAAATCAGGTATCGAAGACATCTTGATCGTTACAGGAAAAGCTAAACGACCAATCGAAGATCACTTTGATTCAAATATTGAATTAGAAACAAACCTAAGTGAAAAAGGAAAGACCGAATTATTGAAATTAGTAGAAGAAACGACAGATGTCAACTTGCATTTCATCCGTCAATCTCATCCAAAGGGTTTAGGACATGCCGTTCTTCAAGCAAGAGCCTTTATTGGAAATGAACCATTTGTCGTTATGCTAGGCGATGATATAATG…
109717	Dam04_000000018315	40800	41826	r			glycerol-3-phosphate dehydrogenase (NAD(P)+) [EC:1.1.1.94]	K00057					ATGAATTATAGAGTAGCGGTTTTAGGACCAGGCTCTTGGGGTACTGCTTTGGCACAAGTCCTCGCCGAAAACGGACATGACGTTCGGATTTGGGGACATCGTGCTTCACAAGTAGAAGAAATCAACACCCAACACACGAATCAACGTTATTTACCAGATCATTATCTACCCGATTCCATCCAAGCATTCACCAATATGGAAGATGCAGTAAAAGACGCAGATGCGGTGCTATTCGTCATTCCAACGAAAGCAATACGTTCTGTTGCAAAAGAACTAGTGCCTAAATTGAATACAAAGCCAGTGATCATCCATGCAAGTAAAGGATTAGAACAGGGAACACATAAAAGGATCTCTGACATCTTGTTAGAGGAAATCCCAGCAGAAAAAAGAAAAGCTGTT…
109718	Dam04_000000018315	41869	42700	r			phosphatidylglycerol---prolipoprotein diacylglyceryl transferase [EC:2.5.1.145]	K13292					ATGTTAGCACAAATCAATCGAGTTGCTTTTGAGCTTGTAGGGATTCCTATCTACTGGTATGCATTGATCATCGTATCAGGTATCATTATCGCCATGTGGCTTAGCAGCAGAGAGGCTGTTCGGGTAGGATTAAAAGCAGATGATGTGACAGATTTTATGTTGTGGGGATTGCCTATCTCCATTATTGGCGCTCGCTTATATTATGTTTTATTTGATCTTCCCCAGTATATAGCTGATCCAATCCAAATATTCAATATCCGTTCAGGAGGCTTAGCTATTTATGGCGGACTGATTGCAGGCGCGATCACGCTGTATTTTTTTACTAAATATCATTTTATTTCTTTGTGGACTTTTTTAGATATCGCTGCACCAAGTGTATTATTAGCACAGGCAATCGGT…
109719	Dam04_000000018315	42714	43653	r			HPr kinase/phosphorylase [EC:2.7.11.- 2.7.4.-]	K06023					ATGTCAGAAGTTGTAAAAGTTAGCCAATTAGTGAAAAAATTATCTTTGGAAATAGTGACAGGCGACGAGAAAAGCTTAGACCGTGTCATCGTAACTGGGGACATCTCACGCCCAGGACTAGAGTTGACTGGTTATTTTAATTATTATTCCCATAATCGTTTACAGCTATTTGGCAGTAAAGAAATCAGTTTTGCGGAACGGATGATCCCAGAAGAGCGTTTGATCATCATGAGAAGATTATGTAGTGAAGATATGCCCGCATTTATTATTTCAAGAGGATTACCGGCTCCAGAAGAAATGATCCAGGCAGCAAATGAAAATGGGATAGCTGTACTGCGTTCTCCCATCTCAACTTCTCGTTTATTAGGAGAATTATCCAGTTATTTAGATGGTCGCCTT…
109720	Dam04_000000018315	43819	44170	r			putative membrane protein	K08972					ATGTCGTACTTTCAACGTATTTTAGTTAATACGTTAACATTCATATCATTGGCTGTTCTTTTTCCTGCGATGGTCCATGTGAGCAGTATTTGGACGGCCGTTCTTGCCAGCTTCGTATTGTCTGTGTTGAATATGTTTGTCAAACCGATTTTGACGATACTGTCCCTGCCCTTTACATTAGTCACATTGGGATTGTTTACGTTTGTTATCAATGCAGCGATTCTTAAAATGACCTCCTTTTTTGTGGGAGCAGAACATTTTAGTTTTTCTTCATTCGGTGCAGCGTTGTTAGTAGCTATCTTGATGTCGCTTGTCAATGTAATTGTCAGCGAACATAACAGTAGAAAATAA
109721	Dam04_000000018315	44169	44490	r			phage shock protein C	K03973					ATGATGAAAAAAAAGTTGACAAAATCCAATAAAAATGTTGTTTTGACAGGGACTTTAGCAGGAATAGGAGAATACATCGGGATTGATCCGACTGTTATCCGTGTGCTTTATGTATTCCTAAGCTTAGTTGCTTTTGGAAGTCCAATCATTTTATACATTTTATTAGCTTTGATTATCCCATCTGCGCGTTCTGCACGAACAAACTATGGACATAACAATGCATATTATGAAAAAAACAATTATCGTGAACAAACTCGTGAACAAACAAAAAAACGCAAAGAAGCGGAAAAAATCGATGATGACGAATGGAGTGACTTTTAA
109722	Dam04_000000018315	44786	46355	r			lia operon protein LiaG	K11621					ATGAAAGAAAGAGAACGTATTTTAGATTTAGTGAAAAAAGGAATCCTTTCGACTGAAGAAGGCTTAGATTTATTAGAAAGCATGGCAACTGAAAAAGACGAAAAGCAAATCAAAAAAGAAGCAGACAAGGTAACTGCTAGTCATAAAGAAAAAGATAAGGCAAGTCAATTGATCGATAAACTTGAAAACGGCGAAGAAGAAATTTCTGAGCCAGTTGATCCAAAGGAAAGAGAAAGACAAGATCAAGAAAACTTAGAAAAGATCTTAGATGAACTAGCAACTGAAGCGAATAAAACTTCGGCGCGTCTAGATGAAGTAAATGCTCAATTCGCTGACAATAAGGCAGCACGCAATGAGAAACAGGAAGCATTGATGCAGCTGAATACAAAAGAAGAATTA…
109723	Dam04_000000018315	46454	46676	r									ATGACACTTCTTTTTGCATTCATGGGAAGTTCTTTAGCGTTGATCCTCTGGTTTATTGATTTAGACATTCCTTTTCAGCAAGTGATCAATGAAAAATCATTTGTTCTAGAATATACGATGGCTATTCTTACCACATTGTCCGCACTAATTGTTCTTCCTTTAACCTGCGTGACTACAGCATATCTCTTTACAAAAAAGAAAGAACAACTCAAGATGGAGTAA
109724	Dam04_000000018315	46675	47245	r									ATGAATGTACTTATTATACTTGTTGGGATTTTAGCAATCAGCGTGCTACTTATTGGCGGTACGCAAGGTATGTATATTCTTTTAGGCTTATTCATCAATTTAGGGATCTTTTTCCTGTTGTTATTCGGTTATCATCAGAAGTGGCCGATACTGGCATTGTCGGTCATAGAATTTTTATTGATTGCTGTGGTTATCTTATTTTTTATCAACGGTTATAATCTAAAAATGCGTGCAGCTTTTGTGAGTATACTGATCTTTTTATTTTGTTTCCTACTATTGCTTCCTATCACTGATTTTTTAGCGATCCAAGGTTTTACATCGGTAGAACTAGAAGAATTATCTGGCTTAGATAAGACTTTAGCGATTGATTTTAGATTACTTACGAGATCGTTGCTTCTG…
109725	Dam04_000000018315	47241	48273	r									ATGCAGAAAAAAATTAGCATCATCACTATATTTTTTATTTGTGTGCTTACTTCATGGGTTATTCAGCATCAAGCTGCTTTATATGAAGTACCTGTCATCGAGATCGAAAAAGTACGAATAAAAGAGGATCATCAATTGATTACAGGAAAACTGATGAACACGGATCAAAAAGGAGAATCGATTTATTTATCGGTTCCTTATCAAAAAAATCAAATAGAAACAGCAAATATAAAAGCGAGACAAATGTATCTAGTCCAAATGCATGGAGATGAATGGCAGCTAGTAGCAAAAAAAAATGATGGCTGGCTTTTCTTCTTCACAAGTATCTTCATTGGCGCCATGTTGCTTATTGGCGGAAAACAGGGTCTATTTGCTTTAGGAAGTCTCATCATCAATATC…
109726	Dam04_000000018315	48510	49188	r			phosphate transport system protein	K02039					ATGCTACGTACACAATTTGAAGAAGAATTGCTGAATCTCCATAATCAGTTCTACGAAATGGGGATGATGGTGAGCAGCGCCGTGCACAAGTCAGTTCGTGCATACATCAAACACGATAAAATCTTAGCCCAAGAAGTTATCGAAAACGATATAAATATCAATAACATGGAAACACGCTTGGAGAAGAAAAGTTTTGAAATGATCGCATTGCAACAGCCAGTTACAACTGATTTGCGTATGATCATTACGGTCATGAAAGCTAGCTCGGATTTAGAACGTATGGCCGATCATGCGGTGTCTGTTGCTAAATCCACGATTCGCGTAAAAGGGCAGACGAGAATACCGGAAATCGAAAAAGAGATCTCCGATATGTCCGATTATGTGAAAAAAATGGTGGAC…
109727	Dam04_000000018315	49200	49959	r			phosphate transport system ATP-binding protein [EC:7.3.2.1]	K02036					ATGACAAAAGAAATTATTTCATCTAAAGATCTTCATCTGTATTATGGAAAGAAAGAAGCACTAAAAGGGATCGATCTAAGTTTCAATCAAGGGGAAATCACTGCGATGATCGGTCCTTCTGGTTGCGGGAAATCCACTTATCTGCGTTCTTTGAACCGGATGAATGACCTGATTCCGAATGTAACGATCACCGGAAGTGTTTTATATAAAGACAAAGACATCTATGGTCCAAAAACAGATGTTGTTGAACTAAGAAAAGAAATCGGCATGGTATTCCAGCAGCCAAACCCATTTCCTTTTTCTATCTATGAAAATGTCATCTATGGATTGAAATTAAAAGGGGAAAAAGATAAAAAAGTCCTTGATCAAGTAGTTGAAGAAAGCCTGAAGGCAGCGTCT…
109728	Dam04_000000018315	49974	50781	r			phosphate transport system ATP-binding protein [EC:7.3.2.1]	K02036					ATGAAAAAATATAACTGGAATGAAACAAATGTCATCACCATGCCAAAAGAGAAAGAAGTAGCACTATATACGGATGATCTACATGTCTGGTATGGCGACAATGAAGCAATCAAAGGAGTGGATCTGGAATTTGAAAAAAATAAGATCACTGCATTGATTGGTCCTTCCGGCTGCGGAAAATCTACGTATCTTCGTTCGTTGAATCGAATGAATGATGGGATCGCTAATACGAAAATCACTGGGAAAATCATGTATCAAGGCGTAGATATTAATGCGCCTCAAGTGGATGTTTATGAGATGCGCAAACGGATTGGCATGGTTTTTCAACGTCCTAATCCGTTCAGCAAGTCGATTTATGACAATATTACATTTGCTTTGAAACAGCACGGCGAAAAAAAC…
109729	Dam04_000000018315	50795	51680	r			phosphate transport system permease protein	K02038					ATGAACGCAAAACGCTCAGATAAAATTGCTACAGGTGTTTTATATATAGTTTCGGGGATCATCGTATTGATTTTAGCAGCTTTACTACTTTATATCTTAGTTCGGGGAATACCGCACATTTCATGGTCCTTCTTGACCGAACCTTCCAAAGCCTACCAAGAAGGCGGTGGAATCGGGATACAGCTATTTAACTCGATTTATTTGCTTTTGATCACGATGATCATCAGTTTTCCTATTTCTTTAGGTGCGGGTATCTATCTTTCAGAATATGCTGGAAAAAACTGGCTAACAGATGTGATTCGCACGTCGATTGAAATCTTGAGCTCGTTGCCTTCTGTCGTTGTCGGTTTATTCGGTTTCTTGGTTTTCGTTATTCAATTCCAGTATGGTTTCTCGATT…
109730	Dam04_000000018315	51679	52630	r			phosphate transport system permease protein	K02037					ATGTTAAACCTGATTAAGGGGGAGTCATCTGTGGAAGATGTGAAAAAAGTATTATTAACAAAATCAAAACGTTCAAAAATGGAACAGCGTGGAAAATTCATCAGTTTTTTATGTATCGCGCTGATCGTGTTGGTTGTATTATCTATTTTTTATTTTGTAGCTAGTAAAGGATTGGCTACCTTTTTTACTGATAAGATCAATGTATTTGATTTTCTGTTTGGTACAGATTGGAATCCAAGCCAAATCGGAGCAAATGGGAAACCAATGGTAGGGGCATTGCCTATGATCACAGGTTCGTTTATTGTGACCTTTTTATCTGCTATCGTTGCCACGCCATTTGCCATTGGTGCAGCAGTATTCATGACGGAGATCTCTCCTAAAAACGGAACGAAGATCTTA…
109731	Dam04_000000018315	52714	53572	r			phosphate transport system substrate-binding protein	K02040					ATGAAAAAACTTAAATTATTCTTACCAATAATAGGATTAGCTATTCTTTTATCAGGCTGTTCAAAGTGGATTGATCGAGGAGAATCCATTACGGCTGTTGGCTCTTCTGCTTTACAGCCTTTAGTAGAAACAGTTGCTGAAACTTACCAGACAGAAAATCCTGGAAAATTCATCAATGTACAAGGGGGCGGAAGCGGAACTGGTTTGTCTCAAGTACAGTCAGGAGCAGTCGACATCGGAAACTCTGATTTGTTTGCGGAAGAAAAATCGGGGATCGATGCCTCAGCATTAGTCGATCATCGAGTAGCAGTTGTTGGGATCACTCCTATTGTGAACAAGGATATTGGCGTAAAAGACATCAGTATGGAAAACCTGAAAAAACTATTTACAGGCGAGATC…
109732	Dam04_000000018315	53908	55357	r			cardiolipin synthase A/B [EC:2.7.8.-]	K06131					GTGAAAATTATCGTTGACAATTTTTTTACGATCCTTTTGATTATGAATATTTTGCTTTCCTTTATCATCGTTTTTCGAGAAAGAAAGGAAACTGCTCAAACATGGGCATGGCTGCTCGTTTTGATGTTCATTCCAGTTGTAGGATTTATTTTATATATTTTTTTAGGAAGAGGGATTTCCAAAGAGAAAATCTTTGATTTGAAGATCCAAGGGAAAATCGGTAAGAACCTGGAAATTGAAGAAGACAAACAGGCATTGATGCGAGGGCTTTATCCTCATCCGCCTACTGGACAAGTAGATGTGAAACAATTGATCTATATGCTCACGGTATTTGAAAGTACGCTCTATACGACTAAAAATGAAATCACTTTATTTACAGATGGTCGTGAAAAATTCGAT…
109733	Dam04_000000018315	55508	56402	r			cell division transport system permease protein	K09811					ATGGATACGATGATTAGAACCTTTTTCCGCCATTTATTAGAAAGTATCAAGAGTTTGAAACGTAACGGCTGGATGACAGTTGCTTCAGTCAGTGCGGTAACGATCACGTTGACTTTAGTCGGTGTATTCATGGCAGTTATCATGAATGCAACTAAATTAGCTCAGGATATAGAAGGAAACGTTGATGTCTCTGTATTCGTAGATATCGGTACAAAAGACGAAGAGATGAAAAAGCTAGAAAAAGAATTGAATGACTTAGATCATGTTAAAAAAGTTGAATTTTCAAGTAAAGAACAGGAATTGAAAAAAATCCAAAACGAAATGGGTGATTCCTGGAAATTGTTTGAAGGTGACAATAACCCGTTATATGATGTGTATGTAGTAAGTGCTACTGATCCT…
109734	Dam04_000000018315	56385	57072	r			cell division transport system ATP-binding protein	K09812					ATGATTGAAATGAAGGATGTAATGAAGAAGTACTCAAATGGTACGACCGCTATCCGCAATCTCTCGATTGTCATCGAACAAGGAGAGTTTGTCTATGTGGTTGGTCCGTCTGGAGCCGGTAAATCTACATTCATCAAATTGATGTATCGAGAAGAAAAAGCTTCAAAAGGAACTTTGAACGTCGCAGGTCATGATCTAATAGCAATCAAAAACCGCGAAGTTCCTTATCTACGCAGAGAAATCGGCGTGGTGTTCCAAGACTATAAATTATTACCAAGAAAAACAGTATATGAAAATGTTGCGTACGCTATGCAAGTTATCGGCAGAAAACCTCGGGATATCAAAAAACGAGTAATGGAAGTGCTGGACCTTGTTGGTTTGAAACACAAAGTTCGAGTC…
109735	Dam04_000000018315	57176	58160	r			peptide chain release factor 2	K02836					ATGGCTGAACCTGGTTTTTGGGATGACAGCGAAGCCGCACAAAAAGTGATCAGCGAAAATAACGCTAATAAAGAAACCTATGACCAATTCCATTCTCTTGCCGAAGAACTAGAAGAAATCGAATTGATGGTGGAGATGCTGCAAGAAGAACCTGATGCAGCAATGCAAGAAGAAGCAGAAACACGTATCAATGCATTAGATGAAAAAATGAAGACGTATGAATTATCTATGCTGTTAGACGGACCTTATGATCGAAACAATGCGATCGTCGAATTGCATCCAGGGGCTGGCGGAACGGAGTCCCAAGACTGGGGCAGCATGCTTTTACGTATGTATACACGTTGGGCAGAGCAGCATGGCTATCAAGTAGAAACACTAGATTATCAAGCAGGTGATGAA…
109736	Dam04_000000018315	58403	60938	r			preprotein translocase subunit SecA [EC:7.4.2.8]	K03070					ATGGCCAATTTGATTCGTTCACTTATCGAAAACGATAAGAAAGAACTAAAACGTTTAGATAGCATTGCAAAAAAAGTTGAAGCATACGCTGACCAAATGGCAGCATTAACTGATGAACAATTACAGGCAAAAACTGCTGAATTCAAGGGCAGATACCAAAAAGGAGAAACATTAGATCAATTACTTCCGGAAGCTTTTGCAGTCGTCCGAGAAGCAGCAAAACGTGTATTGGGGTTATATCCATACCACGTACAATTGATGGGTGGAATCGTGCTTCACGATGGAAATATCCCTGAAATGCGTACTGGTGAAGGTAAAACCTTGACTGCGACGATGCCAGTATATCTAAATGCTCTGACTGGCGAAGGGGTCCACGTAGTTACCGTCAATGAATATTTA…
109737	Dam04_000000018315	61160	61712	r			putative sigma-54 modulation protein	K05808					ATGTTTAGATATAATGTACGCGGCGAAAATATCGAAGTAACTGAAGCGATTCGCGACTACGTTGAGAAAAAAGTAGGCAAACTAGAACGCTATTTCAGTGACGCACCCGATGCAACGGCGCATGTGAACTTAAAAGTTTATACAGAAAAAACAGCAAAAGTGGAAGTAACGATCCCATTACCTTATCTTGTATTACGTGCCGAAGAAACTTCTCCAGATTTATACGCAAGTATCGATTTGGTTGTTGACAAATTGGAACGCCAAATCCGCAAATTCAAAACAAAAATTAATCGTAAATCCCGTGAAACGGGCATGAATACTGCAGATGCTGCTGCTTTATTCAATGAAGAGGACGAAAACGAAAATGATTCTGAATTAGATATCGTACGTACGAAACGC…
109738	Dam04_000000018315	61839	62559	r			competence protein ComFC	K02242					GTGAGGTGCAGTTGCTGCAGTAAAGATATCGTCCAAAATTTAACATTCAGCGAGATTATTGGTGTTTCGAAATACAGATTACCTCAGACTTGTTCAGTTTGTCGCGCACAATTTCATTTATTGGAAACAAGAGGCTGTTCTGGCTGTCAAAAACCAATCCATTTCAATCTAGAGAGTACGAAAAAGAAAGTAAAGTCTATTCCCGTTTACTGCAGTGACTGTCAAGAATGGAAGAAGAAATATCCGACCTATGATTTTCAGCACCGTGCCTTTTTTGTGTACGATGAAAATATGAAGGCCTGGCTCAATCAATACAAGTTTATGGGAGATATCCGACTAGCAGGCACCTTTGCATATAAATGGACGCAGATAAAAAAAGAATACCCGACATACATCTAT…
109739	Dam04_000000018315	62555	63869	r			competence protein ComFA	K02240					ATGAATCATTTTTGGGGTAGAAGGCTTCTGACGAGAGATATTAAAGCAATAGACTGTGAGGAGGTAAATTTACCAAATTATGAGAAGATCGCAGCAGTGGAACGTTTGGGCAACTGGATTCTTTGTCATCGCTGTGGGATGAGGACGTCCGTCATTGATGGACAGCTTGCAGATTACGGTTATTTTTGTACACATTGTCTATATTTAGGGCGATGCGACACTCAACAAGATTTATATTTGTTTGATCAGCCTGAAGCAAAACCTCGAGAAGTCGTCTTTTTTTGGACAGGACAGCTTACTGAAAAACAAACGGAAATCTCAAAGAGAATACTTTGCCATTCAGAAAAAAGACATCATCTTATTTGGGCTGTAACAGGTGCAGGGAAAACAGAGATGCTT…
109740	Dam04_000000018315	63949	64270	r			cellobiose PTS system EIIB component [EC:2.7.1.196 2.7.1.205]	K02760					ATGGCTAAAAAAACAATCATGCTTGTATGTTCGGCTGGTATGAGCACAAGTTTACTAGTAACAAAAATGCAAAAAGCTGCTGAAGCAAAAGGAATCGACTCGGATATTTTCGCTGTGTCCGCTTCTGACGCAGATAACAATCTTGCAAATAAAGATGTAGATGTACTGTTATTAGGACCTCAAGTTCGCTTTATGAAAGCTGATTTTGAAAAACGTCTGGAACCAAAAGGCATTCCTTTAGATGTCATCAATATGGCTGATTATGGTATGATGAATGGCGAAAAAGTGTTAGATCAAGCAATCACGCTCATAGGTGAATAA
109741	Dam04_000000018315	64377	64665	r									ATGCAGGAACGAATGAAAAAGTACGATGCAATTACGCATTATTTGAAGAACAATGGCGGCTCTCAAGTAACGTTGACCTTTACCCAATTTGACGAACTGCTGTTTCCCAGTAACGGACTTCCCAAAACAGCAAGGGAAAGTACAGATTGGTGGGCAAATGATTATAAACACCCTGAAAAAGGTGCCTATGGCTGGATAAATGCAGGCTATGAAGTAGTTGTCATCAATTTGGACAAAGAATATGTCGTGTTCAATAAATTAGTGAAATCTAGTTGGCTATTTGATTAA
109742	Dam04_000000018315	64791	65436	f									ATGATCGAGCGCTATCGTACAATAAAAGAAAATGGACAAAGTGAGATTGAGATCAAAAAATCACGCTTTATCTGTTCTCTTAGACGAATAGAATCAGAGGACCAAGCAAAAAGTTTCATTCAAGAAATAAAAAAAGAACATTGGAAAGCGAACCATAACTGCAGCGCCTTCATAATTGGAGAAAAAAATGAAATCCAGCGAAGCAGCGATGATGGAGAACCAAGTGGAACGGCGGGCGTACCGATGTTGGAAGTCCTCAAAAAAAATCAACTGATCAATGTAGCTGCAGTAGTCACTCGATATTTTGGAGGAACGAAACTCGGCACAGGCGGATTAATACGAGCATACACTCATGCTGTCTCTCAAGCATTGTCTGACATTGGAATCGTAGAAGGTACC…
109743	Dam04_000000018315	65494	66202	r			GntR family transcriptional regulator	K03710					ATGTCGAATCAATTACCTGTATATATACAGATTCATGACCAATTAAAAAATGAAATCGAACAAGGTATATGGAAAGTCGGAGACCGTCTTCCTTCAGAAAGAGAATTAGCAGTGAAATTCAATGTCAGCCGTATGACGTTGAGACAAGCAATTCAAAACTTGGCAGATGAAGGAATCTTGGAAAGAAAGATCGGTTCGGGTACATATGTTGCGCGAGAAAAAGTACAAGAAAAAATGTCTGGTGCAACAAGTTTTACAGAAATTATGGAATCGCAAAATCGAGTACCATCTAGTCGGACAATCTCTTATTTCTTGACTTCGCCAAGCTCAAGTGAAATGGAAAAACTAAACTTGAGTAAAGATGACACGATCTTGCGAATGGAACGTATTCGTTTCGCA…
109744	Dam04_000000018315	66421	66592	r									ATGAAATGGAAAGAAAAAGTAGACGAAGCAGCTGAAAAGTTATATGATTTGGTCAAATCAGAAAAATACAATATTGAAGTGAATATTCCGAAAAAAGGCGGAAAAGCGGTCCAGGTAAAATCAAAACGCCCAACGAATCATACAAAAAAATGGATGGCTAAAAACCGCTAA
109745	Dam04_000000018315	66962	67199	r									ATGATGTCAAAAAAAAATAAAGATATTGAAGTGCGTATAGAAGAAGTGAAAAAAGATATCAAAGGTAAGAATTATGAAGTCACTCAGTTATTTATAGGGAAAAAAATGATTGGTGAGATCTTAGCCTATGGACCAAAAGAATATGAAATTTTCTTTGGTGAAGAAGATTTTGGAAAAGAAAAAAGTCTTGAAAATGCGATAGAAACAGTGATTCGACACTGGAATCTGCACGAATAA
109746	Dam04_000000018315	67312	68197	r									ATGGGAATATTAGTTTTTGATTTTGGTGGATCGGCTGTCAAATATGGTTGTTGGGATGGCAAAGAGATTAAAGGCAAGGGACAATTTGCAACGCCTGAATCTTGGGAAGAAATGAAAGCGCAATTATTTCAAGTTTATAAAAAAATACTCGTTTCTTTTGAAGTCGAAGGAATTGGAATCAGCTCTCCTGGAGTAGTGAATAATGAGAAACAGGTGATTGAGGGAATCAGTGCGATTCCTTATATTCATGGATTTAATATTTTCCGAGATTTGGAAACTCTGTTTCAACTTCCAGTAACGATTGAAAATGACGCCAATTGTGCCGGAATGGCTGAATTTTATGAAGGTGCTGCCCGCGATTATCAAGATGTTGCTTTTGTTGTAGCAGGAACTGGGATT…
109747	Dam04_000000018315	68281	68749	r									ATGATCGAAGAACTAAACAAGAAAGATTTACCATGGTCCTTGTTATTAGATGCAGATCCTGATAAAGAAAAAGTTCAAGTATATGTTTCCAGAGGGAGTGGCTGGATATGGAAAGAAAAAGAAAAAACAATAGGTGTACTGATCTATGTGGCAAGGGAAAAAGAATACGAAATCGTCAATGTAGCAGTAGCCCCAACGTATCAAGGAAAGGGGATTGGCGGAAAATTACTTGAGACAGCTTTTCAGAAGCTTTCACAACTCGCTTCCAGTCAAACTCAGATCATCATACGAACCGGCAGTACTAGCAGTGCGGCGTTACATCTCTATCAAAAAATGGGCTATGTGGAGATTGGTCGAGTCAAAGACTATTTTATCCATCATTACTCTGAGCCCATTTTT…
109748	Dam04_000000018315	68933	69230	r			uncharacterized protein	K08998					ATGAAGAAGATATTGATTTATTTAGTTAGAGGATATCAGCGCTTTATTTCGCCTGCATTTCCACCTAGCTGCCGTTATTACCCAACCTGTTCCAATTATATGATAAAAGCAATTCAAACCCATGGTGCGCTAAAAGGGACGGTAATGGGGACTGCACGGATCTTACGCTGTCATCCTTTTGTCAAAGGCGGTATCGATTATGTACCATTGACATTCCGATTAACGCGAAATAAGAAAGATAAAAAAGAACCAGATTATAAAAAGGTTGTGAAAAATACGGGTAGCACTGAGCGATAA
109749	Dam04_000000018315	69364	69541	r									ATGAGTAACCAACGATATATCTTATTAACTTTGATAAAGATTTTAGTGGTGATCTTATTGCTTATCCTTCTTTTTGTGGCCGGAACGATGATCGGATATGGTGTCATCGGTGGCGGCAATCCATTTAAAGTATTCCAGCCAAGTTTGTGGATTCATATTCGAGACTTTTTTCATTGA
109750	Dam04_000000018315	69553	70855	r			UDP-N-acetylglucosamine 1-carboxyvinyltransferase [EC:2.5.1.7]	K00790					ATGGAAGAGATCATCGTAAGAGGTGGCAATCAATTAAATGGAACAGTAAGAATTGAAGGAGCTAAAAATGCTGTTTTGCCTATTTTAGCTGCTAGTTTGTTAGCAGAAGAAGGTATTACGACATTAGACAACGTTCCGATTCTTTCTGATGTCTTCACTATGAATCAAGTGATTCGTCACTTAAACGTAGATGTAGATTTTGATGAACAAAAGAATCAAGTAACAATCGACGCTTCAAGACAATTAGAAATCGAAGCGCCTTATGAGTATGTTAGTCAAATGCGTGCTTCAATCGTTGTGATGGGTCCGCTACTTGCCAGAAATGGACATGCAAAAGTAGCTATGCCTGGTGGATGTGCGATTGGTAAACGACCAATCGATTTGCATTTAAAAGGATTT…
109751	Dam04_000000018315	70951	71182	r									ATGCAAGTATACGGAATTGATGCGGTGCTTCGAATCGTGAGTCATTTGGCGTTTATCTACTTAGCCTTCTGGTCTTTACGTTCGTTACGCATTGAAACTTTTTTCAGACCAATGCATAATACGCAAATTAGAATGGCAATCGTACTTTTTTCAATTTTTTTAGGGTACACTGCAAGTAATTTTTTCTTAGAAGTTATCGCTTTATGCCGAAATCTTTTCGTTAGCCTGTAA
109752	Dam04_000000018315	71772	72195	r	Pathway modules; Energy metabolism; ATP synthesis	M00157	F-type H+-transporting ATPase subunit epsilon	K02114			F-type ATPase, prokaryotes and chloroplasts	M00157	ATGGATCAATATTTAACAGTAAATGTGGTAACTCCTGCCGGTTTGGTCTATGATCACCATGCAGCTATCGTCGTTGCACGTACGACAGCTGGTGAGCTTGGGATTTTGCCTAAACATGCACCAATCATCGTTCCATTGACGATTGATGAAGTTCGTGTAAAACGAACAGATTCAGATACCCACGTCGATTGGATCGCTGTTAATGGCGGAATCATGGAAGTTCGTGATAATGTTGTTTCAATCGTTGCTGATAGTGCGGAACGTGAACGTGATATCGATGTATCTCGTGCGGAACGTGCAAAACAACGCGCAGAACGCCAAATCGAAGAAGCAAAAGCAAAACAAGATACGAACGAATTGAAACGGGCAACTGTTGCGTTGCACCGAGCAATCAATCGT…
109753	Dam04_000000018315	72208	73615	r	Pathway modules; Energy metabolism; ATP synthesis	M00157	F-type H+/Na+-transporting ATPase subunit beta [EC:7.1.2.2 7.2.2.1]	K02112			F-type ATPase, prokaryotes and chloroplasts	M00157	ATGAGTTCAGGCAAGATTGTTCAAGTAATCGGTCCCGTTGTCGACGTGGAATTTTCTTTAGACCAATCCTTACCAGATATCAACAACGCATTAGTTGTTTATAAAAATGACGAAAATAAATCAAAAGTTGTTCTTGAAGCAGCGTTAGAATTAGGGGACGGAGTGATCCGGACCATTGCGATGGAATCAACAGATGGTTTACAAAGAGGAATGGAAGTCATTGATACAGGCAAAGCAATCTCTGTTCCTGTAGGTAAAGAAACATTAGGTCGCGTATTCAACGTACTAGGAGATACGATCGATTTAGAAACACCTTTCCCAGAAGATGCGGAAAGAAGCGAAATTCATAAAAAAGCACCAGCCTTTGACGAATTAAGTACAAGTACAGAAATTTTGGAA…
109754	Dam04_000000018315	73637	74540	r	Pathway modules; Energy metabolism; ATP synthesis	M00157	F-type H+-transporting ATPase subunit gamma	K02115			F-type ATPase, prokaryotes and chloroplasts	M00157	ATGGGTGCTTCATTAAATGAAATCAAGACACGTATCGCTTCAACGAAAAAAACGAGCCAAATCACGCGGGCAATGCAGATGGTGTCTGCTTCTAAGTTGACAAAATCTGAAGCTTCTTCACAGAAGTTTCAGGTTTATGCAACAAAAGTAAGAGAAATCGTTACGCATTTGACTGCTACTCAGTTAAATGATATTGCCTCAGAAAATCCTAGAGGGGATATCAATTACAACAGCATGCTGCTCAGCCGTCCTGTTAAGAAAACTGGTTATATCGTCATCACTGCAGATGGCGGTTTAGTCGGTGGATATAACAGCTCGATATTGAAACAAACGATGTCTATTTTAGAAGAAGACCACCAATCACCCGATGATTACGTGATGATCGCAATTGGCGGAACT…
109755	Dam04_000000018315	74553	76110	r	Pathway modules; Energy metabolism; ATP synthesis	M00157	F-type H+/Na+-transporting ATPase subunit alpha [EC:7.1.2.2 7.2.2.1]	K02111			F-type ATPase, prokaryotes and chloroplasts	M00157	ATGGCCATCAAAGCAGAAGAAATTAGTGCCTTGATTAAAGAACAAATTGAAAATTATCAAAACGTGCTTTCAGTCGAAGAAATCGGTACCGTAACTTATGTAGGTGACGGGATCGCTCGTGCACATGGTTTAGAAAACGCGATGAGTGGTGAGTTGCTTGAATTTTCAAATGGCTCATACGGAATGGCGCAAAACTTAGAATCAAATGATGTAGGTATCATTATCCTTGGCGATTTCGAGTCCATTCGTGAAGGAGATAAAGTAAAACGAACAGGAAAGATCATGGAAGTTCCAGTTGGAGAGGCCTTGATCGGACGGGTAGTTAATCCGCTAGGTCAGCCAATCGACGGACTAGGTGAAATCGTTACTGACAAAGCTCGTCCAGTAGAAGCAATGGCA…
109756	Dam04_000000018315	76132	76675	r	Pathway modules; Energy metabolism; ATP synthesis	M00157	F-type H+-transporting ATPase subunit delta	K02113			F-type ATPase, prokaryotes and chloroplasts	M00157	ATGAAACTAGATAAATATACAGTAGGAAGACGTTACGGGAAAGCTTTATTTGAACTGGCGATCGATTCAAATCAAGCAGAAGAAATCTATCAAGATCTCGTAAGCTTACGTCAAATCTATGAACAAGTACCTGGATTAGGTAATATGTTAAGTGATGTTCGTCTAGAACCTCATGAAAAACGAGAAATCATGGACAAGCTTGTTAGTGGCTATGATGGAATCGTTAAAAACTTTTTAGAAGTTGTTTATGCGTATAACCGAATGGATGATCTTTTGTTCATGATCGAAGAATATGAACGTCGATATGATGAACATCAAGGTTTGCTGTTGGGAAGTGTCACAACAGCAGTTCCACTTTCAGACGAACAACGAATACAATTAGAAAAGAATGTTGCAAAA…
109757	Dam04_000000018315	76661	77186	r	Pathway modules; Energy metabolism; ATP synthesis	M00157	F-type H+-transporting ATPase subunit b	K02109			F-type ATPase, prokaryotes and chloroplasts	M00157	ATGCTGAATCAATTGGCAATTGCAGAAGTTGGCAATGCGATGTTAGGAAATGTCATCGTTGTCAGCGGCTCATTTTTGATACTACTGGCTCTCTTGAAGCATTTTGCTTGGGGACCAATCAGCGATATTTTGAAAAAACGTGAAGACAAGATCGCCAATGATTTGGATTCTGCAGAACAATCTCGCATCAACTCAGCGAAAATGGAACAAGAACGCGAACAACAATTGTTAGCCTCTCGTTCTGATGCAGCTGATATCATCAAAAATGCGAAAGAAAGTGGAGAATTAAGCCGCCAAAATATTTTGAAGGATGCTCAAGAAGAAGCAGCTCGTCTAAAAAGTAAAGCCCAAGCTGATATCACTGTAGAACGTGATTCAGCGCTGAACTCTGTAAAAGAC…
109758	Dam04_000000018315	77276	77492	r	Pathway modules; Energy metabolism; ATP synthesis	M00157	F-type H+-transporting ATPase subunit c	K02110			F-type ATPase, prokaryotes and chloroplasts	M00157	ATGAATTATATCGCAGCAGCAATCGCAATCATGGGAGCAGCAATCGGAGCCGGTTATGGTAACGGTCAAGTTATCTCTAAAACAATCGAATCAATGGCTCGCCAACCTGAAATGTCTGGTCAATTCCGTACAACAATGTTTATCGGGGTAGCTCTAGTCGAAGCTGTTCCTATCTTAGGGGTAGTTGTCGCCTTGATTCTAGTTTTTGGTGTTTAA
109759	Dam04_000000018315	77544	78264	r	Pathway modules; Energy metabolism; ATP synthesis	M00157	F-type H+-transporting ATPase subunit a	K02108			F-type ATPase, prokaryotes and chloroplasts	M00157	TTGGATGAACGCTCGCTAACGTTCCACATTGGACCAATTTGGTTTGATGGTACAGTTTGTATAATGGTGTTACTGACCTGTTTGATTGTTTTCTTCTTAGCTTACTTTTTTACAAGAAATCTTAAGTTGAAACCAACAGGCAAACAAAATGCGATAGAATGGGTCATTGATTTTAGTCGAGGAATCGTAACAGATAATCTGCCTAGAAAAGAATTGAGCAATTTCCATTTGTTGGCATTTACATTGTTTTTATTTGTTTTTGTTGCAAACAACATCGGTTTAGTAACAAAAATCGTTTTACCTAACGAAACAACACTTTGGAAAAGCCCGACAGCAGACCCGTTTGTTACTTTAACTTTGGCATTTATAATGATCTTACTTACTCACTTATTTGGGGTG…
109760	Dam04_000000018315	78565	79030	r			SsrA-binding protein	K03664					ATGCCAAAAGGCGAGGGAAAATTAATTGCACAAAACAAGAAAGCTCGCCATGATTATTCGATCATCGACACGATGGAAGCAGGGATGGTCTTGCAAGGAACCGAGATCAAGTCGATACGAAACAGCCGGATCAATCTAAAAGATGGATTTATTCGCGTCCGCAACGGAGAAGCTTTCTTGCATAATGTTCATATCAGTCCTTATGAACAAGGAAATATTTTTAATCATGATCCGTTGCGCACGAGAAAGTTATTATTACACAAAAAACAAATCATCCGTCTTGAAAATGAATTGAAAAATACTGGGATCACTGTTGTTCCTTTAAAAGTCTATATTCGTAACGGCTATGCCAAGGTATTGATTGGTCTGGCAAAAGGGAAAAAATCGTATGATAAACGG…
109761	Dam04_000000018315	79051	81409	r			ribonuclease R [EC:3.1.13.1]	K12573					ATGACAAAAGAAACGATAAAAGAGAAAATTCTCTTTTTCATGGAAAGCAGTCGCAAACGCAGTTTTTCTATGGAAGAAATCGCTGAAGGTTTAGGGTTCCAAAAAAGCGATGATTTTAAATTACTAGTACAAACGATTGCTCAAATGGAAAGAGAACAGAGTATAGTTTTCAATAAAAAAGGAAAAGTGAAACTTCCTTTAAAACCAATCTTGATCGAAGGAACATTTCGAGCAAATGAACGAGGATTTGGATTTGTAACGATTGATCCCGAAGAAGATGACATCTATATCCCAAAAGAAGCGACTGGTTTTGCAATGGATGGAGACACCGTAGCAATCGATATCATGAAGCGAGCAAATACAGATATGGATCGCGGAGCAGAGGGGAAAGTAGTCGAG…
109762	Dam04_000000018315	81411	82167	r			carboxylesterase [EC:3.1.1.1]	K03928					GTGAGACGAGTGAGACAATTACCAAAACCCCTTTATGCAAAACATGGAAAGCGAGCGGTTTTGCTGCTTCACGCTTACTCAGGAAGTCCAAACGATGTTCGAATGCTCGCACGATTTTTGGAAAAAGCAGATTATACAGTTTATGCGCCGCTTTTTAAAGGACACGGAACAATGGAGCCATATGATATTTTGCAAGAAAAAGCAGAAAGCTGGTGGGCAGACACTAAAAAAGCCATCCATTTTTTACAGTCTGAGCAGTTTTCTGATATTGCCGTATTAGGATTATCAATGGGCGGCATCTTTGCTGTACGAGCACTAGAAGAAGAATCAGTGATTGGCGGCGGTTTTTTCTGTTCGCCTTTGTCTCCTGTAAAAACAAACGTGCCTGAAAACTTTGAA…
109763	Dam04_000000018315	82269	82506	r			preprotein translocase subunit SecG	K03075					ATGTATAATTTAATTTTGGGAATCGTGATCGTTTTATCGATTGTTATGGTCATTGCGATTATGATGCAGCCAAGCAAGCAAAATAGTGCAGCGAGTGCATTTACCGGCGGTGCGGATCAACTATTCGGCAAACAAAAAGCTCGCGGCTTTGAAGCTGTCATGCAGCGATCAACTGCAGTTATGGGAGCTATCTGGATGATCTTATTATTTGTCCTAGCATATTTATCTTCGAAGTAG
109764	Dam04_000000018315	82623	82902	r			uncharacterized protein	K06975					ATGGAAATCAAAGAAGAAAAAAATCGTCTTGCTTTATTCAATGATGAACAACAAGAGATCGGAGAAATGACATGGTCAGATGCGGGCCCAGACATCATGATCATTGACCATACATTTGTAGATCCAGCATATCGTGGTCAAAAGTTAGCTGAAAAGCTAGTGTATACTGGAGTAGAATTAGCAAGACGAGACGGGAAAAAGATCATTCCTTTATGCCCTTATGCAAAAAAAGAGTTTGAAAAGAAACCAGAATATCAAGACGTCTTACGTCAGTCATAA
109765	Dam04_000000018315	83014	83983	r			uncharacterized protein	K06889					ATGGTTATTTTTTATTTCATTCTTATTCTGATAATTATAGGGATCAGTTACCATTTTCTTTCTTATTTTTATGCAAAGAAATTAGTAAGAGCGGGAGTACAGAGAGGATATGACTGGTATGAAGACACTGGTCATCGTTTGATGGACCCTGCTGCAGTCACGTCAGTAGAAAAAAAACGACAAAAATTAGAAGAAGAGTGTGAAAGCTTTTGGGAGCAGGGAACACCCAAAACAATCAAAAGTTATGACGGGTTGAAACTAGCTGGTCAGATGTTCATCCATCCAAATAAGCAGAATAAATGGGTCATTTGCGTACATGATTACCGAAGCACAGGGAAAAGAGACATGTCTCATATAGGTAAAAGATATGCAGAGAAAGGATTCAACGTTCTTGTACCT…
109766	Dam04_000000018315	84265	85240	f			purine nucleosidase [EC:3.2.2.1]	K01239					ATGCGAAAAGTAATTATTGATTGCGATCCAGGGATCGACGACACTTTAGCTTTATCATTAGCTGTCAAATCCTCTGATATCGAAGTAGTTGCTATTACCGTAGTTTGTGGGAATGTCCCTGCAGATATAGGTACGCAGAATGTGCTGAAATGCCTGGAACGCTGTGATCGTTTAGACATTCCTGTTTATCAAGGAATGGAAAAACCTTTGAAGCAACCTTTCATCAGTGCACAAGACACTCATGGTATGGATGGTTTAGGGGAAACAAATTTCCCGATGATCTTGAGAAAACAGGCAGAACCTCTCCATGCCGTTGATTTTTTGGCTGATTATTTCAAAGAAAAGACAAATACATCAGTCATTGCTTTGGGTCCTTTGACCAATATCGCTTTTGCTTTG…
109767	Dam04_000000018315	85244	85820	f			energy-coupling factor transport system substrate-specific component	K16923					ATGAATAAAAACAAAATGGCAACTCGCGTACTTACAGTGATGGCTTTGTGTATTGGGATCAATTATATTGGAGGAACGATTGCTTTATGGCTTCGTTTGCCAATCTATCTCGATTCTATCGGAACGATTTTTGCTGGTGCATTGCTTGGGCCTGTACCTGGAATGCTGACAGGATTGTCCAGCGGTATTTTAAGTGGAGTGACTACAGATATTTTTTCTCTGTATTATTCGCCAATCCAAATTCTCACAGGCTTGCTTGCTGGATTGATTTTGCCAAGATATCTCGGCAAAGATAAAAACAGCTTGAAACTGTTATTACTCGCTTTGATTTTGTCGGTACCTGGAACGATCGTTTCTTCGATCATTACCGTTCAGTTATTTGGCGGGATCACCTCCTCA…
109768	Dam04_000000018315	85886	87026	r	Pathway modules; Amino acid metabolism; Lysine metabolism	M00016	succinyl-diaminopimelate desuccinylase [EC:3.5.1.18]	K01439			Lysine biosynthesis, succinyl-DAP pathway, aspartate => lysine	M00016	ATGAAAAAAGAAGAAAAAATCGCGATTTTACAAGAGATCATCCGAATTAAATCAGTGAATGGAAACGAAGGTGAAGTAGCAGCCTATTTGAATAAGCTTTTGGCAAAGCATGACATAACAGGAGAGATTGTTTCTTACAGAGATGGTAGAGATAATTTGATTGCTCGTTACCAAAAGGGCCAATCAGGAAAAGTGTTAGGCCTATCTGGGCATATGGATGTCGTGGCGGCTGGTGATGAATCGTCTTGGACCTATGCACCCTTTGCAGCAGAAATCCATGGGAACCGTTTGTACGGACGTGGTGCTACAGATATGAAGAGTGGCTTGGCAGCAATGGTGATTGCCATGATCGAACTGAAAGAGTCAGGAAAACCATTTAACGGAACAGTCAAATTATTA…
109769	Dam04_000000018315	87425	88724	r	Pathway modules; Carbohydrate metabolism; Central carbohydrate metabolism!!!Pathway modules; Carbohydrate metabolism; Central carbohydrate metabolism!!!Pathway modules; Carbohydrate metabolism; Central carbohydrate metabolism!!!Pathway modules; Energy metabolism; Methane metabolism	M00001!!!M00002!!!M00003!!!M00346	enolase [EC:4.2.1.11]	K01689			Glycolysis (Embden-Meyerhof pathway), glucose => pyruvate!!!Glycolysis, core module involving three-carbon compounds!!!Gluconeogenesis, oxaloacetate => fructose-6P!!!Formaldehyde assimilation, serine pathway	M00001!!!M00002!!!M00003!!!M00346	ATGTCAATTATTACTGATGTTTACGCTCGCGAGATCTTAGACTCACGTGGTAACCCAACAATCGAAGTAGAAGTATACACAGAAAGCGGAGCTTTTGGCCGCGGAATGGTTCCTTCAGGTGCTTCAACTGGTGAATACGAAGCAGTTGAATTACGTGACGGAGACAAAGCTCGTTATGGCGGTAAAGGTGTAACTAAAGCTGTCGACAACGTAAACAACATCATTGCTGAAGCAATCATTGGCTACGATGTTCGTGACCAAATGGCTATCGACAAAGCTATGATCGCTTTAGACGGAACTCCTAACAAAGGTAAATTAGGTGCGAACGCTATTTTAGGTGTTTCTATCGCTGTTGCACGTGCAGCTGCTGACTACCTAGAAGTACCTTTATACCACTAC…
109770	Dam04_000000018315	88839	89595	r	Pathway modules; Carbohydrate metabolism; Central carbohydrate metabolism!!!Pathway modules; Carbohydrate metabolism; Central carbohydrate metabolism!!!Pathway modules; Carbohydrate metabolism; Central carbohydrate metabolism	M00001!!!M00002!!!M00003	triosephosphate isomerase (TIM) [EC:5.3.1.1]	K01803			Glycolysis (Embden-Meyerhof pathway), glucose => pyruvate!!!Glycolysis, core module involving three-carbon compounds!!!Gluconeogenesis, oxaloacetate => fructose-6P	M00001!!!M00002!!!M00003	ATGCGTAAACCTATTATCGCAGGTAACTGGAAAATGAACAAAACTGCATCAGAAGCAAAAGAATTTGCTGAAGCAGTAAAAAACAAAATCCCTTCAAATGACAAAGTTGATTCAGTCATCGGATCTCCTGCATTATTCTTACAAGAATTAATGACATCAGCTGAAGGTACAGAACTAAAAATCTCAGCACAAAACTGCTACTGGGAAAACTCAGGTGCGTTCACTGGTGAAACTTCACCAGCAGCTCTTGCTGATCTAGGTGTTCATTATGTGATCATCGGACATTCAGAACGTCGTGAATATTTCCATGAAACAGACGAAGACATCAATAAAAAAGCGAAAGCTATCTTTGCAAATGGTATGACACCAATCCTATGCTGTGGCGAATCTTTAGAAACC…
109771	Dam04_000000018315	89698	90889	r	Pathway modules; Carbohydrate metabolism; Central carbohydrate metabolism!!!Pathway modules; Carbohydrate metabolism; Central carbohydrate metabolism!!!Pathway modules; Carbohydrate metabolism; Central carbohydrate metabolism!!!Pathway modules; Carbohydrate metabolism; Central carbohydrate metabolism!!!Pathway modules; Carbohydrate metabolism; Other carbohydrate metabolism!!!Pathway modules; Ener…	M00001!!!M00002!!!M00003!!!M00308!!!M00552!!!M00165!!!M00166!!!M00611!!!M00612	phosphoglycerate kinase [EC:2.7.2.3]	K00927			Glycolysis (Embden-Meyerhof pathway), glucose => pyruvate!!!Glycolysis, core module involving three-carbon compounds!!!Gluconeogenesis, oxaloacetate => fructose-6P!!!Semi-phosphorylative Entner-Doudoroff pathway, gluconate => glycerate-3P!!!D-galactonate degradation, De Ley-Doudoroff pathway, D-galactonate => glycerate-3P!!!Reductive pentose phosphate cycle (Calvin cycle)!!!Reductive pentose phos…	M00001!!!M00002!!!M00003!!!M00308!!!M00552!!!M00165!!!M00166!!!M00611!!!M00612	ATGGCTAAGAAAACAGTGAAAGATATCGATTTAAAAGACAAAAAAGTTCTTGTCCGTGTTGACTTCAACGTTCCTTTGAAAGACGGCGTGATCACTGACGACACTCGTATCAAAGCAGCATTGCCAACAATCAACTACGTTCTAGAACAAGGCGGAAAAGCAATCCTTTTCTCTCACCTTGGACGTGTAAAAACAGAAGAAGATAAAGAAGGAAAATCTTTAGCTCCAGTTGCAAAACGTCTAGGCGAATTATTAGGTAAAGAAGTAACATTCGTACCTGAAACTCGCGGAGAACAATTAGAAGAAGCAATCCGCAACATGAATGACGGCGACGTTGTCGTATTCGAAAATACACGATTTGAAGATATTGACGGTAAAAAAGAAAGCAAAAATGATACA…
109772	Dam04_000000018315	90998	92000	r	Pathway modules; Carbohydrate metabolism; Central carbohydrate metabolism!!!Pathway modules; Carbohydrate metabolism; Central carbohydrate metabolism!!!Pathway modules; Carbohydrate metabolism; Central carbohydrate metabolism!!!Pathway modules; Carbohydrate metabolism; Central carbohydrate metabolism!!!Pathway modules; Carbohydrate metabolism; Other carbohydrate metabolism!!!Pathway modules; Ener…	M00001!!!M00002!!!M00003!!!M00308!!!M00552!!!M00165!!!M00166!!!M00611!!!M00612	glyceraldehyde 3-phosphate dehydrogenase [EC:1.2.1.12]	K00134			Glycolysis (Embden-Meyerhof pathway), glucose => pyruvate!!!Glycolysis, core module involving three-carbon compounds!!!Gluconeogenesis, oxaloacetate => fructose-6P!!!Semi-phosphorylative Entner-Doudoroff pathway, gluconate => glycerate-3P!!!D-galactonate degradation, De Ley-Doudoroff pathway, D-galactonate => glycerate-3P!!!Reductive pentose phosphate cycle (Calvin cycle)!!!Reductive pentose phos…	M00001!!!M00002!!!M00003!!!M00308!!!M00552!!!M00165!!!M00166!!!M00611!!!M00612	ATGACAGTTAAAGTAGGTATTAATGGTTTTGGACGTATTGGACGTCTAGCATTCCGTCGTATCCAAGATGTAGATGGAATCGAAGTAGTAGCAATCAACGACTTGACAGATGCTAAAATGTTGGCACACTTGTTAAAATACGACACAACTCAAGGACGTTTCAACGGAACAGTTGAAGTTCATGAAGGTTCATTCAACGTAAACGGAAAAGAAGTTAAAGTATTAGCTAACCGCAACCCAGAAGAATTACCATGGGGCGAACTAGGCGTAGATATCGTTCTAGAATGTACTGGTTTCTTCACTTCTAAATCAGCAGCTGAAAAACATTTAACAGCTGGTGCTAAACGCGTTGTTATCTCTGCTCCTGGCGGAAACGATGTTCCAACAATCGTTTATAAC…
109773	Dam04_000000018315	92040	93078	r			central glycolytic genes regulator	K05311					ATGCTGGATGAAATAAAAATGATTGAATCTGTTGCACCAGATATTATCGAAGTGTTGCAAGAACGCTATAAAATTTTACGAAATATCTATTGGATGCAGCCGATTGGACGTCGAAGTTTATCGGAAAGTATGGGGATCACAGAACGAGTATTACGAACAGAAACAGACCTTTTGAAAAATCTGAATTTGATCGACACCTCAAAAAGCGGTATGACGCTGACAACTAAGGGCGAAGAAGTTTATCAAAGCCTTGAAAACTTCATGGATCAGCTTTTAGGTACGCATCAAACCGAACAACAGTTGGCAGAATATTTTGGTAACCAACGCTGTATCGTTGTTTCAGGAAACAGCGAAGAGCAGACCAAAGTGGCTGATGCATTCGGCGAAGCGCTGAGCGAA…
109774	Dam04_000000018315	93280	94615	r			RNA polymerase sigma-54 factor	K03092					ATGAAATTTGAGCAAAATTTTTCACAAAAACAGCAGCAGACACAGAAACTAGCCATGACGCAACAGTTGCAACAGTCCATCCAAGTTTTACAATATAACAGTGAGGAGCTGTTGGCATTCGTTGAGAATCAAGCAATGGAAAATCCATTGGTGGAAGTTGTTGAGCCGGAATGGCAGCCAGATTACATAAAAGCTTCTTCATCTTCTTATGAAGGAGAAGAGACAAATTACCTAAATCAGATTCCTGATACAAAAGGGTCTTTATTTGATTCATTGATCGAACAAGTCCATTTGAATTACCGAGATACTTTTTTGAGGAAAATCGTTCTTTATCTTGTAGAATACATCGATTTGAACGGATTTTTGACGATTAGTTTAGAAGAAGCCGGAAAAGAGATT…
109775	Dam04_000000018315	94937	95822	r			peptidoglycan-N-acetylglucosamine deacetylase [EC:3.5.1.104]	K22278					GTGAAAAGAAATTATTTAGTTATCAGTATTATTGCTTTATCCGTGCTTTTGTTTTTCGAAATTACTTCGGTGGCCTCCTTGATCACCGAAGTAAAAGGACAAACACACTCTTCGGAGCATTCGTCACAATCTTTCAAACAATCAGAACAATCAACCATTAAAAGCCAATCAACTGAAACAGCTAACGTCAAAGAAGCCATTCAAGAATCAGCGAAAAAGGTACAAAGTCAGTCATCACAATCAACACAAGACAGTACAAAAACGAGCCGAGATACGGCTGTCAAAAGTATTGCCATCAGCTTTGATGATGGACCAGGAGCGACCACAACGCCGCAGCTTCTGCGAATCTTAAAAGAAAAAAACGTGCATGCCACTTTTTTCGTCTTAGGAGAAAATACG…
109776	Dam04_000000018315	95908	96808	r									ATGTATTCCCAAAAAGAAAATTTAAAAAAACTAAAGAAAACTTATAAAGAACAAGCAATTCCCAAAGGGCTTAAAGAGGAGATCCGCCAGCGTTTTATTATCGAAGAGCAATCATTTATAAAAGCAAGGCGGAGAAAGAGACGTCTCCAAGGGTTCGGAGTATCTTTGGCTATCGTAGTGATTACAACAAGTAGCCTTCTTTTTAATAGTCAAGTTCGAAGCTTTGCAGAAGATTTACCCATCTTAGGATCAGTCATTGAATTGATCTTAGGCGAACGCTTTACTGATCGATCTGAAAAAATCGATATTCAGGTACCGAAGATCAATACACAAAATGAGAAAGAAAATAAAACAATTCATGGATTAAATCAAAAATACTTTCGCGAAGGACAAGCAGAT…
109777	Dam04_000000018315	96824	97331	r			RNA polymerase sigma-70 factor, ECF subfamily	K03088					ATGATTTTTACTGGATATAAGAAAAAACGGCAGATCGAAAAATACCGTCACCTGCTGAATGGACTCATCGAAACTGATTATCAAAAAATGTTCCGTATCACGATGAATTACGTACATGATAAAGAAGAGGCCTTAGATGTGATGCAAGATAGTTTTCATAAAGCCCTGAACTATTTTGAAAAAGAAAAAGAGATCGAGCATTTTAGTGCATGGTTTTATCGGATATTGATCCGCACGGCATTAGATAGTTGGCGCAGACAAAAAAGGACGCCTGTGGACTTATTTGAAATTCAAGATATCCCCCAACAGTTACCTTTAGAAACTTCCGTTGCAGAGCTCCATATGATTTTAGATAAAATAGACAGTCCGGAAAAAGAGATTCTGATCCTCTACTTTTTT…
109778	Dam04_000000018315	97519	98140	r			DNA-directed RNA polymerase subunit delta	K03048					TTGGAAATTAGTGTATTTGAAGGTGCAAACAAAAGCGAATTATCAATGATCGAAGTAGCACACGCGATCTTAGAACAACGTGGCGATGTCATGGATTTTTCTGATTTAGCTAACCAGATCCAAAACTATCTTGGGAAATCAGACAGTGAAATTCGTGATTCACTCGCACAATTTTATACTGACTTGAATATTGACGGCAGCTTTATCTCATTAGGGGATAATCGTTGGGGCTTGCGTTCATGGTATGCTATCGATTCGATCGATGAAGAAGTAAACCATGGAATGGACGAAGAGGATGAAGATACTCCACGTCGCCGTAAACGCAAGAAAGTCAACGCCTTTATCAATGATGATGAAGACGCGATCGATTACAATGACGATGACCCAGAAGATACAGAT…
109779	Dam04_000000018315	98215	98653	r									ATGGAATTATCACAAGGAACACCGATTTCAATCAAATTGCGTACAAAAGTAAAACAGCAAGGGGAAGTGCAAGATTTTTATTTTGATTTGAAAGGGCAAATGGTGACAATTGGCGATACGCTGTACATACGTTATAAAGAGATTCAGGAGGAGACGGGCGATGAGATTCCTGTAACGATCAAATTAGTTCCAGATGGTCATGTACAGCTGATCCGTGCAGGAGAAATGCGGATGCGTTTGAAATTTGGCTATAAAGAACGGTTAGAAACATCCTATCGAACACCATACGGTATGATCCAGATTGCTACTTTTACGAAAGAACTGCATGTTAGTTTGAAAGACCGTCCCACAGCAGGGAAGGTTCGAATCGATTATGATCTGTTCATGGGACCGGAAAAA…
109780	Dam04_000000018315	98815	99646	f	Pathway modules; Metabolism of cofactors and vitamins; Cofactor and vitamin metabolism	M00883	octanoyl-[GcvH]:protein N-octanoyltransferase [EC:2.3.1.204]	K16869			Lipoic acid biosynthesis, animals and bacteria, octanoyl-ACP => dihydrolipoyl-H => dihydrolipoyl-E2	M00883	ATGAACCCTGCGATTCGACTAGATCAGCACATTTATCAGAAAAACGACTTTTCCCCTTTTGCATTAACAGATATATTAACGGAATATTCTAAAGAACACCAGCAAATCTTTTTACATTTCTGGCAATATGACTGCACAGTCATCTTAGGTATGAAGGATGTTCGAACTCCTTTTCTAAGTGACGGGATCCAAACACTGAAAGATGCAGGTTACGCTCCAGTGATCAGAAATTCAGGTGGATTAGGGATCGTATCAGATGAAGGAATTTTGAATATTTCTTTGATTTTCCCCCAAAGTGACACAAAAAAAATAACCATAGATGACGCTTACGAGCAAATGCTCCTATTGACTAAATACGCTTTTCCAAAGGCACCGATCCAAGCATTCGAAATCACCCAT…
109781	Dam04_000000018315	99629	100997	f			uncharacterized protein	K06885					ATGACAACCCCTTATAAATATCAAATGCTGCCTATGGAAAAAGTTTTTCGTGATCCAGTCCATAACTATATCCATGTCCAGCATCAAGTAATCTTAGATTTGATCAATTCGAAAGAAGTCCAACGTCTACGACGCATTAAACAATTAGGCACTTCTTCTTTCACTTTTCACGGAGCAGAACATAGCCGTTTTACTCATTCATTAGGCGTTTATGAGATTTCAAGACGAATCTGCGATATCTTTTCTCGAAATTTTTCAAAAGAAAAAATAGGCAACGGAGGCTGGGATGATCAGGAACGGCTGGTGACTTTATGTGCGGCACTGTTGCATGATGTCGGTCATGGTCCTTACTCTCATACATTTGAACATATCTTCCATACGAATCATGAAGCCATCACT…
109782	Dam04_000000018315	101015	101825	f	Pathway modules; Metabolism of cofactors and vitamins; Cofactor and vitamin metabolism	M00125	5-amino-6-(5-phospho-D-ribitylamino)uracil phosphatase [EC:3.1.3.104]	K21064			Riboflavin biosynthesis, plants and bacteria, GTP => riboflavin/FMN/FAD	M00125	ATGTCTATCAAACTAGTCGCTATCGACATCGATGGTACTTTATTAAATGAGAAAAGAGAAGTAACAAAAGAAGTAAAAGAAGCGATTGCCGCTGCTGTTGCAAAAGGTGTTTCGATCGTTTTATGCACTGGCCGTCCCTTACCAGGTGTCCAGGAACAGTTAAACGAGTTGAACCTTTTTCAAGATAATGATTACGTTATTACTTATAACGGGGCACTCGTACAACAAACGAAATCAGGTAAAATCATCGCCCGTCACGGACTGACTCATGAAGATTTCCTAGAGATCGAAGTGATGGCACGCCGTGTCGGCAGTCATCTCCATTCGATCGATGACAAAGCGATCTACACGCCTAATCGAGATATCAGCGCTTATACGATCCACGAAGCAAGTTTAGTC…
109783	Dam04_000000018315	101867	102311	r									ATGGATAAACCAATTTTTGGTGAAAAAAAGCAATTTGCTGATTATCAAACCCGTTATGCAGCATATATTGTCATAGAAAGAGATCAGCAGATTGCAGTAATCGAGGCTCCAAATGGTGCTTTTTTTCTTCCTGGCGGGGAAATTGAAGGAGAAGAGACGAAAGAAGAAGCGATTGTCCGTGAGCTGATAGAAGAAATGGGAATTGTGGCAGAAATTTCTTCTTATCTGGGAGAAGCTGATGAGTATTTTTACTCGAATTATCGTGCAACTTATTATTATAATCCAGGATATTTCTTTGTTGCTGATTCTTGGAAGCGTATAGGAGAACCAACTGAAAAGACCAATAAAATTTGGTGGGTGAGCCCTCAAGAAGCGCTTGTGAAATTGAAACGTGGTAGC…
109784	Dam04_000000018315	102444	102816	f			lactoylglutathione lyase [EC:4.4.1.5]	K01759					ATGAAAATGGCTCACACATGTGTTCGAGTGAAAGATCTTGAAGCATCAATCGAGTTTTATCAAAAGGCATTTGGTTTTGAAGAAAGCCGCCGCCGTGATTTTCCAGAAAACAAATTTACACTTGTTTATTTGACACTTCCTGGGGATGACTATGAATTAGAGTTGACTTACAACTATGATCATGGTGCGTATGATCTAGGAGACGGCTATGGTCATATCGCTATTGTAGCTGATGATCTAGAAAAATTACACGAGCAACATAAAGCTGCTGGTCTTGAGATTACTGACTTAAAAGGATTACCTGGCACTGCGCCTTCTTACTACTTTGTCATTGACCCTGATGGTTATAAAATCGAAGTCATCCGAGGATAG
109785	Dam04_000000018315	102984	103767	r	Pathway modules; Biosynthesis of other secondary metabolites; Biosynthesis of other bacterial compounds	M00835	trans-2,3-dihydro-3-hydroxyanthranilate isomerase [EC:5.3.3.17]	K06998			Pyocyanine biosynthesis, chorismate => pyocyanine	M00835	ATGAACTTAGATTATTACGTAGTTGATGCATTTGCAGATGAGGTGTTCAAAGGAAATCCAGCAGCGGTTTATGTGCTAGAAGAATGGCTGCCAGAAGGTACGATGCAAAAAATTGCCATTGAAAACAATTTATCTGAAACAGCATTTACAGTGAAGAAAAACCAAGAATTTGAGCTTAGATGGTTTACGCCAGATCGAGAAATCGATCTTTGTGGTCACGCGACATTAGCAACAGCATTTGTTTTATTTAACTATTACAAAATACCTGATGAAACGATTAAATTTTCTACTCAAAGCGGTAATCTATTTGTGACAAGAATTAAAGATTATTATTACATGGATTTTCCTAGTATTATGCCGAAAAAAGTGCCGATATTGTCTGAATATGAAGAAGCGATT…
109786	Dam04_000000018315	103763	104735	r									ATGAAAATTATTAATTTTGAGGAAGTAGTAGCTTCTTTTAGTTTTGAAGAAGCGATTCAAGTAATGAAAAAATGTTTTTTTGATTATGAAAGTGGTAAAATCAGCCAAAATCCTCGATTGGTGGAAATTTTACCTGACGGAAAAGACAAAAATATGTTTGCGATGATGCCTGCTTATTTGGGGGAGAACAGATATTTTGGAACAAAAGTCATTACCGCTTTTCCGGATAATCATCAGTATCATTTACCTTCTCATTTAGGAGAGATTTTCTTGTTTGATGCTCAAAACGGACTACCCAAAGCATTGATAAACGCAAATGCAGTCACCTGGATTCGAACAGCTGCTGTATCTGCGCTGGCAACAGATTACTTAGCAAATCCGCATGCAGAAACACTTGCT…
109787	Dam04_000000018315	104826	106221	f									ATGCCTATTAATTCTTATGACAATTACCCGTTAACTTGGCGACCAGACAAACAAAAATTGAAGCGTCCTTATTATCGATCGTTGATTCAACAATTAGAACAAGATATTTTAAAGAATAAATTACAGAAAAACACTCAGTTACCCTCCCAAAGAGAGCTAGCTGATTATTTAGATTTAAATTTTACTACCGTTGGCAAGGCTTATAAATATGGAATTGAGAAAGGTTTGCTGTATACGAATATTGGAAGTGGCACATTTATTTCTCCCAATGTCTTTGAGTCCATCACCATCTCTACCAATGAAGTAACCGAACATATCATTGATTTTGGTCTGGTTAGTTCTTTTGAAGAATGTAATAAATTCGTTGTCCCGTTTATTCAATCAACTAGTAATAACCCA…
109788	Dam04_000000018315	106412	107768	r			trk system potassium uptake protein	K03498					ATGATTAAACAAAGCAAACAAATAAAGAAACGCTTGCCGGCTGTTCAGCTTCTCGCATTAGGATTTTTTCTCCTGATTTTAGTTGGCGGCGGCCTACTTACCCTACCATTTTTTAGTAATAGTGGGCATGGGACAAATTTTATCGATGCACTTTTCACTGCAACTTCTGCTGTCTGTGTAACGGGATTGACAACATTGAATACAGCAGAGCATTGGAACAGTGCTGGTCAATTTTTGATCATGCTTTTGATTGAGATCGGCGGTCTTGGTTTTATGATGGTTCCGATTCTATGCTTTGCATTGATAAAGAAGAAAGTCAGTCTCAGCACACGTATTATATTAAAAGAAGCGCTGAATCTAGAAGAAGTATCAGGTGTGATGAAGCTCATGCTTTACATC…
109789	Dam04_000000018315	107797	108433	r	Pathway modules; Energy metabolism; ATP synthesis	M00159	V/A-type H+/Na+-transporting ATPase subunit D	K02120			V/A-type ATPase, prokaryotes	M00159	ATGGCACGATTGAATGTGAATCCGACCCGCATGGAATTGACTCGATTGAAAAAACAGTTGACAACTGCCACAAGAGGGCATAAATTATTAAAAGATAAGCAAGATGAACTGATGCGTCAATTCATCCTGTTAATTCGAAAGAACAACCAGCTGCGTCAAGAAATGGAAGAGTCTATGACAGAAGCAATGTCTGATTTTGTATTGGCAAATGCTTCGATCACGGAACCTTTCATCGAAGAATTATTTGTTTTGCCGGCGGAAAACGTTGATTTGTCTATCGTAGACAAAAATATCATGAGTGTAAAAGTACCTGTGATGAATTTTGAATATGATGAACAGCTGACAGACACACCTTTGGAATACGGGTATTTGAATTCCAGTGCCGAACTGGATCGGTCA…
109790	Dam04_000000018315	108439	109816	r	Pathway modules; Energy metabolism; ATP synthesis	M00159	V/A-type H+/Na+-transporting ATPase subunit B	K02118			V/A-type ATPase, prokaryotes	M00159	ATGATTAAAGAATATCGTACGATCGGTGAAGTCGTCGGTCCATTGATGGCGGTTGAAAAAGTTGCTGGTGTCAAATATGAAGAATTAATCGAAGTCCGTATGCAAAATGGCGAGATTCGTCGTGGACAAGTATTGGAAGTCCAAGAAGATAAAGCAATGGTCCAAATATTCGAAGGAACAAGTGGGATCAATTTACGTGACTCTTCTGTACGATTTTTAGGCCATCCTTTAGAACTAGGTGTATCGGAAGACATGATCGGTCGAGTATTCGATGGTTTGGGACGACCGAAAGATAACGGACCAGAGATCCTGCCTGAAAAGCATTTGGATATTAACGGAGAAGTAATCAATCCAGTAGCTCGGGATTATCCAGATGAGTTTATCCAAACAGGTATCTCT…
109791	Dam04_000000018315	109808	111590	r	Pathway modules; Energy metabolism; ATP synthesis	M00159	V/A-type H+/Na+-transporting ATPase subunit A [EC:7.1.2.2 7.2.2.1]	K02117			V/A-type ATPase, prokaryotes	M00159	TTGCAAATTGGAAAAATCATAAAAGTCTCCGGACCTCTTGTAATGGCTGAGAACATGTCTGATGCCAGTATCCAAGACATGTGTCTAGTGGGAGATCTAGGAGTTATCGGAGAAATTATCGAGATGCGTGGCGATGTGGCGTCTATTCAAGTATATGAAGAAACTTCTGGAATTGGTCCAGGCGAACCGGTTCGCTCTACTGGTGAAGCTTTATCTGTTGAATTAGGACCAGGGATCATTTCACAAATGTTTGACGGAATCCAACGGCCATTAGATACATTTATGGAAATCACACAAAGTAATTTCTTAGGGCGCGGAGTTCAATTGCCCGCATTGGACCATGAGAAAAAATGGTGGTTCGAACCAACAGTAGAAACCGGAGAAACGGTGAGTGCCGGA…
109792	Dam04_000000018315	111611	111923	r	Pathway modules; Energy metabolism; ATP synthesis	M00159	V/A-type H+/Na+-transporting ATPase subunit F	K02122			V/A-type ATPase, prokaryotes	M00159	ATGACGCATAAGATCGGTGTAGTTGGCGACAAAGATTCTGTTTTGCCATTCAAATTGTTTGGCTTTGATGTTCGTTATGGTACCACCAAGCAAACCGTTCGTCAGGCAATTGAAGAAATGGCAAAGAATGAGTATGGCGTGATTTATGTCACAGAGCAATGTGCAGCATTGAGCCCAGAAACGATCGAACGTTACAAGGAACAAATGATACCTGCTATCGTATTGATTCCCAATCATCAAGGATCATTAGGAATAGGGCTGGAAGAAATTCAAAAAAACGTAGAAAAAGCAGTAGGTCAAAATATCTTATAG
109793	Dam04_000000018315	111912	112899	r	Pathway modules; Energy metabolism; ATP synthesis	M00159	V/A-type H+/Na+-transporting ATPase subunit C	K02119			V/A-type ATPase, prokaryotes	M00159	ATGGAATACCACGAACTAAATCCCTTGATTCGCGGAAGAGAGCTTGAACTTTTGTCCAATGAGACATTTGAACGGATGATTCAAACAAATTCTGTCGAAGCACTTGGTGAAATATTGAAATCCACGATTTACAGTCCATATATTTATGACGGATATGAATATGACTTCGAACAGAATCTTTTAAAGGAGCAGAGCCGTCTATTTCGCTGGTTAAAGGAATCAGCACCGGAGCCTGAAATCGTTTGGATCTATACGATGCGCTATACTTTCCATAATCTGAAGGTTTTGACAAAAGCCGAGATGACAAATCAAAATCTGGACCATTTGTATATCGACGATGGATTTTATTCATTAGAAACCTTGAAGGATGCCATTCATACGCAAGTTTCAAATGAACTC…
109794	Dam04_000000018315	112913	113498	r									ATGAACGCCATTGAAAAAATCATCTCTCAGATGAACGAAGCAGCAGAGCAGGAAAGAGCGGCGTTAGAACAAGAAGAGCGAATGAAGATCGATCAAAACTTTGAACAAAAACGTACGCAAGTTGAAACAGAACATCAAAAACAAAAAGAAAAACAAATCGAATTACTCGAAAAAAAATACCGTCAGCTAAGGAATCGCCAGCAAGTAGAAGTACGACAAGAAAATTTGAATGCGAAGCAGGAATTTTTAAGACGATTGTTTGCAGATGCGGTAACTGAAATGGAAAATTGGGATGAATCTGAACAAATCCAGTTTATCAAAAATGCATTGTATTCATTACCTTTGACAGGAAAAGTAGCATTCATTGCTGGAGAAAAATCAGCAGCCTATCTTTCTCAG…
109795	Dam04_000000018315	113518	113989	r	Pathway modules; Energy metabolism; ATP synthesis	M00159	V/A-type H+/Na+-transporting ATPase subunit K	K02124			V/A-type ATPase, prokaryotes	M00159	ATGATGGATTACTTAATTAGTCAAAATGGTGGAATGGTATTTGCGGTATTAGCGATGGCAACAGCGACGATTTTTTCAGGGATCGGTTCAGCTAAAGGTGTTGGAATGACAGGTGAGGCAGCAGCAGCATTGACAACAAGTCAACCCGAAAAATTCGGGCAGGCTCTGATTCTGCAATTGCTTCCAGGTACGCAAGGTTTGTATGGATTTGTTATTGCCTTTTTGATTTTTATCAACTTAGGAAATGACATGTCAGTTGTACAAGGACTGAACTTTCTAGGCGCTTCTCTGCCGATTGCTTTTACAGGCTTGTTTTCAGGTATTGCCCAAGGAAAAGTCGCAGCGGCAGGTATTCAAATTTTAGCGAAAAAACCTGAACATGCTACAAAAGGAATCATT…
109796	Dam04_000000018315	114007	116011	r	Pathway modules; Energy metabolism; ATP synthesis	M00159	V/A-type H+/Na+-transporting ATPase subunit I	K02123			V/A-type ATPase, prokaryotes	M00159	ATGGCCGTCACTAAGATGGAAAAAGTGACCCTCATTTCAGATAAAAGAAATCAGGAGAGGATTTTACAAGCAGTACAAGGAATCCAAAACGTTGAAATACGGGATCTGTATCAAAATAGAACAAACAACCAGTGGGTAGAGAAGTATTTTCCAGATACCACGATTATTGATAAAGAAGCAAAATTAAGCGCTTTAGGTAATCGGTTGAAAGACATCCAAGAAGCTATCCAATTCATACAACACCACGGCGATAGCCGTCAAAAGAAACTCCATTTGAAACGTCAAGAACTTTCCTTACAAGATTTGGAAGCCAATTATTCCGAAGAAAATTTCATAAATAAATTGAAAGAAGTCCTTGATTTAAAAGAAAAGTGGGAACAGCTAACTGAAAAACGTGAT…
109797	Dam04_000000018315	115997	116321	r									GTGTTAGAAGCTTTGGAACAAATCCGAAAAGCAGAAGAAGAAAATGAAAAGCGTGCTCAAACACTGCGGCAGCAGCTGAAGATCTATGCAACAGAAAAAGAGCAGGAATTGGAAACGATCCAAACAAACTATCGACAACAACTAAAACAGTTGGTGGAAGAAAAAGAACAATTCGAAATACAAGAATTAGAAAAAGAAAAAATGAAATTGAAAGCAGAAGCAGACAAGGTGCAAGCAACTTTGAAAGATCAATATCAAAAGCATCAGAGTCAAGCGATCGGTGCGATCATTGAAAGGGTGAAAGAAACTTATGGCCGTCACTAA
109798	Dam04_000000018315	116666	117386	f			putative glutamine amidotransferase	K07010					ATGAAACCAATCATCGGCATTGCCGGAAATCAACTGATTCGAGCAACAGATACTTTCCAAGGAAATCAAGTGAGCTATACACCGCAAGGATTCGTGGATGCAGTTTTAGATGCTCAAGGATTGCCTCTTATTCTGCCAGTCATGTCTCCAGATTCAGCTCCTCAACTGATTGGACAAATCGACAAACTCATTCTTGCAGGTGGTCAAGATGTCAGTCCACAACTTTACATGGAAGATCCTCATCCAAAGCTAACGGAAACAAATATTCAACGAGACCAATTTGAACAGGCACTGATCTTGGAAGCATTGAAACAAAGAAAACCAATTTTTACAGTCTGCCGGGGACTCCAACTATTGAATGTCGTTTTGGAAGGTACACTTTATCAAGATCTTTCATTA…
127315	Dam04_000000021072	813	2439	r			exopolysaccharide production protein ExoZ	K16568					ATGAAAAAAATATATTCAAAGGAAATCGATTGTTTTAGAGGCATTGCTGTTTTAGCAGTGATATTTTATCATTTGCCAAATAGTTTGCTGCCAGGCGGATTGCAAGGAGTAACGATCTTTTTTGTAGTTTCTGGTTTTTTAATGGCTAAAAATACGATAAGAGATGAAAAAAACAGACAATTCAGTTTTTTACATTTTTACTATAAGCGTATCAAACGTATTTATCCATTTTTACTGTTTTCTTTGGTCGTATTCATTTTCATACTAGGGATTAGCAACATTCGATTGATAGGAAACATTCGTAGTGAGCTACCCAGTTTGATTTTTGGCTATAACAATTGGTGGCAGCTGAATCAAGGAGTATCTTATTTTGACTCTTACTTTAATGCTTCTTTATTT…
127316	Dam04_000000021072	2724	4170	r			mannitol PTS system EIICBA or EIICB component [EC:2.7.1.197]	K02800					ATGGAGGTAGCAAACAAAAAAAAACGAGTCTCCATACGAGCTAAAGTTCAAGCGATTGGCGGTTTCTTAACAAATATGGTATTGCCAAATATAGGCGCATTTATTGCATGGGGAATTGTTACTGCATTATTCATTCCAACCGGGTGGTTCCCAAATGAATCTCTGAATGAACTCGTAAGTCCGACAGTCAGCTATCTATTGCCCTTACTACTTGCCTATACTGGTGGTCGGATGGTTGGTGGTACACGTGGAGCTGTTTTAGGTACAATCGGAACAATAGGTTTGATTATTGGTGCTGACATACCAATGTTCATGGGAGCAATGATTATGGGGCCACTTGGTGGGTGGATGATGAAAAAAACAGATAATTTTTTAGATGGGAAAGTTCCTGCTGGTTTT…
127317	Dam04_000000021072	4183	4615	r									ATGCTAAAAGAACAATTGTCAGGAAATACAATGTTTATGGATGCGATCGATTCATGGCAAGAGGCAATCCGAGTAAGTGCGCGTCCTTTGATAGGAAAGGGAATAATAGAGGAAAGCTATGTACAAGCGATGATACAAAATGTGTTGGATAACGGAAATTATATTATATTACTGCCACTAGTAGCAATGCCTCATGCGCGTCCAGAATTTGGGAGCAAAGGGGTCGGGATGAGCTTTTTATGTTTAGATAAGCCAGTCATGTTCCCAAGTGAAGAACCAGTAAAATTCTTCTTTACCTTTTCTTCTGATTCGCCAAAGGGACATTTAGACTTAATGGCCAATCTTGGAGAATTGCTGAGTGATGAAAAAATGTATCAAAAGTTATTCGATGTGAAGACA…
127318	Dam04_000000021072	4626	5766	r			mannitol-1-phosphate 5-dehydrogenase [EC:1.1.1.17]	K00009					ATGAAAGCGGTACATTTCGGAGCAGGGAACATCGGCAGAGGGCTTATTGGACAAATTCTACATCAGAATGGATTCGATCTATGTTTTATTGATACGAATCCTGAACTGATCCATCAATTAAATCAAGATAAGGGTTATACTATCGAAATTATTGATGAAATGAACAGGAGTGATTTCATTGATCATGTTGTGGCACTGAATAGTTTATCCGAGCTAGAAGAGGTGATTACAGCAACAAAAAATGCAGATATCTTAACAACATCTGTTGGCGCAATAAATTTAGTAAAAATTGCACCGATCATTGCGCAAGCCTTAAGTAAGCGATTTGAACAAAAGCATAGCATCAATATCGTAGCTAATGAAAATGTGATAAATGCAAGTGATGTGTTGAAAAAAGAA…
127319	Dam04_000000021072	5773	6331	r	Pathway modules; Carbohydrate metabolism; Central carbohydrate metabolism!!!Pathway modules; Energy metabolism; Methane metabolism	M00580!!!M00345	6-phospho-3-hexuloisomerase [EC:5.3.1.27]	K08094			Pentose phosphate pathway, archaea, fructose 6P => ribose 5P!!!Formaldehyde assimilation, ribulose monophosphate pathway	M00580!!!M00345	TTGAGTTATAAGGCGGCGAAACAAAATATTGTAAGAGAAATTACTGAAACATTAGACCGTATTTCTTCAAAAGATGTGGAACAATTGATAAAGAAAATTGAAAAAGCGGAACGAGTTTTTTTCGTGGGGGTTGGCAGAGTACTGTTAGCGCTAGAAGGAATGGCAAAACGCTTAGGGCATCTAGGAATTCAGACAGTAGTCGTAGGACAAATCACTGAACCGGCAATTACAGATAAAGATTTATTGATTGTTGGTTCTGGTAGTGGGGAAAGTGCTTTCCCACTAACTATTGCAAAAAAAGCAAAGGAATTTGGGTCCCAAGTTGCCCATATAGGATCAAACCCAGACAGCACAATGAAAGAATATTCAGATCTTTTTATTCGTATACCCGTACAAACA…
127320	Dam04_000000021072	6370	7069	r									ATGGAGAAAAAAATTATTTTGTCGCCTTCACTTATGTGTGGGGATCTAGCAAATTTGGAAGGAAGCATCCAAGAACTAGAAAGTATTGGGATGGATTCCTTGCATATTGACGTGATTGACGGTTCTTTTAGTCCCAGTATGCCTTTAGGGATCGAAACAATCAAAAGAATTAGAGAAATCACTTCAATGAATTTTGATGTACACATCATGGCTAAGGATAACGAATTTTTTATTGGAGAAATGTTGAAAATTGGCGTAGAGAGCATTACTTTTCATTATGAAACAAGCCTCCATATTGATCGATATATCCAGCTCATCAAGAATTCTGGAACAAAAGTAGGGATAGCTTTGAATCCAGCAACTCCGTTAAATGTATTACAATATATTTTACCCGAGATT…
127321	Dam04_000000021072	7253	8003	f									ATGTTGAAATTAGAACGTCATCAAAAAATTCTAGATTTATTAAACGCAGAACAAAAAGTTATCGCTAGTGATTTAAGTCAACGTTTCAATGTATCCGAAGACACGATTCGACGAGATTTGAAAGATTTGGATAGCCAAGGTCTCTTAAAAAGAGTACACAGCGGCGCTTTACGTGTTGGTCCGCCAATTACCAATTTTAACTACCGAGAAACTGTAGCTAGCGAACAAAAAACTGCATTAGCTCATAAAGCCCTCCCTTTTTTAAAAGAAGAATCTGTCATCATCATTGATGGAAGTACAACTAACTTGGCTTTAGCAAAAGAAATCCCACAAGATTTTCGTGCAACAATCATTACCAATAGCCCGCCGATTGCCATAGCATTAGCACAGCATCCTAAT…
127322	Dam04_000000021072	8750	9512	f			formate transporter	K21993					ATGCACACACCAGAAGAAATTATGGAACTCAGTATTCATCTTGGAACAAAAAAAATACATAAACCTATCTTAGCTAAACTGATTTTAGGTTTTATCGGAGGAGCCATGATTTCTCTAGGTTATTTGGCATACGTACGAGTCTCTGCTTCTATCCCAGAATCTATGGCTAGCTTGACTAGTTTAGTTGGTGCCTCGGTTTTTCCTATCGGCCTGCTGGTCATCCTTCTTGGCGGTGGTGAATTGATCACCGGAAATATGATGGCTGTGGCGATTGCCTTTATGGATAAAAAAGTCACATTCTCACAGCTGGTTAAGAATTGGTCAGTGATTACTTTTGCAAATATTATTGGTGCAATTTTCGTTGCCTATTTCTTTGGACACTTTGTTGGTTTAACTCAT…
127323	Dam04_000000021072	9739	9934	f									ATGTATTATGTAGAAGTAAAAACAAAAGGCGTCAAAAACAAACAATATGTGAAAGGTATCAGTAACGAATATCCTTTACTTGGTTCATGGAAAGAAGCTGCTCCTTTTTCCAAACCATGTGCCATAAAAATAAAGAACGAGCTAGAAAAAGAACTGACTTGTGGCAAAGCTGTTGTAGATATCATCGAAAAGTAA
127324	Dam04_000000021072	10202	10502	f									ATGGATTATACTGTTGAATTTGACAGTGAACTACTTAAGCAATTTCCACAAGAAGAACATTTCATGTATAAAGAAGCAATTTCCCACAAAGTGACAGAGTATTTGGAGCATAATTTTTTTCGTATAAAGCCAGTGCGTACTCGTTCGGCAAAAGGAATATACGAGATGAAAGTCAAAATTAATAAAAAAAATTATCGCATAGCATTTGCTTTAAAAAAAAATCATGTGTTCATTTTTTATATTAGTTCGAATTTGCAAAAAATTGTATTTGATAAAGAGGTGAGTAAAAAAATAAAATAG
127325	Dam04_000000021072	10598	11033	r									ATGAATATTGATTCCCTTATGATCGATGAGATTTCTGAATTATATAAGAGCGTTGGTTGGACGAATTACACAAAAGACACTGCAAGGTTAGCTAGAGCATTTGAACAATCTGAATCTCTGATAAAGCGTAATGGGGAAGGGAAGATTATCGGAATCGTTCGTTGGATCACTGATTTTGCGACGATCGCATTTATTCAAGATATCCTCATTCATCCGAGGTATCAGCGCCAAGGAATAGGCAAAGTGCTTTTGAATGAAGCTTTGGAGAAGATCACTAGTTATGGACCAGTCCAAATCGAATTATTGACAGATGATACTGAGAAAACAAAAAAATTTTATGAATCAGTAGGATTTGTTCAAGTAAAGGAAATGGGTGGTATTTCTTATGTCATAGATACT…
127326	Dam04_000000021072	11264	11975	r	Pathway modules; Carbohydrate metabolism; Other carbohydrate metabolism	M00550	L-ribulose-5-phosphate 4-epimerase [EC:5.1.3.4]	K03077			Ascorbate degradation, ascorbate => D-xylulose-5P	M00550	ATGTCTTGTGAAGAAAAAATTGCAGCAATGAAGCAACGTGTCCTTGAAGCAAATCTGGCATTGCCGCGATACGGATTAGTCAAATTGACTTGGGGCAATGTGAGTGAAGTGGACCGTGAGCTAGGAGTCATCGTCATTAAGCCAAGCGGTGTCAGATATGAATGCATGCAAGCAGATCAAATGGTGGTAACAGATTTGTCGGGAAATATAATAGAAGAAGATAGCTTAAAACCATCTTCAGATCTCCCCACACATGTTGTTTTGTATCAAACTTTTGAAGATATAACTGCTATTACTCATACTCATTCCACGCACTCCGTCATGTGGGCGCAAGCAGGACGCGATTTGCCAGCTTATGGCACGACTCATGCTGATGCTTTTTATGGTAAGGTTCCTTGT…
127327	Dam04_000000021072	11964	12825	r	Pathway modules; Carbohydrate metabolism; Other carbohydrate metabolism	M00550	L-ribulose-5-phosphate 3-epimerase [EC:5.1.3.22]	K03079			Ascorbate degradation, ascorbate => D-xylulose-5P	M00550	ATGGCTCAAATTGGGATTTATGAAAAAGCGTTACCCAAAGATATTTCATGGAAAGAACGTTTTTCCCTTGTAAAAGAAATGGACTTCGATTTTATCGAGATGTCGATTGATGAGACGGATGAGCGGTTAGCACGATTAGATTGGTCTGAAGAAAAGATAGCTGAGCTGAGAGAAGAGATGTTCAGCTCCGGTGTACGTATCCATTCGATTTGTTTAAGTGCGCATCGGCGATTTCCGTTTGGTTCTGCTGATCCAGAAAAGAAAAAAGCAGCGAAACAACTAATGAAAAAAGCAATCCATTTGGCGCATAATCTAAGCGTCAAAGTAATCCAAATAGCTGGATACGATGTTTATTATGAAGAGAAATCAATGAATTCCAGAGAAGACTTTATCGAAGGA…
127328	Dam04_000000021072	12829	13468	r	Pathway modules; Carbohydrate metabolism; Other carbohydrate metabolism	M00550	3-dehydro-L-gulonate-6-phosphate decarboxylase [EC:4.1.1.85]	K03078			Ascorbate degradation, ascorbate => D-xylulose-5P	M00550	ATGAGCAGGCCGAATTTGCAAATTGCGTTAGATCACAATGACTTAGAACATGCATTAGGAGATGTTATGAAAGTTGGTGATGTAGTAGATATTATTGAAGTGGGCACAATTCTTTGCTTACAGGAAGGACAAAAAGCGATTCGCTGTATTCGCAGTATGTTCCCAGATAAAAAACTAGTCGCTGATACGAAATGTGCAGACGCTGGAGGAACAGTGGCGAGTAATGTTGCAAAAGCAGGAGCAGACTGGATGACAGTCATTTGTTGTGCAACGATTCCAACTATGGAGGCAGCACAAAAAGAAATAGGTGAATTGCAAGTAGAACTCTACGGCAATTGGACTTTTGAACAAGCCATGGATTGGCATAACATCGGTATCCGGCAGGTAATCTACCATCAA…
127329	Dam04_000000021072	13482	13782	r	Pathway modules; Carbohydrate metabolism; Other carbohydrate metabolism	M00550	ascorbate PTS system EIIB component [EC:2.7.1.194]	K02822			Ascorbate degradation, ascorbate => D-xylulose-5P	M00550	ATGAGAATTTTAGTATCGTGTGCAAATGGATCAGGAACAAGCTTGATGATGATGAGAAGTGTGGAAAAAGCAATGAAAGAACTAAACGTACCAATTACCAAAATCCATCATTGTGCCATTTCAGAGGGAAAAAGTTCAGCTGGCCAATACGATGTAGTTTTTACGCCAGTCAATTTTTTGAATATGTTTACTCAGGCAGAGAAAAAAGGAGTTACAGTTATCGGTATCAAAAATGTGATGTCAGTCAAAGAAATCAGTGAAAAATTTGCTGAAACAAAGTGGTACCAAAAAAACAAGTAA
127330	Dam04_000000021072	13824	15309	r	Pathway modules; Carbohydrate metabolism; Other carbohydrate metabolism	M00550	ascorbate PTS system EIIC component	K03475			Ascorbate degradation, ascorbate => D-xylulose-5P	M00550	ATGGGGGAATTTTTGTTAAGCATTTGGACGTATTTTGCAACAAATATCTTGACGCAGCCAGCATACCTGATTGGTTTTATCGTGTTATTAGGCTATATTTTGCTGAAACGCCCGCTTCATGAATGCATCGCTGGATTCTTAAAGGCAACGGTCGGTTACTTTATTTTGACTGTTGGCTCTGGTGGTTTGGTCAATAATTTTCGGCCAATCTTGGTTGGACTAAAGGAACGGTTCAATTTGGATGCCATGGTTACAGATCCTTATTTTGGACAAAATGCTGTGGATGCTGGATTAATGGAGACATTTGGCCGTACCTTTGGAGATGTGATGATTTTATTACTGATTGCATTTGTTTTAAATATCTTATTAGTCCGTTTTCAGAAATATACGAAACTGCGT…
127331	Dam04_000000021072	15328	15790	r	Pathway modules; Carbohydrate metabolism; Other carbohydrate metabolism	M00550	ascorbate PTS system EIIA or EIIAB component [EC:2.7.1.194]	K02821			Ascorbate degradation, ascorbate => D-xylulose-5P	M00550	TTGCTGAAATACTTTTTTGACCATCAATTGATTCATTACCCAGATAAAGAAATCACGGATTGGCGTGAAGCTATCGCCGAAAGCTGTCTTGTATTGATCGATAAGGAAATTATTGATGAAACGTATGTGGAGGAGATCATCCATTGTGTAGAAAAATACGGTCCTTATATTGTGATCGCACCTCAAGTAGCAATGCCGCATTCTTCAGAAAAAAGTGATGGTGTTTTTGGAACAGCTATTTCATTTACCAAGTTGAAACAGCCAATCCGTTTTGAAAGTGAAGGGGAGAATGAGGAGAAAACGGCTAGTTTGTTTTTTACACTCGCAGCAAAAGATCCAGAAGAACATCTAGAAAATATCCAAAAATTATCCGAATTATTAATGACAGATGGATTGGTT…
127332	Dam04_000000021072	15807	16875	r	Pathway modules; Carbohydrate metabolism; Other carbohydrate metabolism	M00550	L-ascorbate 6-phosphate lactonase [EC:3.1.1.-]	K03476			Ascorbate degradation, ascorbate => D-xylulose-5P	M00550	ATGAGTAAAACTGTCAATGAAGTAACAAAAGAAAAGTGGTTAGTAGAAACATTTCCTGAGTGGGGCACATACTTGAATGAAGAAATCGAAACAGAAGTAGTGGATCCTGGAACTTTTGCTATGTGGTGGCTGGGCTGTACGGGAATTTGGCTGAAAAGTCATGAAGGAACGAATATTTTATGTGATCTATGGTGTGGGACGGGAAAACGTAGTCATGGGAATGGCATGATGAAAAAAGGCCATCAGATGATGCGTATGAGTGGCGTTCAAAATATGCAGCCTAATTTACGTACTCAGCCTTTCGTAATCGATCCTTTTGCGATAAAAAATGTAGACGCTTTAATCGTTACACATATCCATTCCGATCATCTAGATATCCATACAGCCGCAGCAGTTCAT…
127333	Dam04_000000021072	17059	17863	f									ATGGATCAAGATGTCCCTCAGGAGGCAAAAGTCATGAAAAACTCACTTGTCAATATTGAAAAACGTCAAAAAGAAATTTTGGAACTGCTTCAGCAGACTGAACAACTATCAACTTTCGAATTAGCTGAATCCCTTGATGTATCTATTAGTACGATACGAAGAGATTTAAATTTATTAGAAGAAAAAAACGAGATCATACGCAATTACGGTTATTGTTCTTATAATTACAAAAACCAGACTGATTTTGATCAATCTGGTCCTGAAAGGATTAAACAAGCGATTGCCAGAGAAGCTAGTAAATACATTAACGATTATGATACGCTGTTTATCAATTCTAGCTCGACTGCGTTGAAAACACTGGATTTTCTTCAATCTAACCATTTGACAGTCATTACAAAC…
127334	Dam04_000000021072	18135	18963	r			HTH-type transcriptional regulator, pleiotropic regulator of extracellular virulence genes	K20391					TTGATTAAAGTAGATGGAGCATTACTAAAAGAATACCGAAAGAAAAAGGGGTTAACACAAGTACAATTAGCAGAAGGCATTTGTGAACAAGCAACTGTCAGCAATATCGAAAACAAGAATATGTCGCCAGGCATCAATATCTTAAGTGCGCTTTGCAAAAAGCTGAATGTCGAGATCTCCGATATATTAGTAGAAACAGAAGAAGACAAAATCAGGAAAAAAATAAATGAGATTCAATCATTGAATTCTGTATCAAAATACCAAGAATCTTATAAAATTTTACAAACGATCGATCAGGAAAAAGTAAGTAATTCTGATCTTTTAAATCAAATTTTATTTTATCAAGGACTGCTTGATCATCTTTATGCGAAAAAACCAGATGCAGCATTATTTTATTTT…
127335	Dam04_000000021072	19294	19453	r									ATGTATATTTTGAATATTAAACTGTCTCTCGCTGTTTTCACAACTTCTAAATTTAAATTTTGTAATCAAGTTGAAACTCCAATTTTCAAAAAAACACGCAACAATTTTTTGATCGATTTATATGTTGTGCCAGATAAATACGAGAAGTTGTGTCATTAA
127336	Dam04_000000021072	19530	20766	f									ATGAAGACAATTCTTTTTGCTCCTGCAGTATTCAATTTAGCTGAGACAACACGAATGATTGAGGTTGCCAAAGCTATGAAAGACCGTTATTACTGTGTATTCTTTGGCTTTTCTAAAACTTTTGCTCCTTTGATCACAGAAAGTGGCTTTGAGTATCATTTACTAGCGCCGATCCTTACGAAAAAACAAGAAGAACAAATCATAAAATTTGACCAGTTGCGTACACTTAAAAACCCTTTTACCAAAGAAATGGTTGCCTCTCGTATCACTAGTGAACAGAGTCTGATTGCTAAGTTTGAGCCTCGACTGATTGTGACAGGTTCGAATGTGACAATTTTTTTATCGGCCCGCAATAAAAAGATTCCTTTAGTATATGTTAAACCCTATGCTTTGAGTGAA…
127337	Dam04_000000021072	21061	21250	r									ATGTGGGGATTGCTGGCAGTTTATATAGGAGTATGCATCGGATTGCGAGATCATTGTCTCAACAGAAGAGGGAGGTTGATTATCAAAGATAAAGTGGTAAATCCTACATTTGATTTAGTAATTGTTGAGGGGACTAGCGGCACAAATCTCTACAAAGCGATGCTTCTAGATCTATATGACACATTTTAA
127338	Dam04_000000021072	21297	21465	r									GTGATCAAGTCAAATATAGATTTGGGAGCTTACAACCATATAGTAGGGGCTGCAGTATGGTGTATGAATGGTAATATGTATGATGTGAGTGTTTATTCAAATCATGAAACGTGTATAGAAATAATTGTGCTGGGAATAGCAATCAGTCATGGTGAACGTGACTTTTAG
127339	Dam04_000000021072	21764	22025	r									ATGTATTGGCTGATTTTATTTTTTGTTTTTATCTTTTTATTAACGGCTAGTCACCTTATATTGAATATGCTAGCTACATATCATATTCAAATCAATCGATGGATTTGGGCACTGGCATCATTTTTGATCGTGATTCTTCCAAAGATCATTGTACCGCATATGAATGTTTTGTTTTCATGGGGGACATATGTACTTTGTGGAATTTTTGCTATCAATTTTATGATCGAGCAGCATAGATGGTTTGTCACATCGAAGCTTTAA
127340	Dam04_000000021072	22225	23353	r			cellobiose PTS system EIIC component	K02761					GTGGAAAAGCTGATGAAATGGGTCGAAGAGAAACTTGTCCCACCAATGGCAAAAATTGGTACACAGCGTCATTTATTAGCAATTCGTAATGGGGTTGTTTCAACATTGTCATTGATTTTGATTGGGACATTTTTTATGGTCTTTATCAATTTACCGTTTCCTGGATGGAATGAATTTATTGCCCCTTATTCGGCAACGATTGTTTTACCCTTTAGGATGACGATGGGATTGATGGCTATTTATGCAACTTTTGTTATGGGTTCGGATCTAGCTAAATCATATGGATTAGATAGTGTGACAGGTGGTATATTATCTTTAGGAACGTTCTTTATGTTACAAGTTCCTGTAAACGTTTTAACTCCTGAAGAGGCACCTCTTGGCTGGGTCTTACCTATGAGT…
127341	Dam04_000000021072	23644	24103	r									GTGCATTTCTTTAAAACAAGAAACATTCTAAAAGCTGTAGCTAGTGGTCAAATTATTCCATTAACAGCAGTAAAAGACGAGGTCTTTTCTTCAAAAATGATAGGAGTTGGATACGCTATAACGAATCATGATGGATATATCCATGCGCCAGTTAAAGGAATAATCGATAATATATTTCCTACCCGACATGCCATAACGATCGAAAGTGAATCTGGCAGAAAAATACTGATCCATATGGGTTTAGATACAGTTGAACTCGAAGGAAGTCCGTTTCAGATACGGGTTGAAAGTAACCAGGAGGTAAAAGAAGGGACACTGTTAGCTATTATAGATTTGAAGAAGTTGGAGCAAGCACAAAAAGATACGGTGATCATTGTAGTTTCTCCAGGCATTTTTGAA…
127342	Dam04_000000021072	24115	25444	r			maltose-6'-phosphate glucosidase [EC:3.2.1.122]	K01232					ATGATGAAAAAACAGATTATCACTATAGCTGGAGGCGGGAGTACGTATACACCAGGAATCGTTCAAGCCATTTTGAACAATGAAAAACGGTTGCCATTATCTGAAATACGTTTATATGATATTGATGAAGAAAGAAATATGGATATGTACTTGATTGTTAAATTTATGCTGAAAAGAAAAGGTTTTTCAAATATTCGCATTCGTGCAACGGATGATCCAAAGCTTGCTTTTACAGGATGCGATTTTGTTTTCTCACAAATTCGTGTTGGAGGATTGGAGATGCGAGAAAAGGACGAAAAGATTCCACTTAAACATGGATTAGTAGGACAAGAAACGTGTGGACTCGGAGGATTTGCTTATGGGATGCGCTCAATCAAAGGTTTATTGGAAATTGTCGAT…
127343	Dam04_000000021072	25457	26870	r									ATGAATGTTAAATCAAATGTGCAGAAGCTTGGAAGAGCGATGCTACTTCCAGTTGCAGCGATGCCATTAGCGGGATTGATCATGCGTTTATCAGCTGATGATATGCTGAACATGCCAGTAATTGGTGCAGCTGGAAATGCCGTTTTTGGAAACTTGGATATCTTATTTGCTATAGGAGTTGCAATCGGTTTTGTCAAAAATAAGGACAAAGGAATACCTGCACTTACTGGTTTTTTAGCGATTGCTACCTTGAAAAAAGGCTTAGAAATCATGGACCCAGAAGTGAATATGGGGATTTTTGGTGGAATTATTTCCGGTTTAGTAGCGGCATGGACGTATAATCGCTTTAAAGAACAAAAATTACCAGTAGTTTTTTCTTATTTTGCGGGCGAAAAATTC…
127344	Dam04_000000021072	26886	27651	r			chitin disaccharide deacetylase [EC:3.5.1.105]	K03478					ATGGGAAAAGTGATTTTTAATTCGGATGATTTTGGCTATAGCCATGGTGTGAATTATGGGATTATGGATGCTTATCAGCGAGGAATTTTGACATCAACTACATTGATGGCAAATATGCCGGGTTTCGAGCATGCTGTGAAACTAAGAAAGGAAATGCCTAGGCTAGGTGTAGGAGTCCATTTAACATTGACGTGTGGCAAACCACTCCTCAAAACTGTCGATACTCTTATCGAAAGCGGAGAGTTCAGATCCTTATCTTATTATCAGCATCCATTTAACATTGACAAAGATCAACTGTATCAGGAATGGAATGCTCAGATTCAAAAAATTTATCATGCGGGGATCATACCAACTCATTTAGACAGTCATCATCATACTCATACTTTGGATGAAAATCAG…
127345	Dam04_000000021072	27754	28630	r									ATGAAGGAGTCTGCAAGTTGTTTTGTTTTATCATATAGAGGAGGTGAATTAACGGTGTATGTGATGAAAAAGCTGAATCATAATGCTGTATTGATCGATGACGATGGAATAGAAAAAATTGCGATGGGGAAAGGGATTGGCTTTTCTGCTAAAGTGAGTAAGCCATTTGATGTTGAGGATGCTGACAAATTATTTGTATTAGATTCTAAAGAAAAGATCAAACGATTCAGTGAGATAGTCTCGCAGATTCCAATCGAATTTATGGATTTTGCGGAAGAAGTGATTGAACTGATAACAGCTAGGATCTCCTCTCCATTAGATTCAAATATCTATATTACATTGACAGATCATATTTATTTTGCTATTCAACGAAAAAGAGAAGATAGAGATGTCACAGCA…
127346	Dam04_000000021072	28915	29146	r									ATGATGGCGAATGTGGCGAAGTGGTTAACGCACCGGATTGTGGCTCCGGCATTCGTGGGTTCGATTCCCATCATTCGCCCTTTATTCTTGGGGTATAGCCAAGCGGTAAGGCAAGGGACTTTGACTCCCTCATGCGTTGGTTCGAATCCAGCTACCCCAGTTATTATTTTTAAATTTGCCGGCGTGGCGGAATTGGCAGACGCGCTGGACTCAAAATCCAGTGTCCGTTGA
127347	Dam04_000000021072	29513	29687	f									ATGGGAATCGAACCCACGAATGCCGGAGCCACAATCCGGTGCGTTAACCACTTCGCCACATTCGCCATGGCAGGGGCAGCAGGAATTGAACCCACACTAACGGTTTTGGAGACCGCTGTTCTACCTTTAAACTATGCCCCTATAAAATGGAGGAGAGTGGATTCGAACCACTGA
127725	Dam04_000000021080	126	480	r									ATGGGAGAAGTTTTTAAAGTGATTAACCAGAGTATTGATTATCGTGCTTCGTCTTATAAAAATGTAATCCACGAAGATGAGTTAAAACAAGTTTTATTAAATACTATTGAACAAAATGGAAAAACCATAGATGTTAGTTCATTTGATAATTTGAAAACATTACATGATATATTTTTTTACATACTAGAAAATAGATTGTTATCAGTAATAGATTTAAATAGAATTATCTTAGAAAATATAAGATTTAATTGTAGTAATATTTTTTTCGAGAAAGTTCCTGGACATATAACCGATGAAGATATTAAGTCCGGAATCAATAAAATTTCCTCGTTTTATAGTTCGCCGTTTGTATAA
127726	Dam04_000000021080	810	2082	r									ATGGCTAAAACATGGTCTTGGGGAGAAGTTGCAAAAGGAAACAAACGTGCTAAAGGAACTGGTTCAGGTGGAACTGGTGGAGGATTTTTTGTTCGTGGAGATTTAGATTATGAAATGGGAGATTTACAACGTTTAACAATTCCTTATGTGTTAGATGAATCTGGTCAACCCAAAATGTTGATTTATTCAGCACCAATTCATTACATTGAAAAACGTGGATTTATTAAATTACAAGGACCTAAAGGTGGAACTTATTCTCCATACTCTATCCGTTGTATGAACCCACTATCTCAAGTTGACTTTGAAAAAGGAAAAGAAATTGCTGAACGTGGTCAATATTGTGCATTATGTACTCTAGCAAGTTTGCAAACAACTGCTCGTTTCGCTAAAATTGAAGAA…
127727	Dam04_000000021080	2185	3163	r			integrase/recombinase XerD	K04763					GTGCAAAATTTTAAGTTAGATGAACTACTAGAAGAAATGTTATTCAATGAAAAAGCCAGAGGAATCTCACCGAAAACGATTAAGAAGCATCAGAAATTTTTACACTTGTTTTTTGAATTCTTAAAAAAAGAGCAGATATACTTTCTTGAGGACGTGACACCAAAAAGCATTCGTCAATTCATGTTGATGAAATTAGAGGAAAGCTGTGCGGAATCCTATGTGAATACCCATTTAAGAAGCATCAGAGCCTTTTTTAAATATTGTGTAGATGAAGATTATATCCGATATGATAGAAACCCCTGTATGCGTGTTAAGTGGGTAAGAGAGCGTAAGGTAATTATTCAGACATTTAATGATATGGAAATCAAAGAAATGCTAAAGGTGGCAAAGAAGTTAACT…
127728	Dam04_000000021080	3345	3690	r									ATGAGCGAAGCAAACCAAGAACGGTCTGGACAAGAAATAGAACTAATCAAAGAACGTATTCTTGCTGCCTTGGAAATGGTGATTGATCCTGAATTAGGAATCGACATCGTCAATTTAGGCTTGATTTATGATATAGAATTCAATCCTGAAAATGGAGAAACAGTCATTAAGATGACATTAACAACTATGGGCTGTCCATTAGCAGATATTTTAACAGAATCTATCCATGACGCATTAAAAGAAGTGCCAGAAGTAACGAAAGCAGAAGTCAAACTAGTCTGGTATCCAGCATGGACGACGGATAAGATGAGCCGTTATGCTCGAATTGCTTTGGGGATTAGATAG
127729	Dam04_000000021080	3843	4764	r									ATGACTGCGTATCATAAAAATGAAAGATTAAAGAAAATAGTGGTTATTTTGATAACCGGATTGACCGCTGCGGTCGCTTTAAATTATTTTTTGATTCCAGCCAATGTCTTTTCTGCAGGGATGAATGGGATCGCTCAAATCATTTCCTCGCTTTTATATGAATGGTTTCATATCAAGATAGACACAGGAACATTTATTTTTCTTTTGAATATCCCTGTGTTTGTATTAGGGTTTCTCAAAGTAGGAAAACGAGCAACGATCCTTAGTTTTGTGAATGTTGTATGTGTATCGGTGATGACGATGCTGCTTCCAGTCGGACAGATCACTGATAATATTTTGATGAATGCCCTAGTAGGCGGTGTTTTATTAGGTCTTGGCGTAGGATTATCTTTAAAAATG…
127730	Dam04_000000021080	4950	5442	f			cyclic-di-GMP-binding protein	K09767					ATGGCAAAAGATGCTAGCTTCGACATTGTATCAGAAGTCAATACAGAAGAAGTAAAAAATGCGATTCAGCAAACAACAAAAGAATTGTCCAATCGCTTTGACTTCAAGGATTCTACAGTAGAAATCAAATTAGAGAACAGCAATCTAGTTGTATTGAGCGATGATGATTTCAAAATCGAACAGATCAAAGATGTATTATTTGGTAAGCTGATCAAAAGAAATGTACCAATCAAAAATATCCATTTTTCTGAATCGGAACACGCTCTAGGTGGCAAAGCTCGACAAACTGCCGATTTGGTCAACGGAATCGATCGTGAAAACGCGAAGAAAATCACTACAGCTATCAAAAATGAAAAACTGAAAGTAAAAGCACAAATCCAAGAAGATCAGATTAGAGTG…
127731	Dam04_000000021080	5465	7841	r			DNA excision repair protein ERCC-2 [EC:3.6.4.12]	K10844					ATGATCAAACAGTCAAAAATATCTGTGCGGCACTTAGTAGAATTTATTTTGCGACGTGGAAGTATCGACAATCGTAAAAAAAGTAACCATACTGCATTAGAAGGAGCGAGAATCCACCGCAAGCTCCAAAAAGATGCGGGAGAAAACTATGAAAAAGAAGTCTTTTTAAAAACAACAGTTCAATTAGATGAATATCACCTGATCGTTGAAGGCCGTGCAGACGGTATTTTCAAAAGAGACGGTATTTATTATATAGATGAAATCAAAACCTCCGAACCACGATTTGAAGATTTAGAACCAGAACAAGTGGAACTTTTCTTTCATCAAGCAAGGGTGTATGCCTATATCTATAGTCAAGAACATGATTTACAAGAAATAAATCTGCAATTGACTTACTTC…
127732	Dam04_000000021080	8127	8793	f			hydroxyacylglutathione hydrolase [EC:3.1.2.6]	K01069					ATGGATGAAAGAAGTTTTGGCTATCAAGGAGGAATGCACATGCATATCGAAAGATTAAAAACAGGAATGATTGAAGAAAACTGTTATTTGGTCTACAACGAAGAAGCACTTTTGATCATTGACCCTGGAGAAGATGCGGAACGAATCAAACAAGAAATCAAAAAAACAAACCAACAGCCGGTAGCGATTTTGCTTACCCATACCCACTACGATCATATCGGTGCAGTGGAACCTTTACGCGCGTATTATCAAATCCCAGTTTATGTCAGCCCACTAGAGCAAAAATGGCTAGGTGATCCGATTTTGAATCTTTCTGGACTCGGTAGACATGATGATATTGCTGATGTTATTGTCTCGCCTGCAGAATATGAATTTGAAATGAAAACTTATACTTTAGGA…
127733	Dam04_000000021080	8815	9520	f									ATGACAGAAACTACACTTTATATCGTACGACACGGAAAAACGATGTTCAATACAATTGAACGAGTACAAGGCTGGTGTGATACACCCCTCACAAAGCAAGGACAAGAAGGCATTCATTATTTAGGTCGCGGGTTAAAAAATGTCGACTTTTCATTTGCTTATTCTAGTGACAGTGGTCGTGCGATCGAAACTGCCCGTATTATTCTAGGAGAACATTCTAAGGGAAAAGAAATTCCTTATTTTATTGAAAAAAGGATTAGAGAATGGTGTTTCGGGTCTCTTGAAGGTGGATATGACATGGAAATGTGGGGTGTGATCCCTCGTGTATTGAATTTTAAAACATATGATGAAATGTTTACCACAGAAGTTTCTTTTGAACAAATTGCTAATGCTGTATAC…
127734	Dam04_000000021080	9711	10545	f			undecaprenyl-diphosphatase [EC:3.6.1.27]	K06153					ATGTTTTTTGCAAATATTATCAAAGCAGTGATTCTCGGTATTATTGAAGGAATAACGGAATGGCTGCCCATCAGTAGTACTGGTCATTTGATCCTAGCAGATGAATTCATCAAACTGGATGCCAGTTCACAATTTATGTCGATGTTCAATGTCGTTATCCAATTAGGGGCGATCTTGGCTGTCGTCGTTCTTTATTTTCACAAGTTAAACCCATTTTCTCCAAGTAAATCAACGGTAGAAAAAAAAGATACGTGGACACTTTGGTTTAAAGTGATCGTTGCTTGCATACCAGCCATCATCATTGGTTTGCCTTTGGATGATTGGTTAGAAGCAAATTTCCACAAGTTCTTACCAGTTGCCATTGTTTTGATCGTTTACGGTATTGCCTTTATTATTGTC…
127735	Dam04_000000021080	10741	12670	f									ATGACTAATCAGAAAAAAGCTTTTGCAGCAACAATCGGCTGCCTTTTATTTATGATCTTCGGTTTTATCTTCGACCGATTCTCTCTTACCATCACCCCACTTTTTTATATCAGTGCCATTATCATCGGTGGATATAAACAAACATCGGAAGGCTTGAAAGAATTGTGGAATGATCGGACACTGAATGTGGATTTATTGATGGCTTTAGCTGCTATTGGTGCCTGTTTGATCGGTAATTACTTTGAAGGAGCAATGTTGACATTCATCTTTTGTTTAAGCGGTGCATTAGAGGAATACACAACTAATAAAAGTCAAAAAGAAATTACTGCTTTGATGAATCTTCAACCACAAAAAGCCCAATTATTAAAAGAAAATGGACAAATGCAAGAAGTAGATGTT…
127736	Dam04_000000021080	12807	13263	f									ATGGAAAGTTGGCTTTTTTTAGGAATTATTTTACTTGTAGCAATTTTAGCTAAGAATCAAAGTCTGATGATAGCGGCAGCTTTTGTTTTGATTATGAAGCTCATACCAGCCTCCCGTTCCTTTTTCCCTTGGCTTCAAGGCAAAGGAATCAATATTGGGGTGACGATCATCACAGCGGCTATTCTAATCCCTATCGCAACAGGAGAAATCGGTCTACGTGATCTATTAGAAGCCTTTAAATCCCCTATTGGCTGGGTAGCTGTTTTTTGCGGTGGGCTAGTGGCTGTCTTATCTTCCAAGGGTGTAGGATTGATTGCTTCTGATCCACAAATCACTGTTGCACTTGTTTTCGGCACGATTTTAGGTGTTGTCTTCTTAAGAGGAATCGCCGCCGGACCG…
127737	Dam04_000000021080	13342	13471	f									ATGTTCGAAAAATTAAAGTATTTCATAGGAACAATCGGCTGGTTTCTTCTAGCGGTACTTTTGATTCTGGGCTTAGCTTATCTATTATTTCCTGATTTGATACAAAATGTGTTTGATACTGCTTTTTGA
127738	Dam04_000000021080	13732	14002	f									GTGGAAACTTTTGAAGGTCTTTTAATTGATACGTACGTTTTACAAGAACAGCCAATGATGCTGACTGGGATCAACTTGCAGCTTGAGGACCGTGTGATCAATGGCCTGCTTAAAGATCGCTATTTGGCAAAATATATCTTACGTTTGCCCCTAAATAAATATGTGCTGGAAGTAAGTGGCAAATGGAACCGTCGGAACCAGTTGGTCATAAAAAAAATGTTGATAAAAAATATCGATGAATACATTAAAATAATCGGTACACCAGAATAG
127739	Dam04_000000021080	14401	14656	f			small subunit ribosomal protein S20	K02968					ATGCCAAACATTGAATCTGCAATCAAACGTGTTCGTACAAGCGAAAACGCTAATGTGAAAAATTCATCTCAAACAAGCGCTATGCGTACTGCAATCAAAAAATTTGAAGATGCTGTAGCTTCAGGTGCTGACAACGTAGATGCGTTATATAAAGAAGCTGTTAAAGCTATTGATATGGCTGAATCAAAAGGTCTAATCCACAAAAACAAAGCTAACCGCGACAAATCTCGTTTAAGCAAAAAAATCGCTAAATAA
127740	Dam04_000000021080	14744	15791	r			DNA polymerase III subunit delta [EC:2.7.7.7]	K02340					GTGGTGAGTAATTTGAGTATACAAGCAGAGTTACAAAAAATACGTAAAGAAAAACTTGCATCTTGTTACTTGATTTTAGGAACAGAAAAGTTTCTCCAAGATCAAGTTCGGACAGAGATTGTCAAAAAAATCCAATTAGAGGGCGAAGATGACTTAAATTTTTTAAGTTTTGACATGGAAAATGCAAGTTTAGATGAGGTAGTAGCTGAAGCAGAGACGTTGCCGTTTTTCGGAGATCAACGGTTAGTATTCGTAGAGAATCCTTATTTTTTAACAGGTGAAAAAGTAAACAATGGAATCGAACAAAATACTGATTTATTGACGGCTTATTTGAAAGAACCATTAGAATCGACTGTATTAGTATTCTTTGCGCCATATGAAAAGTTGGATGAACGGAAA…
127741	Dam04_000000021080	15828	18102	r			competence protein ComEC	K02238					ATGTCTAGCGTTTTAGAAAGGCATGTTCGAAATCGGTTGATTTTTCCGGCAATTACGTCGATGATTATCTGTTTGTTGTATTACACTGACAATTGGGGTTATCGTTTGCTTCTTGCCGGAATTTTTTTATGGTTTTCGCTAAAAGAAGGACGTTTTATCGCGTACTTGTGTATTTTGTGTAGCATAACGGTATCCATTTCTTATAGGCTACAAGAGTATTCATTTTTAGAGGAAAAAACAACATCTGCGCAAATTACTGTATTTACAGATACGATTCGTGCAAATGGTAATTTTTTGACAATGGAAGGAAGGTTATCAGAGAATAAACAAAAGCTCCAGCTTTCTTATCAAGTAAACACAGAAGCAGAATTGAAAACATGGCTTAACTTCCGAGGAAAG…
127742	Dam04_000000021080	18094	18634	r			dCMP deaminase [EC:3.5.4.12]	K01493					ATGTTAGAAAAATCTTCAAAAGCATGCGATACGAATAAAGAAAAAGTTACTGATAAGTCACATAATGAACGGATTCCTTGGGACCAGTACTTTATGGCTCAGGCAGTACTGTTATCTTTACGTAGTACGTGTACACGTTTAGAAGTAGGAGCGACACTCGTTCGAGAAAAAAGGATCATTGCTGGCGGCTATAATGGAGCAGTCAGTGGAGATGTCCACTGCATAGATGAAGGGTGTTACGTCGTGGATGGACACTGCTTGCGAACGATCCATGCAGAGATGAATGCACTCCTACAGTGTGCAAAACTTGGTATCCCGACGGAAGGTTCAGAAATCTATGTCACACATTTTCCATGTTTGGCCTGTACAAAGGCTTTGTTGCAAGCTGGTGTGAAAGGG…
127743	Dam04_000000021080	18769	18988	r									ATGATAGTTCAGCTGAAAAAAGACTATAGTTCTGATCATGCTTTCTTTATCACGCCACCAGCAGTCGATGAGACAAAACAAAAATATCGGAATAACAAGTTGATCAAAGAATATATCTCTGTTCTCACAGAAGTAGCAAAACGCCATGATTGTGAAGTATCGATTTTTATACGGAATTTCTTGAACAAATGGATTCGAAGAATTTTTATAATGGGCTAA
127744	Dam04_000000021080	18984	19314	r									ATGGATACTAAGAATAATCCAATTCTAAGAGCTTGGCAGGACGAGGAGGTAGTATTTTTGAATATCCTTCTAACAGGAAATAGCTTGATTGTTCGCAAAGAAACATTAAAAGAACCAATGCTGAATGTCTATCTCCAAAATAAAATATCTGGGATTCATATTATGAATACGGCTGTCAGCGGCAATAACAGTCAAGCTCTACGAGAACGCTTTGCCAAAGATGTACTTAGCTATACAGCAGATAAAGTATTTATTCTCATTGGGACGAATGATCTAGCAGAGCATAAACAACTTTCTAAAGAAACGTACCAAAAAATCTGCAGTGGATGA
127745	Dam04_000000021080	19356	20133	r			competence protein ComEA	K02237					ATGTTGAAGGGACGATTTTGCCAGAGCTCACTGTTTCTTCAATTTCAAATGAAAGGAGTAATGAATGATTTTTACTGGTCATTCTTTGGAAAAAGAACAATGATAGAAAAAATCAGCAAGAAAATACTAGCTTCACCCAAATTGATCATTTGGATGTCTATGATAGTTCTTATCTTTTGTATCGCAAGTGGTTTTTTATTATCAAATTTGCTATTTTATAGAGAACCAGAAGAGACTGCTGCAAAAGAAATACTTTCTTCGTTTAGTTCCAGTGGAGAAGATCCATCAGCTGAAGGAAACGATGTAGAAGAGGATGCTCGTCCAAAGGTCATGTACACCGATATCAAAGGAAGTGTGAAGGAGCCTGGTATCTATTCCTTTTCTTCAGAAGAACGGGTC…
127746	Dam04_000000021080	20243	21287	r			Lon-like protease	K07177					ATGAAAGCTAAACAATGGTTGAAAACAGTACTGATTATCATATTTGGAATGTTGATCATTGGATTTGTAGTAGTTCCCTTGCCGTATTATGTAGAATCACCGGGAGCCACGATCGATCTGAAAGAACTAATTACGGTCAATGATAAGGAAGATAAAGGTTCTGGGTCTTTCTCTCTTACCTCTGTTGGTATCAGGAAAGCTACAGGTTTCTTAGCTTTAAAAGCTAAAATGACCCCTTTTGAAGAATTGATCAGTGAAGAAGAATTGACTGGTGGGGCGACAAATGAAGAATATAATCAAATGCAACAGTATTATATGGATTCTTCCCAAAATGCAGCAATCGAACAAGCGTTAAAACTTGCAGACAAGCCTTATAAAATGGAATTCAAAGGCGTATAT…
127747	Dam04_000000021080	21276	21768	r	Pathway modules; Metabolism of cofactors and vitamins; Cofactor and vitamin metabolism	M00120	pantetheine-phosphate adenylyltransferase [EC:2.7.7.3]	K00954			Coenzyme A biosynthesis, pantothenate => CoA	M00120	ATGAAACGTGCATTATTCCCAGGAAGTTTTGATCCTTTTACAAAAGGTCACTTAGATACGGTGGAACGTGCGGCTAAATTATTCGATGAGGTAGTAATTGGTGTTTTTATCAATACTTCAAAGAAAAGTTTGTTTCCCCCAGAAGAAAGAATGACATTGATCACAAAAGCTGTTTCTCATCTTCCTAATGTAAAAGTCATGCATCAAGAAAATCAATTGACGGTAGAAACAGCAAAAGAGATTGGTGCAGATGCGTTGATCAGAGGCATACGAAGTATCAAAGACTTTGAATATGAACGAGAGATTGCTCAGATGAATCATCATCTATATGATGAATTGGAAACTGTCTTCTTATTAGCAAAACCAGAATATAGTCACGTGAGTTCCAGTATTTTAAAA…
127748	Dam04_000000021080	21764	22325	r			16S rRNA (guanine966-N2)-methyltransferase [EC:2.1.1.171]	K08316					ATGCGGATAATATCAGGAAATTATGGCGGGCGCCGTTTAAAAAGTTTAGCAGGGGCGAACACCAGACCAACTACAGATAAAGTAAAAGAATCCATATTCAATATGATTGGACCATATTTTGATGGAGAGACAGTATTGGATCTGTTTGCAGGAAGCGGTGGTTTAGCTATCGAAGCAGTATCTAGAGGCTGCAGTCATGCGGTATGCGTAGACAAAAATTACCAAGCGCTAAAAATCATCAAAGAAAACATCGAAATTACGAAAGAACCAGAGAAATTTACCACAATAAAACTTGATGCGGACAAAGCAATCGAACGGCTAGCAGCGGAGAAACAACAATTCGACTACTTGTTTCTTGATCCGCCATATGCAAAACAAAAAATAATCGATCAAATCCAT…
127749	Dam04_000000021080	22443	22782	r									ATGCAATTAGACAATAGTGAATTTGAAATAACAAAACGACGCGGGCTGATCGTATGGGTCTACAGCTTAAAACAATTAAAGAATCTGAAAAAGTTCGGCTTGTTGCATTATGTCTCAAGAAGAATGAAATATGTCGTGCTTTACTTAAATGAAGAGACATTTGAAGAAACAGAAGAACGAATCCGTAAATTACATTTTGTTCGAAACGTAGAACGTTCTTACCGACCGGATATCGAAATGAATTTTGCCGAAAAAATAGGAAACAAAACAGTATTAAAAGACGAAGGTTTCGAAATTGAAGAGCTAAATACAGAAATCCGATTAGCTGAACATCTTTAA
127750	Dam04_000000021080	22765	23212	r									GTGATAGCAGTGATCGTTAACGAAGAGCTGTTTCAACTGGAGGATCAATGCCTCCAAGTCGCTGAAATGATAAAAAAGAGTAAAACGATGGCTTCTTATCTTGAACATAAACAGTCAATGGAAGAATCTGCAAAAGTTTGCCAGTTGAAAGAAGCGTTCTTGTCTAAGAAAGAAGCATTTGAAAATGTAGCGGCATATGGTGAGTATGCACCTGATTATCGTGAAAAAAAACGAGCTGTTCGAAAAGCAAAAAGACAGCTTGATATGGATGAGCATGTTGCAGCTTTCCGATATAGTGAAACACAGCTGCAAAGTCTGTTGGATCAAATTGTCCAAGTACTTGCCGAAGAAGTTTCTAATGAAATCAAAGTAGATGCAGGTAGCCCGTTTTTTGAAACG…
127751	Dam04_000000021080	23192	24317	r									ATGAAAAGACTGGGTTTGTTTTGGCTGATTCTGCTATTAGTTATTGTGGCATTCTACATGGAACCAGTCTTGTTTCCGCCAAAACTTGAAGTGAAGGAAAACTCTGATCAACAAATATCAAACCAAATGACAACGTGGAAATACCAGGAGCTTAAAGCAACTGGTTTTTCTACTTATATCGGAAAACCGATCGATCAGCTGGAAAAGGATTTTGGCCAAGCCTATGATCGATTAACTAGCGGATTTGGTTTTGAAACAAGATATTATGAAAATAAAGCTAGTCATCTCACATTTGAAGCGAACATCCAAGACAGCAGAGTCACAACTGTTAAAGTACTGCAAACAGGGCCTGCTGATATCGCGCCGTTTTATTTAGGGATGACGATGCAAGATCTTACG…
127752	Dam04_000000021080	24337	27766	r	Pathway modules; Energy metabolism; Carbon fixation!!!Signature modules; Module set; Metabolic capacity	M00173!!!M00614	pyruvate carboxylase [EC:6.4.1.1]	K01958			Reductive citrate cycle (Arnon-Buchanan cycle)!!!Anoxygenic photosynthesis in green sulfur bacteria	M00173!!!M00614	ATGAAAAAAGTTTTAGTTGCTAACAGGGGTGAAATCGCTGTACGTGTATTTCGTGCTTGTACAGAATTAGGAATTAAAACTGTTGGAATCTATGCAGAAGAAGATGAATATTCCGTACACCGTTTCAAAGCGGATGAAGCATATTTAGTAGGACAAGGAAAAAAACCGATTGATGCGTATCTAGATATTGAAGGGATCATTTCTATCGCGAAAGAATGCGGAGCTGACGCTATTCATCCGGGTTACGGTCTTTTGTCGGAAAACTTGAATTTTGCGCAACGGTGCGAAGAAGAAGGCATCATTTTTGTTGGACCCAAACTGCATCATTTAGATATTTTTGGAGATAAAATCAAAGCAAAAGCTGCAGCTATCGAAGCGGGGATTGCTTCGATTCCAGGC…
127753	Dam04_000000021080	27791	28955	r			cell division protein FtsW	K03588					TTGCCTAAGAAAGTGAAAAAAAGGCATCTATTAGACTATAGCATCTTGATTCCCTATTTAATTTTATGTGTATTGGGATTGATCATGGTATATAGTTCTACGTCGTATCTATTATTAGAAAACGGACAAAATCCGTCCGCATCAGTCATTAACCAGAGTATTTTTTGGGTGCTTAGCTTGATTGCTATCGCACTACTTTATAAAATGAAAACAGATGTTTTGAAAAACCAGCGTTTGATCATGGCAGCCATCGCAGTTTTGACGATTTTGCTGCTGATTGTTGTGTTTTTTGGTAAGGAGATCAATGGGGCGAAAGGTTGGCTGCAAATTGCAGGATTCTCGATCCAACCTGCCGAATACCTAAAAATCATTTCTATCTGGTACCTGTCTCTGACTTTA…
127754	Dam04_000000021080	28957	29260	r									ATGGATTCTTTGTCGAAAAAACTTGCGATCCAAGTATTAAATGATGAAGCAGAACGGATCAAACGATTAATCCGAAATCAAAACAACAGTCTCTGTATCTCACAATGCAAAGCCTTCGAAGAAGTGGTAGATACACAGATGTACGGCTTTTCCCGGCAAGTCGGTTTTGCTGTCCGTATAGGAGTAATCGGAAAGAACGAGGGCCAGCTGATGTTAAGTGAGCTAGAACGAGAATTGAATCAGTTATATAGTGAGGTTTACCAAGAAATTTATGATAAAAAAGAAGTTGGCAAGGAGGAATAG
127755	Dam04_000000021080	29373	31146	r			ATP-dependent DNA helicase RecQ [EC:3.6.4.12]	K03654					ATGAACGACTTATTAAAACAATACTTTGGCTATGATGAGTTTAGACCTGGTCAAAAAGAAATTATCCAGAAAGTCATTGATCAGGAAAATGTATTAGGAATCATGCCTACCGGAAGTGGGAAATCAATCTGTTACCAGCTTCCAGCTTTACTATTAGATGGGCCTACTGTGGTTGTGTCCCCTTTAATCTCTTTGATGAAGGATCAGGTGGACGCGGCGAATCAATTAGGTATACCCGCCACTTTTATCAATAGCTCGTTAGATGGTTACGAAACAGCTAGACGCTTCCAAGAAATCGATAGACAGCAGTACCGTTTACTTTATATCGCTCCTGAACGTTTTATCATGCCGGATTTTATCCAAGCAATGAAGCGATGGAACGTCCGTATGATCGCTATT…
127756	Dam04_000000021080	31406	33236	r			GTP-binding protein	K06207					TTGAATTATAGAAACGATATCCGTAACGTCGCAATTATTGCCCACGTTGACCACGGAAAAACAACATTAGTTGATGAACTATTAAAACAATCAGATACATTAGACGCACATACGCAATTGCAAGAACGTGCGATGGACTCAAATGCGCTAGAAAAAGAACGTGGTATCACGATTTTAGCCAAAAACACAGCTGTAGACTATAAAGGTATTCGCGTAAACATCATGGATACTCCAGGACACGCGGACTTCGGTGGCGAAGTAGAACGGATCATGAAAATGGTTGACGGCGTTGTGTTGGTCGTAGATGCGTATGAAGGAACAATGCCTCAAACACGTTTTGTATTGAAAAAAGCACTGGAACAACATATCACACCAATCGTTGTCGTAAACAAGATTGAC…
127757	Dam04_000000021080	33403	34171	r									ATGGAACAGATGATTGATCATATCAAGTCCTGGCTTGAAGAAGCTGGTGAGAAAATCAAATCTTCTCAACAAACATTAACAATCTCGCAAAAATCAAATCGAACGGATCTAGTAACAAATGTCGATCGAAACATCCAGAATTTTCTAATCGAAAAAATCCATTCCTTTGATCCAGAGGCGAAAATATTGGCAGAAGAAGAAGGGTGTAATCAATTATCGGATCTCGATGGAAGAGTCTTTATCATCGATCCTATTGATGGCACCTTGAATTTTGTGATTGAAGGGGAAAATTTTTGTATTATGCTCGCTGTTTATGAATCCGGCGTTGGAAAGCTTGGTTTCATTTATGACGTGATGAGAAATGAACTTTTTTGGGGTGGAAAAGGAATAGGCGTGTAT…
127758	Dam04_000000021080	34176	34452	r									ATGCAAGAATATCAGTATCCACTTGATTTAGATTGGACAACAGACGAAATGGTCATTGTAATGAAGATGTGGGAAGATCTGGAACGTGCGAATGAAAAAGGGATAAACAATGAAGCTTTTTTGAAGACTTATCAGCAGTTTAAAACTGTTGTCAAATCCATTGGTGAGGAAAAACGATTGGGACGGGAATTTGAAAAAGCTTCCGGTTATTCTTTATATCGTACAGTGCAGCAAGCAAAAAAAAATCCAAACAAAACTTTGAGAATGAACGGGTGA
127759	Dam04_000000021080	34613	36020	r	Pathway modules; Carbohydrate metabolism; Central carbohydrate metabolism!!!Pathway modules; Carbohydrate metabolism; Central carbohydrate metabolism!!!Pathway modules; Carbohydrate metabolism; Central carbohydrate metabolism!!!Pathway modules; Carbohydrate metabolism; Other carbohydrate metabolism!!!Pathway modules; Amino acid metabolism; Branched-chain amino acid metabolism!!!Pathway modules; A…	M00307!!!M00009!!!M00011!!!M00532!!!M00036!!!M00032	dihydrolipoamide dehydrogenase [EC:1.8.1.4]	K00382			Pyruvate oxidation, pyruvate => acetyl-CoA!!!Citrate cycle (TCA cycle, Krebs cycle)!!!Citrate cycle, second carbon oxidation, 2-oxoglutarate => oxaloacetate!!!Photorespiration!!!Leucine degradation, leucine => acetoacetate + acetyl-CoA!!!Lysine degradation, lysine => saccharopine => acetoacetyl-CoA	M00307!!!M00009!!!M00011!!!M00532!!!M00036!!!M00032	ATGGTAGTTGGAGATTTTGCTGTAGAATTAGATACAGTTGTAATTGGTGCGGGACCTGGTGGCTATGTAGCTGCCATCCGCGCTGCTGAAATGGGACAAAAAGTAGCAATCATTGAAAGAGAGTATATTGGCGGTGTTTGTTTGAATGTCGGCTGTATTCCTTCAAAAGCACTGATAGCTGCAGGACACCATTATCAAGAGTCACTAGATTCTGAAATGTTTGGAGTAACTAGTGAAAACGTCAAACTAGATTTTGCAAAAACACAAGAATGGAAAGAAAACAAAGTTGTCCATACGTTGACTTCTGGTGTTGGTTTCCTATTAAAAAAACATAAGGTTGAAACAATCGAAGGAGAAGCGTTCTTCGTAGATGATCACACACTACGCGTCATTCATCCA…
127760	Dam04_000000021080	36027	37671	r	Pathway modules; Carbohydrate metabolism; Central carbohydrate metabolism	M00307	pyruvate dehydrogenase E2 component (dihydrolipoamide acetyltransferase) [EC:2.3.1.12]	K00627			Pyruvate oxidation, pyruvate => acetyl-CoA	M00307	ATGGCTTATCAATTTAAATTGCCGGATATCGGTGAAGGAATCGCAGAAGGTGAAATCGTCAAATGGTTCGTCAAACCAGGAGATACGATCAATGAAGATGATACATTACTAGAAGTTCAAAATGACAAATCAGTAGAAGAAATCCCGTCACCTGTTACAGGAACGGTTAAAAATGTGATTGTTCCAGAAGGTACCGTAGCAAATGTTGGGGATGTATTAGTAGAAATCGATGCACCAGGACACGAAGACAATGAAGGGGACAGTGGTGTAGCCGCAGAATCCCAAACTCCAGCTAAACCGGCTGCTGAACCCACTGTTGATACAGAATCAGCTGGATCGTCAAGCGAAGGAGTCTTCCAATTTAAGTTACCGGATATCGGTGAAGGAATCGCAGAAGGT…
127761	Dam04_000000021080	37695	38673	r									ATGGCACAAAAAACAATGATCCAAGCAATCACAGATGCCTTAGCACTTGAACTAGAAAATGACGAGAATGTCGTTGTTTTTGGTGAAGATGTTGGGAAAAACGGAGGAGTTTTCCGGGCAACTGAAGGATTGCAGGAAAAGTTCGGAGAAGACCGAGTATTCGATACTCCTTTAGCTGAATCTGGAATCGCAGGATTGAGTTTCGGTCTTGCGTTAGAAGGATTTCGTCCAGTTCCTGAAATCCAATTCTTTGGTTTTATTTTCGAAGCAATGGACGAAGTAGTAGCTCAAATGGCTCGTACAAGATATCGAATGAGCGGCACTAGAAATCTACCCATCACAATTCGTTCGCCATTTGGTGGCGGTGTTCATACACCAGAATTGCATTCGGATAATTTA…
127762	Dam04_000000021080	38675	39785	r									ATGGCAAACAAAAAAGCACCGATCGACTTCCAAGCACTGCTAGATGAAGTCAATGCAGATTTCCCAGTATATCAAGCACTTGATCAAGATGGAAACGTAGTTAACAAAGATTTAGTACCTGATTTATCCGATGATGAACTCGTTGAATTAATGACTCATATGGTATGGTCTCGTGTATTAGACCAACGTTCAACAGCGCTGAACCGCCAAGGACGCCTAGGCTTTTTTGCACCAACTGCTGGACAAGAGGCAAGTCAGCTGGCTAGTGCTTACGCATTTGATAAAGAAGATGTTCTTCTTCCAGGTTATCGGGATGTACCTCAACTAGTAAAACATGGTTTACCTTTATCTCAAGCTTTTTTATGGTCTCGAGGACATGCTGCAGGTAATTCTTATCCG…
127763	Dam04_000000021080	39946	40204	f									ATGCCAATCCGCATATTAACAGCATTAGTGAATAAAATCACAATAAGGAAAGCGTTTTATATTTCATCTGCATTTTTTCTATTTTCTAATCAAACTTACAACCATCTGTTTCTATTTAAAAACGTTGGTGTTATACAGTTTTGTTGCAAATATTTATTTTATTTACACATCGTGAACGGACGTACAAATAATGGTTTTTTCTTAGTTTCTTTATATCGTATTCTTTTTCCGAAAAAAAAGAAACAGCTTGAAATTTAA
127764	Dam04_000000021080	40245	41670	r	Signature modules; Gene set; Drug resistance!!!Signature modules; Gene set; Drug resistance	M00700!!!M00702	GntR family transcriptional regulator, regulator for abcA and norABC	K18907			Multidrug resistance, efflux pump AbcA!!!Multidrug resistance, efflux pump NorB	M00700!!!M00702	ATGTGGGAAAAAGTAGAGAAAAAAAAAGGACCGATTTATCGTCAAATTATGGAACAGATTATGAGAGAAATCGAAAACGGAAGGATCAATCCTGGAAGTCAACTTGAATCAGAACGAAAACTAGGGCAACTTTTTGGTGTGAATCGTTCCACCGTTGTCCATGCATTGGAAGAGCTTAGGGAGCTTGGGGTACTAACGAGCAAACGTGGCAGCGGATGGTTTGTTAATCAGACTGAATGGGGGAAATTCGCTGTTCCAAGAATCGATTGGCGGCAAATGATCTCTCCTCGTTATGAGCAGACGGACTGGTATGAGCAAAAAATAAGAGAAGCAAAGCAGATCCAAAAAACATCGTTTCTTGATTTATACGCTAGCGAGATGCCAGATGAGCTTTTGCCG…
127765	Dam04_000000021080	41933	42911	r			GMP reductase [EC:1.7.1.7]	K00364					ATGAAAGTATTTGATTACGAAGATATTCAATTAATTCCTAATAAATGTATCGTAAATAGCCGTTCTGAATGTGATACAACGGTCACATTAGGTAAACATACATTCAAAATGCCAGTAGTGCCTGCCAACATGCAGACGATTATTGATGAAACAATCGCAGAATTCTTAGCGGAAAATGGTTATTTCTATATCATGCATCGGTTTGATGAAGCAGCTCGAATTCCGTTTATCAAAAAAATGAAAAAGCGTGGATTGATTACCTCGATCAGTGTTGGCGTCAAGAAAGAGGAATATTCCTTTATAGAGAAGTTGGCAGAAGAATCGCTAAATCCTGATTATATCACTATCGACATCGCGCATGGACATGCTAACTCAGTTATTGATATGATTCAGCATATT…
127766	Dam04_000000021080	43167	44373	r			putative multiple sugar transport system permease protein	K10547					TTGGAACAGGCAAAAAATCTTACGGATAAAAAAGAGAAAAAACTAAATTTGAAAAGTAGAGCAGCTGATCTTTTTGGTCGCTACAGCATGGTGATCATTTTAGCGGGACTACTTATTGCGTTTCAATTGATGACGGATGGTATTTTCTGGCGTCCATTGAATATAACTAACCTTGTTCTGCAAAATAGCCATATATTAGTACTAGCTGCAGGGATGTTATTAGTTGTGCTCTTAGGTCATGTGGATTTGTCGGTAGGGTCAGTGATGGCGTTTGTTGGTGCAATTGCGGGCATGATGATGGTCAATCGCCAAATGAACCCGTGGATGACAGTTATCGCATGTCTTGCAGTAGGCGGGCTGATCGGCGCATGGCAAGGTTTTTGGGTAGCTTATGCAGGG…
127767	Dam04_000000021080	44374	45901	r			putative multiple sugar transport system ATP-binding protein [EC:7.5.2.-]	K10548					ATGGCGGATTGTATTTTAAAAATGGCAGATATCACCAAAAAATTTTCTGGAATCCGAGCGTTAGATTGCGTGAATCTGATGATTGAACGTGGGGAAATCCATGCATTGTGCGGAGAAAACGGAGCGGGAAAATCAACATTGATGAATGTCTTGAGCGGCTTGTATCCATATGGCTCCTATGACGGGGAAATCTTTTATGATGGAAAGCTGTGTCAATTTAAAGATTTGAAAGATAGTGAAGAAAAAGGCATCGTCATCATTCATCAAGAATTAGCACTAAGTCCTTATCTTTCAATAAAAGAGAATATTTTTCTCGGAAATGAACAAGCAGAAAGAGGCGTGATTGATTGGGAACTGACAGAAAAGAAAACATATGAACTGCTGAATAAAGTCGGTTTG…
127768	Dam04_000000021080	45954	47043	r			putative multiple sugar transport system substrate-binding protein	K10546					ATGAAAAACAAATTTAGAAAGATTGTTGGGACTATCGCTATTTTGACCGCAAGCATTCTATTAAGTGCGTGTGGCAATTCAGGATCTGCAGATGATAGTACGGGGTATGTAGGAATCGCTATGCCGACCAAATCAGCAGAAAGATGGATCGCTGATGGGAACAACATGGTCTCGGAATTAGAAAAACTGGGTTATAAAACAGATCTTCAATATGGAGAAGATAAAGTAGAAAATCAAGTAGCACAAATAGAAAATATGATTACAAAAGGGGTAGATACACTTGTGATTGCTTCTATCGATGGTTCGGCTTTAACTGATGTGTTAGCTAAAGCAAAAGAAGCAGATATCAAGGTGATCGCCTATGATCGTTTACTGATGAATTCAGAAAATGTCGATTAT…
127769	Dam04_000000021080	47262	48279	f			galactofuranose transport system substrate-binding protein	K23508					GTGAAACGTGTTTTATTTTTTTTAGCCCTTGTTGTAATCGCTTACCAAATGATGGGGTGTACACCTAATACAAAGGAAGCACCTGACCCACTAGTCGTTGGTTTTTCGCAATCAGGAACGGAGAGTAGCTGGCGGAAAAAGCATACTGAATCAATTATCACTGCGCTTGAAAAAGAAGATTACCAAGTTCTCTACCGAAATGGCTACATGAATCAGGAACGGCAAATCCAAGATATACGGACGTTCATTGCCTATAAAGTGGATATGATCATTTTTACTCCTTTGCAAGAATCCGGGTGGGACTCTGTATTAAAAGAAGCAAAGCGAGCAGGGATCCCTGTCATACTTGTCGACAGACATATTCAAACGAATGATCCCGAGCTTTTCGTCACCCACATT…
127770	Dam04_000000021080	48292	49744	f			two-component system, sensor histidine kinase YesM [EC:2.7.13.3]	K07718					ATGACAAAAAATTTAAGCATAAAACAGATTTTTGCCCAAGCAAACAAAGCCATGCTTCTATTTGCTGTTATCCCTTTGCTACTGAGCATACTGTTATATTCGCAACAGCTTTTGATTTATCAACAGACGATCGCAAATATCCAAAAAGCAGATGCAATTGCTTTGAAGGTTGATCAAAAAGTTTTGGAAAGTATGTGGGACTTGATTTCTGGCCAAGTAACCGTAGATGAGTTCAATGAGGAAAATATCCTAGAAGAACTTAGGAATGATATTCGAGAGATCAAAAATAATACAAATACACTTAAAGAAATTAGTACGTTAGATGTATCGCTACGTACGATCGATACACTGGAAGATTATCAAAACGAGCTGATCAATAATATCTTGGCAAAAGATTTT…
127771	Dam04_000000021080	49736	51302	f			two-component system, response regulator YesN	K07720					ATGTATAAAGTTTTTATCATCGAAGACGAATACCTCATTCGCAATAACTTGCGGGAACAAATAACTGTCCTTGGTTCTTATTATCCAATCACTTATGTCGGCGAAGCTGGAGATGGTGAGATGGCACTGTCTTCAATTATCGACTTACAGCCCGACATCATTCTGACTGATATCCAAATGCCTTTCATGGACGGGTTGACTTTTTCAAAAGAAGCAAGGAAACTACTTCCTTGGACTCGTCTCATATTTATTAGTGGATTCGACGATTTCGATTATATGAAAGGAGCAATCCAGGTACAGGCAGATGATTATCTGCTTAAACCGATTAAAAGTAGCGAATTGAAACAAGCAATAGAAAAAGCAGTAACTGCTTTAGATTTGCAGCAAAAAGAAACGCAC…
127772	Dam04_000000021080	51434	52349	r									ATGAAAAAAATTCAATTAGGTACTTCTGATCAGAAAGCAGCTGCAGTGATCTTAGGCTGTATGCGTATCAACAATGCGGAAGATCCAGTAAAAGTGATTGAGACAGCTTATGAAAACGGCATTGATTTTTTTGACCATGCAGATATTTATGGAAACGGTGAATGTGAAGAAATCTTTGCAGATGCTCTAGCAAAAACATCAATCAAACGAGAAGATCTTTTTATTCAAACAAAATGTGGAATCGTTCCAGGTGTGATGTTTGATTTTTCTAAAAAACATATCATTGAATCTGTAGAAAAAAGTTTGACCCGTCTGAAAATGGATTATGTGGATGCTTTACTTCTTCATCGTCCAGATACATTGGTAGAACCAGAGGAAGTAGCTGAAGCGTTTGATGAA…
127773	Dam04_000000021080	52470	53745	r	Pathway modules; Nucleotide metabolism; Purine metabolism	M00048	phosphoribosylamine---glycine ligase [EC:6.3.4.13]	K01945			Inosine monophosphate biosynthesis, PRPP + glutamine => IMP	M00048	ATGAACATTTTGGTGATCGGTGCAGGTGGTCGTGAACATGCAATAAGTAAAAAACTTTTAGCCAGTCCGAAGGTGGATACGGTGTATTGTGCGCCAGGAAATCCGGGGATGACAAAAGATGGTATCAATTGTGTCGCTATCAGTGAGCGAGATCATTCAGCGTTAATCCATTTTGTTAAGAAAGAGGCTATTGATTGGAGTATCGTTGGTCCTGAAGTTCCTTTGTTAAATGGGATCGTCGATGATTTTATGGCGGAAGGATTGAAAATCTTCGGTCCGACAAAAGCAGCAGCTCTGATCGAAGGTTCGAAAAGTTTTGCTAAACAATTAATGGATACTTATCAAATCCCGACAGCTAAATCCAGAAGTTTTGAATGTTACGAAAAAGCAGCAGCGTAT…
127774	Dam04_000000021080	53760	55296	r	Pathway modules; Nucleotide metabolism; Purine metabolism	M00048	phosphoribosylaminoimidazolecarboxamide formyltransferase / IMP cyclohydrolase [EC:2.1.2.3 3.5.4.10]	K00602			Inosine monophosphate biosynthesis, PRPP + glutamine => IMP	M00048	ATGACAAGAGCATTGATCAGTGTATCAGATAAAACTGGGATTGTAGCATTCGCCCAAGGTTTGATTGAACAAGGAGTAGAAATCATTTCAACAGGAGGAACAAAGCATGCGTTGGATAAAGCTGGGATCAAAACGCTTTCGATCGAAGAAGTGACAGGGTTTCCTGAAATGATGGATGGCCGTGTCAAAACACTTCATCCTAAAATCCATGGTGGTCTTTTAGGAAGACGCGATCTCCCTAGCCATATGGAGGCAATGGAAACGGAAAATATCCAACCAATCGACTTTGTTTGTGTCAATTTATATCCTTTCAAAGAAACGATTATGAAACCAGATGTCGAAATAGCAGAAGCTATTGAAAACATTGATATCGGTGGTCCTAGTATGCTCCGTAGTGCA…
127775	Dam04_000000021080	55292	55871	r	Pathway modules; Nucleotide metabolism; Purine metabolism	M00048	phosphoribosylglycinamide formyltransferase 1 [EC:2.1.2.2]	K11175			Inosine monophosphate biosynthesis, PRPP + glutamine => IMP	M00048	ATGAGAATCGCTGTTTTTGCTTCTGGAAACGGAAGCAACTTTCAAGCGCTAGCCGATTATCTATCGAAAAAAGGATTGGAATCTTCGATTGACTGGTTGTTTTGTGATCAGCCTGAAGCATATGTTTTGAAACGTGCAACTGCGTTGAGTGTACCGGCAGATTGTTTTTCACCTAAAGAATTTGATTCAAAAAAAGAGTATGAAGAAGCAATTTTGCATAAATTGAAAGAAAAAAAGATCGATTTGATCGTATTAGCTGGATATATGCGAATCATTGGACCGGTATTGCTGAAAAATTATGATAAAAGAATCATCAATATCCATCCGTCTCTTTTACCTGCCTTCCCTGGTTTGCATGGCATACGTGATGCCTTTGAAGCTGGAGTAAAAGAAACGGGT…
127776	Dam04_000000021080	55867	56920	r	Pathway modules; Nucleotide metabolism; Purine metabolism	M00048	phosphoribosylformylglycinamidine cyclo-ligase [EC:6.3.3.1]	K01933			Inosine monophosphate biosynthesis, PRPP + glutamine => IMP	M00048	ATGAATTCAATGGCAAATGCATACGCAAAAGCTGGCGTAGATGTCGAAGCTGGATATGAAGTAGTAGAACGGATCAAGAAGCATGTCAAAAAAACGGAACGTTTAGGTATGATGGGCGCTATAGGAGGATTCGGCGGTTGTTTTGATTTATCGGTCTTTCAATTAAAAGAGCCAGTCCTTGTCTCGGGGACCGATGGCGTGGGGACGAAATTAGCAGTGGCAATCGAAGCAGACAAACACGATACAATCGGGATCGACTGCGTAGCGATGTGTGTCAATGATATCTTAGCACAAGGCGCAGAGCCGTTATATTTCTTAGACTACTTAGCAACGGGGAAAAATGATCCGTTACGTTTGGAAAATGTAGTAAAAGGTGTAGCAGATGGATGTGTTCAAGGA…
127777	Dam04_000000021080	56942	58382	r	Pathway modules; Nucleotide metabolism; Purine metabolism	M00048	amidophosphoribosyltransferase [EC:2.4.2.14]	K00764			Inosine monophosphate biosynthesis, PRPP + glutamine => IMP	M00048	ATGTCTTATGAAGTGAAGAGTTTAAATGAAGAATGCGGGATCTTCGGTGTTTGGGGTCATCCAGACGCCGCTAGTGTGGCATACTTCGGGCTCCATAGTCTTCAGCATCGAGGACAAGAAGGTGCGGGTATCGTGTCCAATGATCGAGGAAAGCTTAAGGGGCATCGAGATTTGGGGCTGCTTTCTGAGGTATTCAAAGATCAAAGAAAATTGCAGCAGTTAACAGGAGAAGCTGCAATCGGACATGTACGTTATGCAACAGCAGGCAATGGAAGTGTGGACAATATTCAGCCTTTTCTATTCAAATTTCATGATCAGTCGATCGGCTTAGCGCATAATGGTAACTTGATCAATGCTCGTTCCCTTAGAAAAGAGTTAGAGGAAAATGGGGCGATCTTC…
127778	Dam04_000000021080	58366	60589	r	Pathway modules; Nucleotide metabolism; Purine metabolism	M00048	phosphoribosylformylglycinamidine synthase subunit PurL [EC:6.3.5.3]	K23269			Inosine monophosphate biosynthesis, PRPP + glutamine => IMP	M00048	ATGAAAACATTGAAAGAACCGACAGCTGAAGAGATCAAGAAAAAAAGAATCTATGCCGAATGGGGATTGACTGATGAAGAATATCGAATGATCGAAGAAGATATCTTAGGAAGAATGCCTAATTATACGGAAACTGGACTGTTTTCTGTTATGTGGAGCGAACATTGTTCCTATAAAAATTCTAAACCGGTTCTACGCAAATTTCCTACTAGTGGACCTCATGTGTTGCAAGGCCCTGGAGAAGGCGCAGGCATCGTCGACATCGGTGATGGACTAGCAGTTGTCTTCAAAGCAGAAAGTCACAATCATCCTTCAGCCGTGGAGCCTTATGAAGGAGCTGCGACAGGAGTTGGCGGAATCATCAGAGATATTTTCAGCATGGGGGCTCGTCCAATTGCG…
127779	Dam04_000000021080	60589	61261	r	Pathway modules; Nucleotide metabolism; Purine metabolism	M00048	phosphoribosylformylglycinamidine synthase subunit PurQ / glutaminase [EC:6.3.5.3 3.5.1.2]	K23265			Inosine monophosphate biosynthesis, PRPP + glutamine => IMP	M00048	ATGAAATTTGCGGTCATCGTTTTTCCAGGTTCAAATTGTGACGCAGATATGTTATGGGCAGTTCGCGAGATCATGGGCGCTGATGCCGAATTTGTACGGCATGATGAGTCCTCTTTAGAAGGATTTGATGGGGTTTTACTGCCGGGAGGATTCTCCTATGGTGACTATTTGAGATGCGGTGCGATTGCTCGGTTTTCTACAATCATGGAAGAAGTGATTCGTTTTGCTGAAGAAGGGAAACCAGTATTCGGTACATGCAATGGATTCCAGATATTGACAGAAGCAGGACTTTTGCCAGGTGTACTGAGACGAAATGAGTCTTTGCATTTTATTTGCAAAACTGTACCATTGAAAGTCAACCCCAAGACGGCCTTTACTTCAGAGTATGAAGCCGACGAA…
127780	Dam04_000000021080	61262	61520	r	Pathway modules; Nucleotide metabolism; Purine metabolism	M00048	phosphoribosylformylglycinamidine synthase subunit PurS [EC:6.3.5.3]	K23264			Inosine monophosphate biosynthesis, PRPP + glutamine => IMP	M00048	ATGATGTATTTCGTAAAAGTATATGTAACCTATAAAGATTCAGTGTTAGATCCTCAAGGGGAGGCAGTAAAAAAAGCAGTCCATCGTATGGGATATGAAACAATCGAAGATATCCGAATAGGAAAATACTTTGAGATACAACTTGCTGATGCAGAAGAACCAATCGATACAGTGATTGAAACGATTTGTGACAAGCTGCTTGCAAATGTAAATATGGAAACATACCGATATGAAATCAAAAAAATGGAGGAAGTATAA
127781	Dam04_000000021080	61516	62245	r	Pathway modules; Nucleotide metabolism; Purine metabolism	M00048	phosphoribosylaminoimidazole-succinocarboxamide synthase [EC:6.3.2.6]	K01923			Inosine monophosphate biosynthesis, PRPP + glutamine => IMP	M00048	ATGGAGAAGAAAGAACTTTTGTATGAAGGAAAAGCCAAAAAAATATATCTTACTTCTGATGAGAACTTGATTTGGATAGAATATTTAGATCAAGCAACTGCGTTGAATGGCGCGAGGAAAGACCAGATAAGTGGAAAAGGAGAATTGAATAATCAAATCACAAGTGCAATTTTCCGTTATCTGACTCAAAGAGGAATAAAAAATCATTTTATTGAACAATTGTCTAAAACCGAACAATTAGCAAAAAAAGTACAAATTATCCCTCTGGAAGTGGTTATCCGAAATATTGCAGCAGGAAGTTTCTCAAAACGTCTAGGTGTTCCCGAAGGTAAAGAATTCATCAAACCAATCATTGAATTCTACTATAAGGATGACCAGTTGGATGATCCATTTATCAAT…
127782	Dam04_000000021080	62500	62878	f									ATGGAAGATGCAATAAAACAAGGTCAGCTTTTTTTATCAGAATTAACAGCTGAAGAACGTTCCTGTCTATATAATGATTTGCTGTCGATCAAAGACGTTTATTTATGCAATAAAGATACTAGTTTTTATACATTCCGAAAAATCCGCCGAGCAACCAAGCGCTGTGCTGAATGCCGTAAAAGGACTTTTCTTTATCAGACAGAACACAAAGGCGAACTTTCAATCAGTCAGATTCATGAACAGAAGCGTTTCAAAAATCATTATCGTATCCAGATCTTATTCAATGGACAAGAGATGGAATACGCTTTTCTCGAAAACTTGCTGCAACATCTCCATAACCAGCATTTTAGTTATAATAGCCAAGCCATTTACGCTTAA
127783	Dam04_000000021080	63057	64353	r	Pathway modules; Nucleotide metabolism; Purine metabolism!!!Pathway modules; Nucleotide metabolism; Purine metabolism	M00048!!!M00049	adenylosuccinate lyase [EC:4.3.2.2]	K01756			Inosine monophosphate biosynthesis, PRPP + glutamine => IMP!!!Adenine ribonucleotide biosynthesis, IMP => ADP,ATP	M00048!!!M00049	ATGTTAGAACGTTATACACGCCCTGAAATGGGGAATATCTGGACGGAAGAGAACAAATACCGTGCGTGGCTCGAAGTCGAGATTTTAGCAGATGAAGCTTGGGCAGAACTTGGTGAAATCCCGCAAGAAGATGTGAAAAAAATTCGTGAGCATGCATCATTTGATATCGATCGGATCTTGGAAATCGAAAAATTAACACGCCATGATGTCGTTGCGTTTACACGAGCGGTTTCTGAAACATTGGGAGAAGAAAGAAAATGGGTCCATTATGGTCTAACAAGTACGGATGTCGTAGATACTGCTTATGGCTATCTCATCAAGCAAGCAAATGATATTTTACGGGAAGACTTGAAACGTTTTACGGAAATCATTGGCGAAAAAGCAAAAGAACACAAATAT…
127784	Dam04_000000021080	64365	65499	r	Pathway modules; Nucleotide metabolism; Purine metabolism	M00048	5-(carboxyamino)imidazole ribonucleotide synthase [EC:6.3.4.18]	K01589			Inosine monophosphate biosynthesis, PRPP + glutamine => IMP	M00048	GTGATCAACTTGGTTAAACCTTTGTTGCCTGGTTCAACGATCGGGATCGTCGGTGGCGGTCAATTAGGTCGTATGATGGCGATTAGTGCAAAAGAAATGGGCTTTAAAGTAGGTGTGCTGGATCCTGTGAGCGATTGTCCAGCCGCACAAGTTGCAGATTGGCACATTGAAAGTGTCTATGATGACACCTTTGCGCTGAAAGAGCTTGCCAGAAGAACAGATGTCATTACCTATGAATTCGAAAACGTCAGTGTAGAGGCGTTAAATGCGATTTTACCCATGTCATTTATTCCTCAAGGGACAGACTTGCTTGCGATTACGCAAGACCGCCTGTTAGAAAAATCTTTTTTGGAAACGAACAACATCGTGATTGCTCCTTATGCAACGATCGTCAGTCCG…
127785	Dam04_000000021080	65482	66001	r	Pathway modules; Nucleotide metabolism; Purine metabolism	M00048	5-(carboxyamino)imidazole ribonucleotide mutase [EC:5.4.99.18]	K01588			Inosine monophosphate biosynthesis, PRPP + glutamine => IMP	M00048	ATGAATGTAGAAAAACTGGGAGGAAAAACAATGACAGCAAAAATCTCTGTGATTATGGGGAGTACTTCAGATTGGGAAACAATGAAAGAAGCATGTCAAATATTGGAAGAATTCGGTGTGTCTTATGAAAAAAAGGTCGTTTCTGCTCATCGAACCCCAGATTTGATGTTTGAATATGCACAAAACGCTCGAAAAAAAGGAATCAAAATCATTATTGCAGGAGCAGGGGGAGCCGCGCATCTGCCGGGTATGGTCGCATCAAAAACAACTTTGCCGGTTATCGGTGTACCGGTCCAATCACGAACATTAAATGGTTTGGATTCGCTTCTTTCGATTGTCCAAATGCCTGGAGGAGTACCTGTAGCTACTACAGCAATCGGAAAAGCGGGAGCAATTAAT…
127786	Dam04_000000021080	66263	67571	r			xanthine permease	K16169					GTGGAAAAAGAAACACAAAATGGAAAAGCTGCGGTTTTAGGGCTGCAGCATCTGCTAGCGATGTATGCAGGAGCAGTAGCGGTGCCTCTTTTGATCGGTACAGGACTAGGCTTTAATCAAGAACAGATGACTTATTTGATTTCAATTGATATCTTTATGTGTGGATTAGCGACATTATTGCAATTGACAGTTAACCGATTTTTCGGAATTGGCTTGCCTGTCGTTTTAGGATGTGCGATCCAAGCAGTAGCTCCACTGATCTTGATCGGAACCAATGAAGGAGTAGGAGCTATCTACGGATCTATTATCGCTTCTGGGATCTTTGTTGTGTTAGTTTCTGGTGTCTTTTCTAAAATTAAAAAACTATTCCCTCCTATAGTAACAGGAACGGTTATCACC…
127787	Dam04_000000021080	67573	68155	r			xanthine phosphoribosyltransferase [EC:2.4.2.22]	K03816					GTGAAAGAATTAGTTGAACGTATTCAAAAAGACGGACGTATATTAGGCGAGGGCGTATTAAAAGTCGACAGCTTCGTCACTCACCAAGTAGACCCTGTATTGATGGAACAAATGGGAAAACGGTTTGCAGAAGTATTTAAAGAACAAGGAATCACGAAAGTTGTGACCATTGAAGCTTCTGGGATCGCACCAGCTTTATTTGCTGCAAGAGAATTAGATGTTCCAATGATCTTCGCTAGAAAAGCAAAAAGTTTGACGATGGATGAAGAATTATTGACAGCTTCTGTTTATTCTTTTACGAAACAAGTGACAAGTACGATTTCTATTTCTCGTAAATTTTTATCTTCAGAAGACAAAGTATTGATTATCGACGATTTCTTGGCAAACGGACAAGCGGCA…
127788	Dam04_000000021080	68225	68468	r									GTGTTAGACTGTTTTCAATATTTGAAACAACATTTTTTATTCAAATATGGCAAACTGCCTTCACGTGCAAAACAGTTGCAAGAAAATGAATTTACACTATTATTAGTTTTACATACCTACTTATATATCGTCATAATATGGATGACAGTTTCTAGCCAGTACCGTAAATGCTGGACTATAAGTAAAAGATTGGCTATTTCACCCTTCTTTTCTTATGATAAAGTGGAGGGTGTTTTTCTTTAA
127789	Dam04_000000021080	68726	70019	r									ATGAAGAAAAAATATGTACAAGTCGGACTTGGTGGGAGAGCGCGTTTTTTTTATGAGGCAATTGCCTCTACGTATCATCAAACTTGTGAACTAGTCGGTTTTTGTGATGTATCTCAAACAAGGATGGATTATGCAAATCGGATACTTGTGAACAAGTATGGACAGAAAAAAGTAAAGACATGTATGCCATCACAATTTGAGCAACTACTGGATGACGTACGGCCGGCTGAAGTCATTATTACGTCAGTAGATCGAACGCATCATGATTATATCATTCGTGCAATGAAAAAAGGATATGATGTTATTTGCGAAAAACCTCTGACTATCGATGAGGAAAAAGCTCAAGAAATAATAACGGTCCAAAAACAGACGGGAAGAAGCCTGCGAGTCACTTTTAAT…
127790	Dam04_000000021080	70015	70639	r									ATGAAAAAGCCAATAGAAGAGATGTTTCTTTACAAGCTCAACTACTATGTCTGTCGGATTTTTTTAACCAGTCTTATCAGTAATGCTCTTTTCGCTTTAGTTCTAGGATGTTTGTTCACTTTAGGATTAGTGCTGTCTGCTCGTGTTGTCTATCTGATTTATTTTTTGATGATGTATCCTTCTTATTATCTATCTGTCCATTACTTGGCAGAAAAAAAGGTATGTTGGAGGAAAGGAAAAATCAAACGGATGTGTTTCATCATTACGTTGTTTCAGCTGTTTGTCATTATTTTTGCAGTTGATTGGTATTTATTAGTGGGAAAGATTGGAGCTTGGTATCTGATTCCTTTTCTATTGTGTCTGTTGCTTTTTGTATCCCATAGTTTTTTTAGTACGCTA…
127791	Dam04_000000021080	70641	71478	r			multiple sugar transport system permease protein	K02026					ATGAATAATACAGTAACGAAATGGTTTCAATACGGTTTTATTTTGCTATTAGGTCTAGTCATGATTTATCCGGTCTTATGGATGATCGCAGGTTCTTTTAAAACGGATCAAGAGATTATGAGTGGTTCGCTGAATTTGATTCCAGAGACTTTTCAATGGGAAAATTACGCAAAAGGATGGGCGGGGTTTGCTGGAATTTCATTTTTTACTTTCTTTAGGAATTCGTTTGTCATCTCTGCAGTTTCGACGATAGGGACAGTTCTGAGCTCGACTTGTATTGCTTACGCATTATCGAGAATCGATTTCAAAGGAAAAAGATTCTGGTTCGTCGTCATGTTAGTAACGATGATGATTCCTGCACAAGTGATTTTGATTCCGCAGTTTATTATTTACAATCGG…
127792	Dam04_000000021080	71494	72382	r			multiple sugar transport system permease protein	K02025					ATGAAAAAAGAAAAACTAAAACGGTTCTTGGATCAAGACAATGTGGTCGGTTACGTATTTGCTTCTCCATTCATCCTAGGATTTCTATTGATAACAGTGATACCGATGATCTTGTCACTTTATTATTCGTTCACCGATTATCGTTTGGGAAATCCAGTCTCATGGATCGGCTTGGATAATTATATAAAGATGCTGAGTGATGCCCGTTTTTTGAACTCCATCCGAGTCACTTTTCTCTATGTATTTGCATCTGTACCTGTGAAACTGATCTTTGGTCTATTGATTGCTTATCTTTTAACGAGGAATATCAAAGGAACGACTTTCTTTCGTTCTTTGTATTATGTGCCTAGTTTGATCGGTGGCAGTATTTCTATCGCTCTAGTTTGGCGGGAGTTGTTT…
127793	Dam04_000000021080	72397	73681	r									ATGAAGAAAAGAATGAGAATCATCTTAGCTTTAAGTGTTATGTTATTCTTCTTGACGGCTTGTGGGCAAGAAGATGACAAAAAAATCACGCTGAACATGGCTTGGTGGGGTTCGCAAGTCCGACACGATGCAACAGTAAAAGTAATCGAGCTTTATGAAGAAAAAAATCCCCATGTGACGATCGATTATGAATTTTATGATTATGAAGGATATTACACAAAATTAGGTACACTAGCAGCATCAGATGATATCTGGGACATTTTCCAACTGAACAATCAATTTCCTCAATACATCAATCAGATTGAACCATTAGATGAATATGTGGAGCAAGGGATAATTGATATTTCTAATGCAGATGAATCCTATTTAGCAACGACGACTTACGACGGGCAATTAGTT…
127794	Dam04_000000021080	74363	75047	r									ATGGCAGAACAATTTACGCCAGAAATCATGACGGAATTGAGAAAAGATATCGTAAGAGTACCGGAAATCATTTTAGAAGCAAGCGGGATCAAGATATTTGGAAAATTGATCCGTTCGATCATCTTTACTACGGATATTGCGATCATACGTAATACAAATGCGAATGCAGTAATTGCTGTGTATCCTTTTACACCTCATCCAGCGATTACTAAAAGCATTATTGAGGCAGCTGACATTCCAGTTTTCTCCGGTGTAGGTGGTGGTTTGACACAAGGTGCTCGTTCTTCCTACATGAGCATGTTCGCAGAAGCGCAAGGTTCGTTAGGGGTCGTTTTGAACGGTCCTACGCCTTTAGAGACAGTAAAAGAAGTTTGTCGAGTAGTTGATATTCCAGTTATC…
127795	Dam04_000000021080	75064	75682	r			peptidoglycan hydrolase FlgJ	K02395					ATGGCGAAAAAAAAGTGGAAAAAGCAAAAGCGCAAGAATATCCGTTGGCCAGCAGTGGTTGCCGGTGTAGCAGTGATACTCTTAGCCTTTGTTTTTTCCTTGAAGAATCTGTCTTCTCCTTTTACTGATAATCAGCAAGAAAATGAAGCGCAATCCCATCAGCAATTTATTGAACGGCTTGTTCCGCATGCCCAAGAACTACAAGATGGTTATGGAGTGCTTCCTAGTATCATTTTAGGACAAGCTATATTAGAATCAAATTGGGGAAAAAGTACCTTGGCTAGCAAATACAATAATCTTTTCGGGATCAAGGCTTATGGGGATCAGAAGAAAGTAAGCCTGGAAACAAAGGAATTTGTTAACGAAGAATGGATAACTATCCAAGGAGACTTCAAAGTG…
127796	Dam04_000000021080	75691	76552	r	Signature modules; Gene set; Drug resistance	M00651	zinc D-Ala-D-Ala carboxypeptidase [EC:3.4.17.14]	K07260			Vancomycin resistance, D-Ala-D-Lac type	M00651	ATGGGGAACGTGAAGAACAACGAAAGGATTTTTCAAGTGAATAAATTTTTAGGATTTGGAGCAGTTGTGATTATGATCGCAGCAATGGGCTATGTTATTTTTAGCGATGATGATTCGCATGTTCAAGCCGGCAATCAAGCAGTCGAACGAACAAGCACCAAAACAACTGCTAGTAAAGAAAAGAACAGTCAAACAACCAGCAGCAAGGTAAAGGACAAAGAAACAAAAGATCGTACGTCCAAACAATTGCCAGATGTTAAAACAGACGATTGGAAGCTAGTTTTGGTTGGTCCAGATCACAAATTAGAAAAAGAAATCGATGAGTCTACTCAATTGGCATCATTAAGTAACGGATACTTGATCGACAAACGCATTGCTCCAGAATATGAAGCATTTGCC…
127797	Dam04_000000021080	76508	77069	r									GTGCATCAAGTATATATTGATCTTATTATGAGTGTATTATTAGAACAGTTTGAAACTGAAAAAAATTTTTTAGATGAATACTTGCTGATCAGTCCAGAACAATGGCAAAAATGGAAAGATGGCGAGAAAAATCTGCCATCTGAAGCGATGCAGAAAGTAAAAAATCTTTTCACTGATTATGAATGGATGCTAACGCAAAAGATTTTGCGTCAAACGATTATTTTTCCCGAAAAACGAAACGTTGCCGTTGCAGAGTACAAGCAAATCAAAACACGCATCGCGCAAAAATGGCTTAGCAGCAAAGCAGCAAAAGTCGAGCTGATCCCTTTGAAAAATAATCAGCAGGCTGGTAGATACCTTGACTTGAAAGTAAGTATTCAATATGATGAATGGGGCTAT…
127798	Dam04_000000021080	77242	78199	f									ATGAAAAAATATCAATGGGGAATCGTTGGTCTTGGTACCATCGCACATGAGTTTGCCGAAAGCTTCAATCAAGAGACGAGCGAACTAACAGCAGTTGCTTCCAGAACTTCAGAAAAAGCGGAAAACTTCGCTCACCGTTACAATATTCCAAAAGCTTACGGAAGCTATCAAGAAATGTTAGACGATGCTGAAATCGACATCGTGTACATTGCTGTACCAAATAGACAGCATATCGACCATATCTTGGCAGCATTGGAAGCAGGCAAACACGTTCTATGTGAAAAAGCCATCACGATGAATAAAAAAGAACTGGCTGACGCTATGCGCTTAGCAGAAGAAAAGAATTTGATCTTAGCAGAAGCGATGACAATCTTCAACATGCCACTTTATCAGCAGTTA…
127799	Dam04_000000021080	78503	79460	r									ATGCGTATAGGAATGCGAACAGTCAAAACAGTGATCAGTGTCTTCTTTTCGATGGTCACAGCGGGTAGCTTATCGCTGTTGTATTGGCCAGCTGCAGGGATCATTGCATTATTAAGTGTAGGAAATACCAAGCGCTCTACATTGCGTACGGGCATGAATCGAATCGCAGCCTTTATATTAGCTACGGCAACAGCACTGTTCAGTTTTTTTGCTGTTGGGTATACTATTTTTGGCTTCAGTCTTTTTTTATTCCTGTTCATCCCGCTTGCCTCTCGCTTCAAATTAACCGAAGGGATAGTAGTAAATTCGGTTTTGGTCACTCATTATTTAGTGGAGGAAAACATGTCTTGGCAGCTGATCGGCAATGAAGCGGGATTAATGGCGATTGGATTAGTATTT…
127800	Dam04_000000021080	79563	80166	f									ATGCAATTTGGCCGTTTTCGACTAGGTATGCGTACGATCAAAAGTGCCTTAGCTGTTTTTTTATGTATCTTGTTTTTTCATTTGACTCAACGAGGAATCCCGATGATTGCTGCATTATCTGCTGTTTTTTCTTTGCGTCAGGACTTGACTACAACCGTTTCTTTTGGAAAGTCTAGGATCATCGGCAATACATTAGGTGGTACATTAGCTATCATTTATTTTTTTGTCAAAAGCTATTTTCACAATGATTTTTTGGTAGAATTGATCTTGCTTCCTATTCTAGTTATTATTGTGATCGTCGTGTCAGATGGTATTAACAATAATTCCGGTATCATTTCCGCAATCGCTACGTTGTTGCTGATTGCGTTGAGCATCCCTCAAGGCGAATCCGCTTTGTAT…
127801	Dam04_000000021080	80253	81753	r			flotillin	K07192					ATGGAAATACCAGTTGTTTTTATCGCGATCGCAATCGCAGCTTTGATTTTACTGATGTTGCTGATCGTCTTTGTAGCGAAGTACCAGACAGCAAAACCGGATGAAGCGTTGATCATCAGTGGAAGTTATTTAGGAAGCAAAAATGTGCACATTGATGAAAGCAATAACAAAATCAAAATTGTGCGTGGAGGTGGCGCATTCGTCTTGCCAGTTTTTCAACGTTCGAATCGGATCAGTCTATTATCGAGTAAATTGGACGTCTCCACCCCTGAAGTGTATACGGAACAAGGCGTACCAGTGATGTGTGATGGTACTTCGATCATCAAAATCGGTTCATCTGTAGAAGAGATTGCTACAGCAGCAGAACAGTTTTTAGGCAAGACAAGAGAAGAACTGGAA…
127802	Dam04_000000021080	81768	82326	r									ATGATAGACGTAGAAATGGAAGGAGGCGTGTATATGATAGGGGGAATCGCACTTGAGACGATTTATTGGTATACATTGCTGATTTGTGCAGGATTGGCAGTCCTATTGATTATTTTTGGAGATGTATTCGATTTTGATGGCCCGCTTGATCCGATGCTTATTATCCCTTGGTTAACTTTCACAAGCTTATTTGGTTTTCTAGGTGAGCGTTTAACAGATCAATCATCTTTATTTTTATTTATTGCTAGTGGAGGCATATCGATAGTGTTGGTATTTTTGCTTAATTTCTATATATTGATGCCGATGAAACATGCCGAATCAACGATGTCGTCTTCTGAAAAAACTCTGGAAGGACAAGTAGCTGTTGTGATCACACCGATCCCTGTACGAGGTATGGGA…
127803	Dam04_000000021080	82467	84117	f									ATGTTTCCTTTTTTTAAGAAAAAACCATTAAAGCTCCAGAACACGATCATCCTTGTCGTTTGTTTCTCCACATTCGTTTCTTTGATTGTTTCTGCCATATTGATCAGGAATTTTATTCTTTCGATGAACCGATCTAGTGTGTCAGATAAAATCTCTAGCATTGCTAAAATCGTTGCCAATGATAAACTCATCCAAAAAAAGCTGCAGACTGGTGACCCGACACATGCGATTCAAGGAATAACAAATGAAATCATGATTGCATCGAATTTAGATTTTATCGTTGTCATGGACCCTGAAGGCATTCGATATTCTCACGCAGACCCAAGTTACATCGGTCTTCCTTTCTCAAGTCATGAAGATGTGAAAAAAGTGATTGGAGGACAAGAATTTTTCTCTGAA…
127804	Dam04_000000021080	84085	84802	f									ATGATGACAAATGTCCTGATAATCGAAGATGATCCAATGGTTGCAGAATTGAATCGTACTTTTGTGGAAAGCATCCCTAATATGAACGTAATCGAAAGTTTCAGAAATGTAGAAGAAGGAAAAAAATATTTCAGACAAAAAAACGCAGATCTGCTGCTGCTTGATGTATACATGCCTGGCGAAAGTGGTATCCATTTTTTATCTTGGCTTAGACAGCAAGGAAATGATATCCCAGTGATTTTGATCACTGCTGCAGATGATATCGAAACCATAAAGAATGTGATCCGCTACGGTGCCTTAGATTATTTGATCAAACCGTTCACTTTGCAACGTTTTCAGCTGGCGATCGAAAAGTATCTTGCTTTCTCTCAGACAATCCAAACGACTGAAAAAGCCGAT…
127805	Dam04_000000021080	84903	85923	r			D-lactate dehydrogenase [EC:1.1.1.28]	K03778					ATGAGAATCGCATGTTACGGTGTTCGTCCGAACGAGATAGATTTTTTTGAAAAATTGAATATTTACCATTATGATCTCAGTCTTTATGAAGAACTGTTGACACATGACAATATCGTGTCAGCAAAGGACCATGATGCTGTATTGTTGAGGGGAAATTGTATAGCAGATGAGACCAATCTTGCAAAAATGCAGGAATATGGGATTCGTTATGTTTTTACACGGACTGTGGGAGTCAATCATATCGATCTACAAGCGGCAGCTGATTTTGGTATGACAGTAGCCCGTGTACCATCGTATTCGCCAAATGCGATAGCAGAGTTATCTTTGACTTTTGCCATGATGCTTTTGAGAAATACTGCGTATACGACGATCCGAACATCTTTCAAAGATTTTCGAGTG…
127806	Dam04_000000021080	85941	87000	r			malate permease and related proteins	K24180					ATGAACTTATTTGACATTTTTCGATCGACTTTGACAGATATGTCGATTGTCAGTGCAATCACTTCAACAGTTTTTATTATATTATTAGGGTTTGTTTGTAGAAAAAAGGGGATTTTTTCTGAATCTGTTGGAAAAATTCTATCGAAAGTCGTCTTAACAGTGGCTTTGCCAGCACTGGCATTTCGAGCTTTCATGCAAGATATCAATACAGAATTACTGATGCAAGGAATCAATGTCTTGATTTGGGGATTAGTTATTTATATTATTCTTATTCTAGTTTCAAAACCTTTTTTCTTAAGCTATAAAGGGGATAAGCAAACAACGTTGCGTGTCCTGACGATCTTTGGTTCTACGACCTTTTTCGGAACGCCTATCGTCAGTGCGATTTATGGTCCTGTC…
127807	Dam04_000000021080	87221	88370	r			N-acetylglucosamine-6-phosphate deacetylase [EC:3.5.1.25]	K01443					ATGAGAACTTTTATCTATGCTGACAAATTCTTTTTAGCGTCAGGTGTCAAACATGCAGGCTATCTTGAAATTACCGATGGACTTTTTGGTGAATACACCAAAGAACTACCTGAGGGAGAAGTCAACATCATTGACCAAAGCGGCAAATGGATTGCTCCTGGTTTGGTAGATACACATATTCACGGCTATATGAATCATGATGTAATGGATAATGATGCAGAAGGCATCAAAGTGATGTCTGAAGGTCTGTTATCTTGTGGAGTGACTTCATTTTTACCAACAACATTGACGTCAAGCAAAGAACGTTTAAAAGATGTAGCTGAGACAATCGGCAAAATGTATCAGGAAGCACCAGGAGCTAAAATCAAAGGAATCTATTTTGAAGGTCCTTTCTTCACA…
127808	Dam04_000000021080	88445	89282	r			HTH-type transcriptional regulator, pleiotropic regulator of extracellular virulence genes	K20391					ATGGAAACGTTAATCGAGTCCTTTGGAACGATCATTAAAGAGATTCGAAAAGAACAAAAAATGACGCAAAAAATGCTTTCGCAAGATATTTGTTCACAAAGTGTATTAAGTCGGATCGAAAATAATGAGGAACTGCCGAATGTATTGGTGATGATGCAGATTTGTCAACGGCTAGGGGTAACGATTGATCATGTGATGAATCTCTCTCGAAAAACTACTCGGACAAACGATAAATTATTTGAACTGTTGGATAGTTGTTTCCAAAAACGTGATTATCGGAAGTTAGAACAAGTACTAAAATCTTCTGATATTTCTGAAAATCTGTATCAAGCAACTGACTTTCAACGCTATTATTATTATTTCGGTGTTTGCGAATTCACGTTGCGTCAAAATATCTCT…
127809	Dam04_000000021080	89465	90686	r			alanine-synthesizing transaminase [EC:2.6.1.66 2.6.1.2]	K14260					GTGATGAGAGAATTTGAAAAATCCAACAAATTAGAAGGTGTCAGTTACGATGTTCGCGGTCCCGTTCTAGAAGAAGCGGAGCGGATGCAAGAAGAGGGCATTAGTATTTTAAAATTGAACACGGGAAATCCCGCACCTTTTGGATTTGAAGCACCAAACGAAGTCATTCGTGATTTGATCATGAATGCCCGTGACTCAGAAGGCTACTCAGATTCCAAGGGGATCTTTTCTGCTAGAAAAGCAATTGAGCAATATTGCCAACTGAAACATTTTCCGAATGTGACGATCAATGATATCTACACCGGCAACGGAGTGAGCGAATTGATCACGATGTGTATGCAGGGGTTGCTGGACAATGGAGATGAAGTACTGGTTCCAATGCCGGACTATCCGTTGTGG…
127810	Dam04_000000021080	90831	90993	r									ATGGAGAAATATGACGGAGAATTTTCAGGACTGGGAATGATCTTAGGTGTATTGATTGGACTTGCATTCGGACGTTTTTTGCTTGGTTTTATGCTAGGAATCATTTGTGGAATTGCAATGGATTGGGCAGCGAATCTATGGAATGACTATCATGACAATTAA
127811	Dam04_000000021080	91388	92759	r									ATGAACAAACATAATAGAAAAATAACGAATAACAAAGAACTGATCTTGTTACTAATAGGGATTTGGGGTATCTTTTTACTCTTTAATATGTATATGCCGACTATGAGAGCGGATGACGTAGTTTATGCAAGTAGATTAGATGAACTTGGCTATTTGGGTGCTTCGATAGAACATTATAAGACATGGAGTTCAAGAATTATTATAGAACTATTCTTAATGTTCTTTTCTAAACACTTTATGCTATGGAAATTATTAAATTCTACGATTATGTTAGGAATTGTAGTATTACTTTGCAAGTATGTTTTTGAGAAAATAAATGTTAAAAATTTATTATTGGTTTGCTCTATATACTGTTTAATACCATTGACAGTAATGGGGGAAACCGGTTGGAGAGCAACC…
127812	Dam04_000000021080	92958	93201	f									ATGCAGAATTCGTCGAATAAACTGCCAAAGACATACAATCATATTGCTTTTAAAATTGACGAACAAGATATAGATTCGTTTGTCTCAAAAATCCAAATGTTAGGTTTAACTGTCGAACCAGGACGTTCTCGTGTGAAAGGCGAGGCTTCTTCAATTTACTTTTACGACTATGATAATCACCTCTTCGAGTTACATACCGGTACTCTCCAGGAACGTTTAAAATCCTACAATTCCACTACCTGA
127813	Dam04_000000021080	93472	93763	r									ATGGAGAAAAAATATGGAACAGTAGATAAGATCCGTACTTTGCAAGTTAGTGCCAGACCGTTGATCCGTTTCAGTTTAAATGGGGTCAATTGTTTGATTGCTTCCCATAGTTTGAACTTCCTAGCTGAAGTAGACGAAGGGATGAAGTTAGTCGTTACAGGTTATTATAATAATAGAAAGCAATTTGTTGTGAGATCCTATCATGTGTTAGGGAAACCCAAAATTGTGGTAGAATATGAGAAAAGTCTATACCCAAGAAAAAAGGTCCGACAAGATGAAAGAATAAACTAG
127814	Dam04_000000021080	93970	94663	r									ATGAAAAAGAAATTTATTACTGGTGGGATTGTCGTTGCATTTCTATGTCTAATTGGCTACACAGGCACGCGGTACGCAAATGAAATTATTTTGTGGGGTGGAGAGACAGATATTGATACAATCAATGAGAATCTGACACAGCTTGATCATACATTGACAGATAAAGAGCAAGCGATTACAGATCTTACCGCTCGACTAGCACAAAAAGAACAGACATTGCAAGATTCAAAGGCAGATGTCCAAGAATACCAAACAAAAGTAAATGAATTAGAAAACCAAAAAAATCAATCGGCAGCAGAAAAACAAAACTTAGAAAGTCAATTAGTCAGCAAGGATGCACAACTACAAAGCAAACAAAATGAAATCAATGTCAAACTAGATGAGATCAACCAAAAAAAT…
127940	Dam04_000000021105	494	2108	r									ATGAAAGTTGTTGTCATTGGCGGTGTAGCTGGCGGTCCTTCATTTGCCACTCGTTTCCGTCGATTGAATGAAGCGCACGAAATCATTATCTATGAACGCGGAGAAAATATTTCTTATGCAAGTTGTGCTTTGCCTTATTATTTAGGAGGTGTGATCACTGACCGTGACTCGCTGATCGAACGTACACCAGAAATATTGAAAACAAAAAACAACATCGATGTCTTTACTAAACACGAAGTAACAGCAATCGATCCTTCTACTAAGCGATTAACAGTTAAAGACCTATCCACAAATGAAGAAACAAAAACAGATTACGATAAGTTGATCATCTCTTCTGGTGCTAGACCAGATTATCCGGATATTCCCGGAGTTTTTGAAGCAGAAAACGGCTTTGTCCTC…
127941	Dam04_000000021105	2301	4236	r			ATP-binding cassette, subfamily F, member 3	K06158					ATGATATTATTACAAGCCAATCAGATTGCTCGCCATTTTGGTGCAGAAGTCTTATTTGAAAACATACATTTAGAAATCAGTACAGGCGCTCGTGTCGCTTTAGTTGGTAGAAATGGCGCTGGAAAATCGACTTTATTGAAGATCATTGCTGGAATTGAAGCACCTGATGAAGGAAAGATCGCTAAAAATAAAACAGCGACTCTCGGATACCTCGCTCAGGACACAGGACTTGATTCCAATGAAACAGTTTGGAACGAGATGCTGAAAGCTTTTGAACAAGTTAGACAAATGGAAGAGCGGATGCGCGAGCTAGAGATTTTCATTAGCGAAGGTACGCCAGACACACCTGCATATACTTCTTATTTAAAAGAATACGACCGGCTGCAACACGATTTTTCA…
127942	Dam04_000000021105	4461	5118	f			redox-sensing transcriptional repressor	K01926					GTGAAAGATCATATTATTCCAAAGGCGACAGCTAAAAGACTGCCTTTGTATTATCGCTATTTAAGGATTTTAAATAATGCTGGAAAGAAAAAAGTGTCTTCAACTGAATTAAGTGAAGCCGTTCAAGTAGATAGTGCAACGATCCGTCGAGATTTTTCTTATTTTGGCGAATTAGGAAAACGTGGGTATGGTTATGATGTAGAAGATCTTATGCACTTTTTTGCAAAGACATTAAACGACGATCAATTGACAAATGTTGCGCTGATCGGTGTAGGGAACTTGGGAAGTGCTTTACTAAAATACAAATTCCATCAAAGTAATAGCATACGTATCAGTTGTGCTTTTGATGTGAATGAGGAAATCGTTGGGCGCATCGTAGACGGTATCCCCGTTTATCCA…
127943	Dam04_000000021105	5191	5545	r									ATGAAACAAACCACTAACTTGACTGAAGTTCAAGACATACTGCAACAATCATCCGTTGTCGTCGTTTATCTTTCGATGCCTAATTGCAGTGTTTGTCACGCTGTTCGTCCACGACTAGAAGAACTGCTCACACATTATGATATTCCGGCACTTCATTTGGATGCATTTGAAACACCAGAAGTAGCTAGTAAATTTGAAGTGCTGACTGCGCCAGTTGTCCTGATTTTTCATCAAGGAAAAGAAGTCTTTCGGCAAGCACGGTTCATCGACTTTAAAAAAATCCGTTATCTACTAGATGAACTGACAGCAGAAGATGATTCCCTTTCTTATGAAGAAATCTTCCGAACAAAATAA
127944	Dam04_000000021105	5737	6667	f			uncharacterized protein	K07089					ATGTTTTCTTTTATTCCAAATTCGGTTTTGCAGATGAGTACGATTTTCTTATCGATCGTTATTGAAGCATTACCTTTCGTATTATTAGGCTGTCTTATCTCAGGCGCCTTACAAGTATTTTTGACCCCAGAACGTGTGAAGAGATGGCTTCCTGAAAATCGTATATTCTCTATTTTTACTGGTTCGATCTTAGGATTTTTCTTTCCTTCATGTGAATGCGGCATCGTACCGATCGTTCATCAATTTGTTAAAAAAGGCGTACCAGTTCACACAGCGTTTGCTTTTATGCTGACTGCTCCGATCATCAATCCAATCGTGATTTTTTCCACTTTTATCGCATTTGGCAATTCTTGGCAGATGGCAAGCTGGCGGGTGATAGGCAGCTTTTTTGTTGCCCTT…
127945	Dam04_000000021105	6677	7514	f			putative membrane protein	K08986					ATGCTGCGGTTTTTGATTTTATCTGGGTATTTCGAATTGATGATGTACTTGCAAGTTTCTGGCAAACTCGATCAATATATCAATGTCCATTATCGCTACTTAGCTATTCTTTCAATGATTTTATCTGCTCTTTTGGCTTTAGTTCAGCTGTATTTGTGGGTCAAAAACGGAAAAGCAGAGGAAAAGGCACACGAGCACGATCATGACCATGGGTTGTCAAAACCTTATCAACGTGGAATCGCTTATGTACTGCTAGCTTTGCCAGTAATCGTGGGGACGTTGTTTCCAACAGTTAGTCTCGACACTACGATCGTAGAAGCCAAAGGATTTAATTTCCCAGTAAGTAAAGAATCAGTAGGGGATCCGGAGATGCAGACACAATACTTAAAGCCGGATACC…
127946	Dam04_000000021105	7698	8538	f									ATGTATGTTGAAAAGTTGTATGAAATGATTTTGATAGTAAAATATCGAGTGGAGGTACTTTTTATGGTAACGCGTATATTTATTTTGGATGATAGTTTGGTTTTTGAAAAAATGCTAGTAGAAATTTTGGAAGAATCCAGAATTTTATTAAGTCCTTGGAAATTTGAGATCGTTCAGGGATTGAACGTTATACAATTTGTTGAATTCATTAAAAATAATGAAATCTATTCCTCAGATATTTTTTTCCTAGACATCGATTTGAACGCCTATTATAGCGGTATCGAACTAGGCGAAATGCTTAGAGAAAAGAATGAAAAGTGTAAAATTGTTTATCTAACGTCTCATCCGAATAAAGCAATAACTGTTATTAATCGAAAGATTACGCCTAGTGGTTATTTG…
127947	Dam04_000000021105	8713	9457	f			ABC-2 type transport system ATP-binding protein	K01990					ATGATTGAATTCATCAATGTAAGTAAAAGTTACGGGAAAAAACAAGCATTAAAAGACTTGTCTCTCTCGATAAGACAAGGGGAAATTTTTGGATTTTTAGGACATAATGGTGCCGGAAAATCAACTACGATTAAAAGTTTAGTTAGTATTATTGAACCATCATCGGGAACGATTTTAGTAGATGGAATGAAATTGACGGAAAATCGCTTGAGTATCAAACAAAAAATCGGTTATGTGCCTGATTCCCCAGATATTTTTTTACAATTGACGGCTGGAGAATATTGGGACTTGATTTCAGCTGCCTATGAATTAGACACACAAAAAAAAGAAAAGCGTTTAGCAGAATTGACAGCGCTTTTTGATATGTATAGTCATCAAAATGAAACAATCGCAAGTTTT…
127948	Dam04_000000021105	9449	11030	f									ATGTATAAGCGACAATTATTAGAATTAATTCGAGTTAATCTTTTATATGTTAATCCACAGCTCACGAATAAAGCAAGAGAGAAAGGAAAAAAGGGAAAGCGATTAACTATCTATCTTTTGTCTCAAAATCTTTTTTCAGGGCTGATTTTTTTACTGATTTACGGATTTGCTATGTTTGCTATGAACTTTGTTAAATTGCCAGGTTTCTTTACTTATTACGTGGCACTTTTTGGTATGTTAGGTTTAACTCAAAGTATATCAGTCATTTATAATATCTTTTTTGAAGGAAATGACCTGCAAGTATTTTTGCCTCTGCCTTTTGGACAAGGACAGGTTTTTTCAGCAAAGATTTTGGTAGTTGCTTTGACCATCATCCCTTTTGTTTTTCCGCTTCTAGTC…
127949	Dam04_000000021105	11280	11760	r									ATGGGGACGATATTTATTCAGTTTTCTTTTAGTTTTTTAGCGACTGCGGCATTTGCCGTTATTACAAATGTACCTAGGCGTTCATTGATTTGTTGTGGTCTTTCTGGTGCTTTTGGCTGGATGATCTACTGGATCTGTGTTCAAATAGGCGGATCTGCTGCTTTTGGTTCATTGCTTGGTTCTTTAGGAGTAGCATTCATCAGCGATCTTTTCTCTAAACGTTTGAAAATGCCCGTAACGATTTTCAATATTCCCGGGATGGTTCCTCTAGTCCCTGGTGGTTTAGCTTATCAAGCGGTTCGGAATCTCGTTACTGAATCCTATCGAGAAGCGGCTCATTATGCGGTCCAAGCAATTATGATTGCTGGAGCAATCGCTTTAGGTCTTGTATTATCAGAA…
127950	Dam04_000000021105	11775	12528	r									ATGACGGGAAAAGAATTAGATCTGTTGCTGGACACTTGTTTACTCGCTGGGAAAATCATGATGGAAAGCAATGCGGAGATGTATCGGGTAGAAGATACGATGAGTCGAATTGCTTTAGCTTCTGGAAATTTCCGTTTGGTCAGCTATGTCACTCAAACCGGTCTCTTTATTGGTCTTGATCGTACCTCGACCATCCGAATGGAACAAATTACCAACCGTTCGATTAATTTAGAAAAAGTAGTAAAAGTAAATGATCTTTCACGTAAATATGTTGCTTCAGAGCTAACATTAGAAGAACTCTACTGCGAACTGCAAGCAATCGACCGAGACCGTTCTTTCTTTCCTGTCTGGTTGCAAATCGTTAGCGCGGCAGTGATCAGTGGAACAATTATGGTGTTA…
127951	Dam04_000000021105	13075	13801	f			DNA-entry nuclease	K15051					ATGAGCAAAAAAACAACCAAGGCGATCGTGGGGATCGTCGCTGCTGTGATTGCAGGGGCATTCGGTGTTTCCACCACACAAAAAGATTCAGATATCTTTCAGCAGATTACAACTATTTTTGATTCCACACCACAAGCTTCTCAAGTAGCGGATGTGCCAGAATATGATGGAAAACATCAAGAAATAGAAATCAATGGGAATCAGCCGGAATTTACAAAAGAGGATCTTAGCCTTTCCAAAGGGACATGGGAAAGCTATTCAAATATTGATAAATTGAACAGAGTAGGACAAGCCAATGCTATGCTTGGAAAAGATTTGTTCCCTACTGAAAAGAGAGAGCCTTTGTATATTGACCCGACAGGTTGGAAACAAAAGAAATTAAGTGACGGGCAATGGTTA…
127952	Dam04_000000021105	14055	14322	f									ATGGGTTTTACAGATGAAACCGTACGTTTTGGTTTTGACGATAGTCGCAAAAAAGAAGTGAGCGAAACATTAGCGATTGTTTATCGGGCTTTGGAAGAAAAAGGCTACAATCCAATCAATCAGATTGTCGGCTACTTGCTTTCTGGAGACCCGGCCTACATTCCTCGTTATCGTGATGCTCGAAATTTGATTCGCCGTCACGAACGCGATGAGATCATGGAAGTAATTGTCAAGGACTACCTCTCAAATCATGGAGTGAATTTATGA
127953	Dam04_000000021105	14318	14750	f			putative holliday junction resolvase [EC:3.1.-.-]	K07447					ATGAGAGTAATGGGCTTGGATGTCGGTTCTAAGACAGTAGGTGTTGCTATCAGTGACCCCTTTGGCTGGACAGCTCAAGGAGTAGAGATCATTCGGATCAATGAAGCAGAAGAAGAGTTTGGCTTTGATCGGTTGAAGGAATTAGTAGCACAATATGAAGTAGACCGGTTTGTAGTTGGATTACCTAAAAATATGAACAATTCCATCGGACCAAGGGCAGAGGCTTCCATGTCATACGGAGAAAAGATCAAAGAACTATTCTCCTTGCCAGTTGATTATCAAGATGAACGATTAACCACTGTTCAGGCAGAACGTATGCTAGTAGAGCAGGCAAATACTTCAAGAGCCAAACGAAAAAAAGTCATCGATAAATTAGCAGCTGTGATGATCTTACAAAAT…
127954	Dam04_000000021105	14774	15080	f									ATGACAGAACATAACCATTCCCACGACCATGAAGGACACGAACACATCACATTGGTGGATGACCAAGGAAATGAAACATTATATGAAATCCTACTAACAGTTGACGGACAAGAAGAATTTGGACGTAACTATGTTCTTTTATATCCTGCTGGTGTTTCAGAAGATGAAGATGTAGAATTACAAGCTTATGCATACATCGAAAACGAAGATGGAACAGAAGGCGAGTTAGAACAAATCGAAACAGACGCAGAATGGGACATGATTGAAGAAGTATTCAATACATTCATGGCGGAAGAAGAAGAATAG
127955	Dam04_000000021105	15780	16617	f			uncharacterized protein	K07090					ATGATTGGTCTGATTTATTTTGTGGTGATCGTTCTGGCAAATACAGTTGGCGCTATTTCCGGCATGGGCGGAGGCGTGTTGATCAAACCGATTCTTGATCTTATCGGTGCCCATTCTATTGCAGGTATTTCTTTTTACTCAACGGTTGCGGTATTCACGATGTCTATTGTTTCGACAGTGCGACAAGTATCAAGTGGGAAATCGCTGAATTGGCAGATTGTCGGTTGGGTATCTGGTGGAGCTGTAGTTGGAGGAATAGCCGGTAACATTGTATTCGAAGTTTTTTTACGGTTGTTTGAAAATGAAAAGCATGTGCAGCTGATCCAAATTTTCTTGACGGTATTGACCTTGGTTTTTGCGTTCTTCTACACCAAGCATCATCAGCCAAAATTTCATCTA…
127956	Dam04_000000021105	16681	17116	f									ATGTTACGGGAAATGCGTTTAGAAGATGCAGAAGCACTACGTGAAATCAATGCGGATCAATTAGGGTATGATATACCATTAACCGTTACGGTGAGACAAATGAAGAAACTGCTGAAGGAGCCAGAGAAAAATTTTTTCTTGGTTTATGAAGATCCTACTTCTAAAAAAGCAGCTGGCTATGTACAAGCGGAGTCCTATGAATCGATTTTTAGCGATCCAATGTTCAATATTATGGCACTTGCTGTGTCTAAATATGCTGAAAAAAGAGGCATCGGAAAGGCTTTGATGACTGGCGTAGAAGAAGAAGCGAAAAAACGAGGAATAACGGCAATAAGGCTTAATTCTGCAGAATACAGAGTAGAAGCACACCAATTTTATGAACACATCGGTTATCATTCC…
127957	Dam04_000000021105	17183	18506	r			malate:Na+ symporter	K11616					ATGGCACAAAAAACAACAACTGCAACTGCAGTTGAGGAAAAGAAAAAAGAAGGTTTTTGGTCCACAAAAATCACCGGCGTAAGTTTGCCACTTTATTTGATCATGGTCCTTGTCCTGATCATTGCAATGGCTTTAGGGAAATTACCGACGAATATGATTGGACCAATCGCAGTTTTGGTTATTTTCGGTAATTTATTTCATTTTATCGGGACAAAAATCCCTATCGTCAAAAGTTATTTGGGTGGTGGTTCCGTTTTTGCGATCTTCGCTTCTGCTGCGATTGCTACATTTGGGATCTTACCTGAATATGTAGTGAAATCCACAGAAAACTTTGTCAGCAATATGGGCTTTTTGGACTTTTATATTGCTTCCTTGATTACTGGTAGCATCCTTGGTATG…
127958	Dam04_000000021105	18659	20300	r	Pathway modules; Energy metabolism; Carbon fixation!!!Pathway modules; Energy metabolism; Carbon fixation	M00169!!!M00172	malolactic enzyme [EC:4.1.1.101]	K22212			CAM (Crassulacean acid metabolism), light!!!C4-dicarboxylic acid cycle, NADP - malic enzyme type	M00169!!!M00172	ATGCTTACAGGGTTAAACTTATTAAATAATCCTTTTCTAAATAAAGGAACAGCTTTTACAAAAGAAGAACGGGCAAAATATGGAATCACTGGTATGCTTCCAAGTACTGTCCAGACACTGGAACAACAATCTGTTCAAGCTTATGGTCAATACTTAAGCAAACAAACAGATTTGGAAAAACGTATCTTCTTAATGAATCTATTCAATACGAATCGGACATTGTTTTATAAATTGATGGGCGAACATTTAGTTGAATTCATGCCTGTCGTTTATGATCCTGTCGTCGCGGATTCAATCGAACAATACAACGAAATTTTCTTGAAACCGCAAGATGCTGCATTTCTTTCAATCAACGAACCAGAAAACATCAAAGCAAGTTTGAAGAACGCGGCAGATGGA…
127959	Dam04_000000021105	20629	20740	f									ATGAAAGAAGTTCAATTGATTAGAAAAAGCGAACTATCAGAAGGCGGTTGCAATGCATGTGGCGTAGTAGAAGCGACAAGCTATACATTCCAATCAAGCAATAATCTCTGA
127960	Dam04_000000021105	20759	21089	f									GTGGACAGTCTGGCGCTTGCTGAAGGTTTTACTGGAGAAGATATTTATGAGATGTTTTCAGAAGTCCGTCAGTTAAAAAAAGGAGAAAAATGCATAGAGGTTCATCATGAGAGCCCGAATGTGAGGTTCAAACGTGGTGATAATGAGATGATCTTCAAGAATCATGTGTCTGATCACACTGAACTATATGAAATCGTGAATCAAATACTGTCTGGGCTTTTTGAATTAGGACCTTATGAGTTCAAGGAAGAAAACGGTAATCCAAAATTAAATGAAGAATGGCAAGAAACGATTGAAACACAAAGAAACAATCCACACTTATTTCAATAG
127961	Dam04_000000021105	21471	22575	f			L-lactate oxidase [EC:1.1.3.2]	K10530					ATGGAAAAAACATATCAAGCAGGTACAAATGAAGGAATAGTAGATTTTATCAATATGGAAGATTTAGAAATCGCGGCTTCACAAGTGATTCCAGCTGGTGGTTATGGTTACATCAGCAGTGGTGCTGGCGACTTATTTACTTATCAAGAAAATGAACGGGCATTCAATCATCGTTTGATTATTCCTCATGTATTAAGAGATGTAGAATTACCCGATACAACTACACATTTTGACGAAGAAATGCTGACTGCACCAATCATCATGGCACCAGTTGCTGCTCATGGATTAGCTCATGTGAAGGCGGAGAAAGCTTCTGCAAAAGGTGTAGCAGATTTTGGGACGATCTATACAGCAAGTTCTTACGCTTCTTGTACTTTAGAAGAGATAAGAGAAGCAGGC…
127962	Dam04_000000021105	22859	23540	f									ATGAAAAAGAACATGATTGGGACATTATTACTTTCAACACTTCTTCTAGGTGGCTTGGCAACACCAGCTTTTGCTGAGGGTCAAGCGACTTCAAAAGGAGATATTACCTTTACTGAACCAACAAATACCGTTGAGCCTCTTAACCCTACTGATCCTTCAAAACCAGTAGAGCCAGCAGATCCGGAAAATCCAGCAACTGGCCAGACAGGTCCTTTAACACTGGATGTAGTTCCCGAATTGCCATTTGGTACACACGAGATTGAAAGCGGAACAAAAACGTATCAAGTAGACGCTTCAAAAAACGATACACCTTATCTCCAAGTATCAGATCGTCGAGGTGTAGGTGCAGATGGCCAAGCACAAGGGTGGAACGTGACAGTTTCGGTTTCAGATTTTGTA…
127963	Dam04_000000021105	23794	24664	f									GTGGCACCGGAACAAAATCAGACACTAGAAGTAATTATCAGCAATTCTTCAGATGAAGAACGAACATTTGAGGTCTCTGTCAATCCGGCGGTAACGAGTGATGGTGGAACGATCGATTATAGTCAAAAAAAACCAACGTTAGATGAGACATTGCCGTTTGATGTCCGTGACGTTTTGCTCATTGCGAAAAAGGAAATCAATGTATCAGCACATGCAGAAACAACTGTACCTATAGAAGTGAAAATCCCAGCAAAAAGCTTTAAGGGACGTGTATTAGCGGGTATTCATGTTTCACCTAAAGAAGAAGCTGAAACAGAAAATGCTACAGAAGGAGCACAAATCAAAAATCGTATTGCTTATAATCTCGCAGTCGTTTTACAAGAAAGTCAAGAGACGATA…
127964	Dam04_000000021105	24668	25013	f									GTGATTTCGTTGAAAACATCGATCTTATTGGGAGGGATTATTGCAAGTTTGCTGTTCTTCAGCTGGCAAGAGCCAGTCCAAGCAGATACCAAAAGTTCAGGTATGATTACATTTTATGATCTAAGTCCAGTTCCGCATCCAAGTGGTTCAGTCAATGGCGCATCAAAACAGCAGACACAGCTACCGATTTATAAAGAATCTAATCAACATGGCGTATTCCCGGAGACGAATGAACAAAAGATCCGTTTTCTTTATTTGATCATTGGTATAGAATTATGGCTTCTTGCGTGGTTGTTGTTATGGAGAAGAAAGGAAAAGGAGGATGAACATGTTGCTACAAAATAA
127965	Dam04_000000021105	24996	26265	f									ATGTTGCTACAAAATAAATTTTCATTTTTTTGCTCCTTCTTTTTTACTTCGTTTTTTGTTTTAAGTATATTTACCTTTTCACCTTCGGCAGAAGCTGTTGGAGCAACGCCTCCTGCCATTTCTTATGATCCATACACGTATGAAAATATCGTACCTCCAAATGGTGGACGTAGTGCAGTCAATGGCGGGAAGCTTGTCCAACTAACTGGGGCTAACCAATTGCCTAAATTGACTGCTACTTATTTGAACGATGGTTCAAATGATCCTTGGAAAGGTGGCACGGTCCGTTTTCATTGGGAAAGCCATGTGAAACTAACAAATGTACTTGATTTGGTGAATATCACTGCACAAGGATTTGCATTTGTGGCGATCATCAATTTGCCGGAACATGTATCAAGC…
127966	Dam04_000000021105	26520	27477	f									ATGTATCCGTCTTTTGCGTACAAATGGCAGTCTGAACAAGCTGGAATCACCACTCTTCCTCAAATAACAGTGGCTAATTTTCCATCTGTGAGTGCAGATAGTCAGCTAAAAAACCTTAGCAGACAACCTGAGACAGGAGATCCCCTGTCTGCTCTATCAGGAGATACGATTCAAGAAAATGTGACATTCACGTTAACAAAATCTGGGGATGCGATAACCGACAAAAAAATCACGATCTCACTTCCTGAAAATACTACTTATATCAATGGTTCCTTAAAATTAAATGGTACAACTATCGCAGATACCGGCATTCAACAAGGAGTTTCTGTCCCAGCAGATCTATTGAGCAAAATAGGAGATACCATTCATCTTACTTACAACTATCAATTAAATACTGTA…
127967	Dam04_000000021105	27532	29092	f									ATGAGAAGGAAACTTCTGCTGTTAAAATCAGAAATGCTTGGAGGAGTGGACTTGGAACTTTTCAGTTTGCTTGAAAAAAATGAACAACGGAAAATCAAACTTTTCCAACTTTTATTAGAGGAAAAAGGAGAGGTTTCCGTTAATAACGTACTTACCCGCTTATCAGTTGATCGGGCTACCTTGAAAGAAGATCTGTTTTATTTACAAGCTAACTTGGAAAATATCAAACAATTGGAAATTGTTATCCAAGAAGGGAATATTTTATTAATCAGACATGGAAATATAGCAGCAGTCGATGTTTATTATCATTGTTACTTGCGCTATTCTACAAAATATCAGATACTTCTTTATCTGTTGGAAAATGGCTCATTTGATCGGCAGAAACTTGTCATGGAACTT…
127968	Dam04_000000021105	29088	30453	f									ATGAAAATCGTGATCATTGGTGCTTCCCATGCAGGCATCACAGCTGCCCTAAATCTAAGAAAACTTCAACCGAAAGCAGAAGTTTTACTGATCGATGAAGATCATAAAGATGGACTAGGCTATGTTTCAAATGGAATCAACCTTTATTTAAAAGGAAAGATACGTAGTTTAGCTGAAGTTGCCCATAACATGCGGACTCTTCAAGAAAGTGGGGCAAAACTGATCACCGAATGGAGAGTAACTGAACTTGATCCAGACAAACATCAGCTCATCCTCGCATCCAAAGAAGGAAAAAACGAGACCATAACCTATGATAAATTAATCGTAGCGACAGGTTCCTCTCCTGTCACCTTGTATAAACAAATTGAAGCTGAAAATGTCTACACCTATAAAAATCTA…
127969	Dam04_000000021105	30623	31694	f			putative ABC transport system permease protein	K02004					ATGTTTTTAGCATTAAATGAAATTATGCATTCAAAGTTACGTTATGCGTTAGTTGCAGGGGTGATGTTTTTGATCGCCTACCTGGTATTTTTTTTGACTGGGTTAGCTTATGGCTTAGCTCAAGATAATCGAACAGCAGTCGACAAGTGGGAGGCAGATTCGATTGTGCTTTCGAAAGATGCAAATTCAAATCTAGGGATGTCCATGATTACTAAGAAGATAGTAGAAGAAGTCGAAGGTGGGAAAGTGGCGTATCTTGCCCAAACACCTGGAGTCGTGACTAGTAAAGACAGTACAGAAGAAGGAAAAATCAATGTTAGCTTCTTCGGTATCGATAAAAATCAATTCATCATGCCCAATCTTGTTGAAGGAAAAGCTTTTGATAACGATGATGAGGCA…
127970	Dam04_000000021105	31708	32377	f			putative ABC transport system ATP-binding protein	K02003					ATGAAAGCAATAGAATTTAAAGAAGTAGAAAAAAGTTTCCAAGATGGCGACCAAGTAGTTAAAGCATTGAAAGAAACAACCATGAGTATCGATAAAGGGGAATTTGTTGCAATCATCGGTCCTTCTGGTTCAGGTAAAAGTACTTTTTTGACTTTGGCAGGCGGATTGCAGACGCCTAGCAGTGGCTCTGTATTTATCAATGATCAAGAATTCAGTAATCAAAAAGAAAGCGAACGCGTTAAACTACGTTTTAAAGAAATTGGCTTTATTTTGCAAGCTTCCAATCTGGTTCCTTTTCTGACAGTAAAAAAGCAGTTATTATTAGTAGATAAGATTAAACATGAACATCGTCAAAAAGAAGCAAACGAATTATTTGAGCAGCTTGGCGTGGATAAGTTG…
127971	Dam04_000000021105	32396	32975	f									ATGGTCCATCGATACAACAAAGATACACAGCAAAAAATTTTGAAAGAAGCGACTGACTTGTTTATGTCCAAGGGATATCTCGGCACTTCAACAAGAGAAATCGCACAAAAAGTTGGGATCACCCAGCCCAATCTCTATCATTATTTCGGTGATAAAGAAAAACTATATACGGCAGTTTTAGAAAACCACTTAAAAGATGTTGGAAAAGCTTTGAGAGAAATCGTTCAAACAAGCGAAACGGGATTTCAAGTAACCTTGACAAAAATGGCGCAGTTTTTGATTGAGACACATCTGGTCGATTTGTTTCTGATGCTTCACGATCTTGAAAGCAATCTTTCAAAGGAAACAAGAGATCATCTTTTCTTTCTATGGAAGAAAAATTATCGTGAACCTTTTGAA…
127972	Dam04_000000021105	33176	33323	f									ATGAAGGAAACTATTTATTGGGTAGATGAATCACCACGAATAGTCAAAAGGAGATTTCAGGATATGCCAAAAATGAAAAAAATCATTTTAGCAGTAATGTTATTTTCTACGGTTATATCTTTTACAGCCCCTTTTTTGCTTACTTAA
127973	Dam04_000000021105	33375	34287	f			N-acetylmuramoyl-L-alanine amidase [EC:3.5.1.28]	K01448					ATGAAAAAAATAATTGGAGCTTTTGTATTTGCAATCATTATCATTATTATCTGTTTTCAAATAGATGTTTTTGGTCAAAAAAAGATAGTTGGACAAACGGTCAGCAGTACGAACAGTACGGTTACAAAGACAAAGGAATCATTTGATGATACAGAACAAGAGACATTAATCAAAATCGGAAAAAATGACCGTACACTATATACAGATGACTCGCTAACTACCCCACTTGCAACTATAAACGGCGGAGAGCTGGCGGAGTTTCTTTCTGAAACAAAAAATGCTTATCAAATCAAGACAAATGATGGCTATACTGGATATTTAGCCCTCGAAGATGGAACCAAAGTCACAAAGAATATACAAACAAAACCGGAAGAGCTATCTGATGCAGTGATTGTATTA…
127974	Dam04_000000021105	34664	35582	r			ribonuclease HIII [EC:3.1.26.4]	K03471					ATGAGCAACGTCATTATCAAAGCAACAAACGACCAACTTAGTCAAATGAAAGCATACTATCGCTCTTATTTGTTAAATAAACAGATTCCTTATACTAGCTTTGCTGCAAAAAAAGACGGGACGACCATTACTGCTTATACATCCGGAAAAGTGATGTTTCAAGGTACGAATGCAGCAATAGAAGCTGATAAATGGGGGAAGGCACAGGATAAACAAGCCAAGCCAGCAAAAACAGCCTCTTCTTTGCCAAAAAATATCAGTCAATTATCCGTTTTAGGTAGTGATGAGGTCGGAAATGGCAGCTATTTCGGTCCGCTAACAGTATGTGCTGCTTATGTGAAACGTGATCAGCTTGCAGAATTACGTAAACTTGGTGTTAGAGATTCAAAAGAGTTAAAA…
127975	Dam04_000000021105	35783	36221	f			cell division protein ZapA	K09888					ATGGCGCACGAAAAAACACGCTACAAAGCAGTGATTGCCAACCAAACATATACTATTATCGGACGGGAAACCAAGCATCATATGGATATCGTAACGAAGCTGATCAATGAACAGTTAGCAGAATTGAAACAATTATCACCACAAATGGATAATGAACAAGCAGCAATCTTGATGGCTGTCAATGCGCTTTCGGATCAATTGAAGAAACAAGAAAGAATCTTGGAGCTGGAAGAAGAAACAGCAGAATTAAAGAAAAAAATGATCAAATTTACAGAGCTTGAAAATCGTGTGAAACGCATTGAAGCAATCGAGAACGAAGCTCGGGAAGTATTGAAAGAAAATGGTCAAGCAGATCATACCATTAAAAATCATGTGGAAGCACAACAGATTTTAAACGAG…
127976	Dam04_000000021105	36278	36827	f									ATGCTGAGTTTGCTGATTTTATTTTTATTGCTAATTGCGTTTTTTTCTGGAGCACGTCGCGGGTTTGCTTTGCAAATCATATTCGCGATTGGATATGTATTGTCATTTATTGCTGCCCAGCATTTTTACAAACCATTAGCAAGTCATTTGGAATTATACATTCCATACCCAGCTGTCACCCCAACATCAAAGTTAGCATTTTTTGATCAGGTATTTGCCTTTCACCTAGATGAAGCTTTTTATGCAGGAACTGCTTTTCTGATTATTCTGCTAATTGGCTGGCTGCTTACCCGATTTGTGGGGGTTTTTGTCCATGGGTTGACGTATGTGCCGATCTTGAGACAGGTAGACTGGATTGCAGGAGGCATCCTGTCACTAATCATGGCTTACGTTACTATA…
127977	Dam04_000000021105	36941	39302	f			DNA mismatch repair protein MutS2	K07456					ATGAATAACCGAATCCTTGAAACATTGGAATTTGAAAAAGTCAAACAGATGGTCAGACAATTTGTAGTGACTGCACAAGGAAAAGAAGAACTGGCAGAATTGGTACCAGTGAGTGAGAAACAAACGATCACAAACTGGCTTCAAGAAACTGAGGATGGATTGAAAGTGCAACGTCTGCGAGGCGGGATCCCTATACCTAAACTTGAAAATATCCGTCCCCATATGAAACGGATCGAGATCGGAGCAGACTTGAATGGAGTGGAGCTTGCACAAGTTTCCAGAGTATTGTCTACGACAAGCGAATTAAATCGTTTCATTGATGATCTTTCTGACAGTGAAATCGAATTTGCACGTTTGTATATGTGGGCAGATCAGTTAGTCACGATCCCTGTTTTGAGC…
127978	Dam04_000000021105	39388	39703	f			thioredoxin 1	K03671					ATGTCACAAGTAATTACAGATAAGACATTTAATGAAGAAACAGATAAAGGACTTGTATTGATTGATTTTTGGGCAACTTGGTGTGGTCCATGTCGTATGCAAGCACCGATTTTGGATCAGTTGGAACAAGAATATGATGAAGAAGAATTCAGAATTGCTAAAATGGATGTGGATGAAAATCCAGAAACTCCTCAACAATTCGGTATCATGAGCATTCCAACATTAATGTTGAAAAAAGATGGTCAAGTAGTAGAAAAAGCTGTTGGTGTTCATTCAAAAGAACAACTACGTCAAATGATCGATCAATATTTATAA
127979	Dam04_000000021105	39884	41663	f			excinuclease ABC subunit C	K03703					ATGAACGAACGAATCAAAAACAAATTAGCTTTACTTCCTGATCAGCCCGGCTGTTACTTGATGAAAGATAAAAATGGAACGATCATTTATGTCGGCAAAGCCAAAATATTAAAAAATCGTGTCCGCTCATATTTTACTGGCAGCCATAATACGAAAACGGAACGGCTTGTTAGTGAAATCGAAGACTTTGAATACATCGTTACAGAATCGAATATCGAAGCATTGCTCTTAGAGATCAATCTGATAAAGAAAAATGATCCTAAATACAACATTATGTTAAAGGATGATAAAACCTATCCTTTCCTTAAGATAACGAATGAAAAATATCCCCGTTTGGTGATTACTCGTAAGGTACTAAAAGACAAAGCACTGTATTTTGGACCATATCCTGATGTCGGT…
127980	Dam04_000000021105	41807	42707	f			ABC-2 type transport system ATP-binding protein	K01990					ATGTTAGAAGTCAAGGATCTTGTTAAAACTTTTGGGAACTACACAGCTGTCGATCATGTCTCTTTCCAAATCCCCGATGGAAAAATCATGGGGCTAATTGGCCAAAACGGGGCTGGGAAGACAACGACTTTTCGTTTGATCTTGGATTTTTTGACACAAGACCAAGGAGAAGTGTTATGGAATGGCCATCATCTTGGGGAGAAAGATTATGATGTCATCGGTTATCTTCCGGAGGAACGGGGACTTTATCCGAAAGTAACGATTCAAGACCAACTGCTTTATTTTGCAGAACTTAGAGGGAAATCAAGAAAAGAGATTGAACCAAAAATCGATTTTTGGATGGAAAAATTTCAGGTAAAAGGGAAAAAGACGGATAAAGTAAAATCTTTGTCTAAAGGA…
127981	Dam04_000000021105	42699	43962	f									ATGCGTAAGTTTTGGATTATTACCAAAGATGTCTATTTAAAAAATGTTAAGTCGATTTCTTTCTTGATCATGATATTAGTCCCTTTTATCATGCTGGGTATCATTTATGTAGCAGGAAACTTTGCTCAACAAAATAGTGATGTCAATAAAATCGGCGTATTGGCTGATAATGAGCAAATCAGTCAGCAAATGAGCCAAGTCAAAACAGATGATTTTGAGTTCAAAGCAGTTGATTCTGAAGAAAAAGCACAAAAAGAGCTTTCGGAAGAAAAAATCGATGCGTATTTAGTAGTCTCAACTGAGAATGATAAGATAAATGGGATGCTTTATAGCGAAAATTCATTAGGACAAAGTACACAACTACTGATACAACAACAACTGACTGGCTTGCAATCGATG…
127982	Dam04_000000021105	44122	46021	f	Pathway modules; Carbohydrate metabolism; Central carbohydrate metabolism!!!Signature modules; Module set; Metabolic capacity!!!Signature modules; Module set; Metabolic capacity	M00003!!!M00611!!!M00612	fructose-1,6-bisphosphatase III [EC:3.1.3.11]	K04041			Gluconeogenesis, oxaloacetate => fructose-6P!!!Oxygenic photosynthesis in plants and cyanobacteria!!!Anoxygenic photosynthesis in purple bacteria	M00003!!!M00611!!!M00612	ATGGACCGTTATTTAGATTTACTTTCAGAAAAATTCCCCTCAACGGAAGATGTCATCACGGAAATCATCAATCTCGAAGCAATTTTGCAGCTTCCAAAAGGAACAGAGTTATTTTTGAGTGATATACATGGCGAATTTCCTGCTTTTGATCATATTCTGCGTATCGGTTCAGGAAATCTTAAAGAAAAGATCAAAGACCTTTTTTCTGAACAAATGACGGAAACGGATATCAGCCAATTCACTATTTTTACGGCTTATCCAGAATATGCATTAACGACTGATTGGTACAAAGAACAAGATAAATCGCAGCTGATCCATCATTTGATCGATCTTTTACGGTTTACGACAGTCAAATATACCCGGTCAAAAGTTCGAAAAGGATTGCCGAAAGAATATAGC…
132271	Dam04_000000021695	1	64	r									ATGTATCGGTTACCTGTTGAAAACCTTTATGGCTTCTGTTTAGAAATTTTTGATTGTATGTAT
132272	Dam04_000000021695	812	977	r									ATGAATCCAATGATAATTTATCTTAATGTAAATTGCTTAACTCTAATTGTTTCTCGTGATTATGATTTTGCTACTTATGTATATGTTGAAGAAAATAAAGGCTTGAAGTTAGAGCTTACTGGATATAATTTGTCGCAGCAATTGATACTATTAGTGGGGCGGTAA
132273	Dam04_000000021695	973	1252	r									ATGGGATATGTAACGATAGGGTATACTATATTCTCAACAGGTTATACTGAGAATCCAATTAAACGAAATCATTTGAAAGTATACAAAACGTTGTTGGATAAAGCATATGAATTTGTATTTTCAGAACACTTTAGATTCTTAGAAAACTATGATTTACCTAGTTCACTGGATGTTGGTATTGAACTATATGATGGAGTAGAAAAGAAAAATCTAAAGTTAAATTTATCAAAAGATTATAGCAAAAATAGTCCAGTGTTAAGAGAGCTAGAAATGCAATGA
132274	Dam04_000000021695	1327	1573	r									GTGCTATTCTTGAAAGAGGAAAAAATTATTGATAGAGAAAATGTAATCGGTAGCAATATTAGACGATTCCGAGTAGAAAAAGGAATCGGTCAAACCGAGCTAGTTAGAGACCTACAGCTTAGAAAAATCGCTATAACTAGGGAAACATTGGTTAAGATTGAAAGCGGCCGCCAACACATTAAGTTGGATCAATTGAGAGCTATTAGGGATGTTCTACAGGTGTCTTATGAAGACTTGCTTCAATAA
132275	Dam04_000000021695	1899	2118	f									TTGCCAATTGAAATTGAAAGAAATCAAGACGATATAAAATTAAAAGCTGATCTTCCCTTACTGAACAGCACACAAATTGATAGACATGAAAATATCAAAGTTAATATTGAAAAAGGAGCGTTAGCACAACTTTATACTAAAAAAGTTGAACAATTTTTTGAGGCTGGTGCCAATAAAGACTTTTCAAAAATAAGCGATTATTCGGATAACTTTTTTTAA
[truncated: 1,600 more rows]

## Sheet: MAG_166_Enterobacteriaceae
gene_callers_id	contig	start	stop	direction	KEGG_Class	KEGG_Class (ACCESSION)	KOfam	KOfam (ACCESSION)	Transfer_RNAs	Transfer_RNAs (ACCESSION)	KEGG_Module	KEGG_Module (ACCESSION)	dna_sequence
[truncated: 4,360 more rows]

[truncated: 3 more sheets: MAG_167_Enterobacteriaceae, MAG_168_Enterococcus, MAG_169_Enterobacteriaceae]
