# Supplementary material for: Limitation of amino acid availability by bacterial populations during enhanced colitis in IBD mouse model
Source: mSystems. 2023 Nov 1;8(6):e00703-23. doi: 10.1128/msystems.00703-23 (PMC10746178; doi:10.1128/msystems.00703-23)
Supplement: Table S6 — Nutrient dependency assay isolate IDs. [file msystems.00703-23-s0010.xlsx]

## Sheet: Isolate_ID
Supplementary Table S6. Isolate ID’s and nutrient dependency assay data.
Tube ID	Isolate #	Qubit	Sanger Identity	Class
	Trial 1	ng/ul
Iso_1	FMT_1	83.2	Pantoea sp.	Gammaproteobacteria
Iso_2	FMT_2	264	Enterobacter hormaechei	Gammaproteobacteria
Iso_3	FMT_3	156	Enterobacter sp.	Gammaproteobacteria
Iso_4	FMT_4	136	Enterobacter cancerogenus	Gammaproteobacteria
Iso_5	FMT_5	400	ns
Iso_6	FMT_6	51.6	Enterobacter asburiae	Gammaproteobacteria
Iso_7	FMT_7	131	Enterobacter roggenkampii	Gammaproteobacteria
Iso_8	FMT_8	189	ns
Iso_9	FMT_9	73.6	Enterobacter sp.	Gammaproteobacteria
Iso_10	FMT_10	6.16	Klebsiella quasipneumoniae strain D120-1	Gammaproteobacteria
Iso_11	NG_1	19.2	Enterobacter sp.	Gammaproteobacteria
Iso_12	NG_2	21.4	Enterobacter asburiae	Gammaproteobacteria
Iso_13	NG_3	35.8	ns
Iso_14	NG_4	21.6	Klebsiella pneumoniae	Gammaproteobacteria
Iso_15	NG_5	34.7	Uncultured bacterium clone OTU554
Iso_16	NG_6	29.2	Klebsiella grimontii	Gammaproteobacteria
Iso_17	NG_7	30	Klebsiella pneumoniae	Gammaproteobacteria
Iso_18	NG_8	89.6	Klebsiella pneumoniae	Gammaproteobacteria
Iso_19	NG_9	74.8	Klebsiella pneumoniae	Gammaproteobacteria
Iso_20	PBS_1	35.8	Kosakonia sp.	Gammaproteobacteria
Iso_21	PBS_2	25.6	Klebsiella	Gammaproteobacteria
Iso_22	PBS_3	15.9	ns
Iso_23	PBS_4	28	Klebsiella pneumoniae	Gammaproteobacteria
Iso_24	PBS_5	32.5	Klebsiella variicola strain KV4	Gammaproteobacteria
Iso_25	PBS_6	17.6	Klebsiella pneumoniae	Gammaproteobacteria
Iso_26	PBS_7	14.6	Klebsiella pneumoniae	Gammaproteobacteria
Iso_27	PBS_8	18.9	Enterobacter asburiae strain iCTE676	Gammaproteobacteria
Iso_28	PBS_9	28.1	Enterobacter hormaechei	Gammaproteobacteria
Iso_29	C_1	15.6	Klebsiella quasipneumoniae	Gammaproteobacteria
Iso_30	C_2	18.4	Enterobacter hormaechei	Gammaproteobacteria
Iso_31	C_3	27.2	Klebsiella quasipneumoniae	Gammaproteobacteria
Iso_32	C_4	23.6	Klebsiella pneumoniae	Gammaproteobacteria
Iso_33	C_5	21.6	Klebsiella pneumoniae	Gammaproteobacteria
Iso_34	C_6	22.6	Klebsiella pneumoniae	Gammaproteobacteria
Iso_35	C_7	19.3	Cloning vector p172
Iso_36	C_8	23.9	ns
Iso_37	C_9	30.2	Pseudoalteromonas sp. 4-2	Gammaproteobacteria
Iso_38	C_10	304	ns

## Sheet: Nutrient_Dependency_Assay_Scree
Isolate_ID	Name	Mouse_Group	Treatment	Hour 0	Hour 4	Hour 8	Hour 12
1	FMT_1	FMT	Cysteine	0.087	0.202	0.307	0.287
2	FMT_2	FMT	Cysteine	0.083	0.161	0.334	0.331
3	FMT_3	FMT	Cysteine	0.102	0.264	0.334	0.312
4	FMT_4	FMT	Cysteine	0.095	0.288	0.43	0.396
5	FMT_6	FMT	Cysteine	0.101	0.259	0.385	0.375
6	FMT_7	FMT	Cysteine	0.13	0.312	0.561	0.382
7	FMT_9	FMT	Cysteine	0.096	0.273	0.351	0.343
8	FMT_10	FMT	Cysteine	0.094	0.291	0.443	0.412
9	NG_1	NG	Cysteine	0.119	0.369	0.446	0.418
10	NG_2	NG	Cysteine	0.126	0.417	0.458	0.429
11	NG_4	NG	Cysteine	0.146	0.385	0.45	0.426
12	NG_5	NG	Cysteine	0.149	0.422	0.463	0.32
13	NG_6	NG	Cysteine	0.128	0.391	0.459	0.453
14	NG_7	NG	Cysteine	0.123	0.38	0.454	0.442
15	NG_8	NG	Cysteine	0.112	0.381	0.463	0.408
16	NG_9	NG	Cysteine	0.097	0.359	0.466	0.443
17	PBS_1	PBS	Cysteine	0.075	0.137	0.282	0.266
18	PBS_2	PBS	Cysteine	0.11	0.357	0.458	0.428
19	PBS_4	PBS	Cysteine	0.104	0.412	0.49	0.456
20	PBS_5	PBS	Cysteine	0.098	0.409	0.497	0.452
21	PBS_6	PBS	Cysteine	0.1	0.381	0.489	0.393
22	PBS_7	PBS	Cysteine	0.122	0.357	0.445	0.419
23	PBS_8	PBS	Cysteine	0.131	0.387	0.475	0.439
24	PBS_9	PBS	Cysteine	0.115	0.396	0.466	0.417
25	C_1	CTR	Cysteine	0.114	0.4	0.493	0.447
26	C_2	CTR	Cysteine	0.093	0.365	0.5	0.457
27	C_3	CTR	Cysteine	0.125	0.395	0.475	0.446
28	C_4	CTR	Cysteine	0.113	0.355	0.487	0.442
29	C_5	CTR	Cysteine	0.098	0.357	0.491	0.439
30	C_6	CTR	Cysteine	0.123	0.364	0.491	0.436
31	C_9	CTR	Cysteine	0.125	0.417	0.48	0.426
32	K-12	CTR	Cysteine	0.091	0.154	0.324	0.309
1	FMT_1	FMT	M9	0.091	0.201	0.359	0.327
2	FMT_2	FMT	M9	0.085	0.147	0.349	0.298
3	FMT_3	FMT	M9	0.09	0.22	0.36	0.322
4	FMT_4	FMT	M9	0.093	0.229	0.374	0.333
5	FMT_6	FMT	M9	0.103	0.232	0.358	0.312
6	FMT_7	FMT	M9	0.165	0.419	0.406	0.338
7	FMT_9	FMT	M9	0.102	0.26	0.36	0.313
8	FMT_10	FMT	M9	0.092	0.264	0.392	0.324
9	NG_1	NG	M9	0.123	0.361	0.443	0.349
10	NG_2	NG	M9	0.118	0.349	0.401	0.349
11	NG_4	NG	M9	0.134	0.325	0.378	0.348
12	NG_5	NG	M9	0.128	0.332	0.422	0.358
13	NG_6	NG	M9	0.098	0.321	0.429	0.334
14	NG_7	NG	M9	0.109	0.358	0.439	0.345
15	NG_8	NG	M9	0.102	0.308	0.427	0.339
16	NG_9	NG	M9	0.069	0.3	0.404	0.353
17	PBS_1	PBS	M9	0.058	0.114	0.32	0.25
18	PBS_2	PBS	M9	0.101	0.302	0.422	0.344
19	PBS_4	PBS	M9	0.088	0.303	0.434	0.348
20	PBS_5	PBS	M9	0.088	0.296	0.432	0.35
21	PBS_6	PBS	M9	0.087	0.309	0.432	0.346
22	PBS_7	PBS	M9	0.102	0.31	0.414	0.337
23	PBS_8	PBS	M9	0.102	0.316	0.384	0.329
24	PBS_9	PBS	M9	0.106	0.291	0.395	0.328
25	C_1	CTR	M9	0.111	0.298	0.444	0.355
26	C_2	CTR	M9	0.094	0.271	0.435	0.296
27	C_3	CTR	M9	0.132	0.328	0.443	0.354
28	C_4	CTR	M9	0.115	0.318	0.434	0.342
29	C_5	CTR	M9	0.112	0.326	0.429	0.357
30	C_6	CTR	M9	0.126	0.324	0.428	0.339
31	C_9	CTR	M9	0.156	0.313	0.429	0.346
32	K-12	CTR	M9	0.091	0.145	0.327	0.355

## Sheet: Nutrient_Assay_8_Strains
PLATE	Replicate	Treatment	Hour	A	B	C	D	E	F	G	H
Plate1	1	Cysteine	Hr_0	0.052	0.052	0.05	0.065	0.048	0.059	0.063	0.047
Plate1	2	Cysteine	Hr_0	0.051	0.053	0.05	0.061	0.047	0.056	0.063	0.048
Plate1	3	Cysteine	Hr_0	0.051	0.052	0.053	0.054	0.046	0.046	0.06	0.047
Plate1	4	Cysteine	Hr_0	0.048	0.05	0.047	0.051	0.046	0.046	0.051	0.046
Plate1	5	Cysteine	Hr_0	0.047	0.049	0.045	0.046	0.045	0.043	0.049	0.046
Plate1	6	Cysteine	Hr_0	0.047	0.048	0.042	0.043	0.045	0.039	0.047	0.046
Plate1	7	Cysteine	Hr_0	0.046	0.047	0.042	0.041	0.046	0.04	0.043	0.047
Plate1	8	Cysteine	Hr_0	0.046	0.046	0.043	0.041	0.046	0.042	0.042	0.049
Plate1	9	Cysteine	Hr_0	0.046	0.044	0.046	0.041	0.047	0.046	0.04	0.049
Plate1	10	Cysteine	Hr_0	0.046	0.044	0.048	0.041	0.049	0.047	0.039	0.052
Plate1	11	Cysteine	Hr_0	0.046	0.044	0.05	0.041	0.049	0.049	0.038	0.054
Plate2	1	Cysteine	Hr_0	0.054	0.054	0.049	0.066	0.05	0.06	0.065	0.054
Plate2	2	Cysteine	Hr_0	0.053	0.053	0.05	0.066	0.049	0.054	0.062	0.052
Plate2	3	Cysteine	Hr_0	0.05	0.052	0.047	0.06	0.048	0.048	0.057	0.049
Plate2	4	Cysteine	Hr_0	0.049	0.05	0.045	0.051	0.046	0.043	0.052	0.048
Plate2	5	Cysteine	Hr_0	0.048	0.049	0.043	0.047	0.044	0.039	0.048	0.046
Plate2	6	Cysteine	Hr_0	0.047	0.048	0.041	0.042	0.044	0.038	0.044	0.045
Plate2	7	Cysteine	Hr_0	0.046	0.046	0.041	0.04	0.044	0.039	0.043	0.046
Plate2	8	Cysteine	Hr_0	0.045	0.044	0.042	0.04	0.044	0.04	0.039	0.047
Plate2	9	Cysteine	Hr_0	0.046	0.043	0.045	0.04	0.045	0.043	0.037	0.049
Plate2	10	Cysteine	Hr_0	0.046	0.043	0.048	0.04	0.047	0.046	0.036	0.053
Plate2	11	Cysteine	Hr_0	0.046	0.043	0.054	0.041	0.048	0.048	0.036	0.054
Plate1	1	Cysteine	Hr_1	0.053	0.044	0.042	0.05	0.029	0.04	0.049	0.049
Plate1	2	Cysteine	Hr_1	0.05	0.043	0.042	0.045	0.029	0.036	0.048	0.049
Plate1	3	Cysteine	Hr_1	0.05	0.045	0.045	0.041	0.03	0.028	0.046	0.05
Plate1	4	Cysteine	Hr_1	0.048	0.043	0.041	0.038	0.032	0.03	0.039	0.051
Plate1	5	Cysteine	Hr_1	0.05	0.045	0.04	0.036	0.035	0.031	0.04	0.052
Plate1	6	Cysteine	Hr_1	0.051	0.046	0.038	0.034	0.037	0.03	0.041	0.053
Plate1	7	Cysteine	Hr_1	0.052	0.047	0.04	0.035	0.04	0.033	0.04	0.056
Plate1	8	Cysteine	Hr_1	0.053	0.047	0.043	0.037	0.044	0.038	0.04	0.058
Plate1	9	Cysteine	Hr_1	0.055	0.048	0.049	0.04	0.047	0.045	0.04	0.059
Plate1	10	Cysteine	Hr_1	0.057	0.049	0.055	0.042	0.052	0.05	0.041	0.065
Plate1	11	Cysteine	Hr_1	0.06	0.052	0.058	0.045	0.055	0.054	0.042	0.068
Plate2	1	Cysteine	Hr_1	0.059	0.053	0.051	0.068	0.047	0.056	0.06	0.052
Plate2	2	Cysteine	Hr_1	0.057	0.051	0.051	0.065	0.045	0.049	0.057	0.052
Plate2	3	Cysteine	Hr_1	0.054	0.05	0.048	0.06	0.046	0.043	0.053	0.052
Plate2	4	Cysteine	Hr_1	0.053	0.049	0.046	0.051	0.044	0.039	0.047	0.052
Plate2	5	Cysteine	Hr_1	0.052	0.048	0.043	0.047	0.043	0.036	0.044	0.052
Plate2	6	Cysteine	Hr_1	0.051	0.048	0.041	0.042	0.043	0.036	0.041	0.051
Plate2	7	Cysteine	Hr_1	0.051	0.047	0.042	0.04	0.043	0.037	0.041	0.052
Plate2	8	Cysteine	Hr_1	0.051	0.045	0.044	0.04	0.044	0.04	0.038	0.054
Plate2	9	Cysteine	Hr_1	0.052	0.045	0.048	0.041	0.046	0.044	0.038	0.057
Plate2	10	Cysteine	Hr_1	0.054	0.046	0.052	0.042	0.049	0.048	0.039	0.062
Plate2	11	Cysteine	Hr_1	0.055	0.048	0.059	0.043	0.052	0.052	0.04	0.064
Plate1	1	Cysteine	Hr_2	0.087	0.099	0.077	0.091	0.065	0.084	0.09	0.074
Plate1	2	Cysteine	Hr_2	0.08	0.092	0.071	0.077	0.057	0.073	0.082	0.072
Plate1	3	Cysteine	Hr_2	0.08	0.091	0.076	0.068	0.057	0.054	0.079	0.071
Plate1	4	Cysteine	Hr_2	0.07	0.085	0.07	0.063	0.061	0.055	0.064	0.071
Plate1	5	Cysteine	Hr_2	0.071	0.088	0.063	0.056	0.064	0.054	0.062	0.074
Plate1	6	Cysteine	Hr_2	0.074	0.087	0.056	0.052	0.066	0.046	0.061	0.075
Plate1	7	Cysteine	Hr_2	0.077	0.084	0.06	0.051	0.07	0.051	0.055	0.081
Plate1	8	Cysteine	Hr_2	0.081	0.081	0.065	0.053	0.075	0.059	0.053	0.087
Plate1	9	Cysteine	Hr_2	0.085	0.078	0.082	0.057	0.082	0.075	0.05	0.091
Plate1	10	Cysteine	Hr_2	0.09	0.079	0.096	0.059	0.089	0.082	0.048	0.104
Plate1	11	Cysteine	Hr_2	0.095	0.083	0.102	0.062	0.095	0.09	0.049	0.112
Plate2	1	Cysteine	Hr_2	0.084	0.094	0.074	0.1	0.069	0.094	0.103	0.078
Plate2	2	Cysteine	Hr_2	0.077	0.086	0.067	0.088	0.062	0.077	0.088	0.078
Plate2	3	Cysteine	Hr_2	0.067	0.083	0.062	0.079	0.062	0.062	0.081	0.076
Plate2	4	Cysteine	Hr_2	0.066	0.078	0.059	0.061	0.059	0.053	0.071	0.074
Plate2	5	Cysteine	Hr_2	0.066	0.075	0.053	0.055	0.057	0.048	0.065	0.074
Plate2	6	Cysteine	Hr_2	0.066	0.075	0.051	0.048	0.058	0.048	0.059	0.072
Plate2	7	Cysteine	Hr_2	0.068	0.072	0.055	0.048	0.06	0.05	0.057	0.074
Plate2	8	Cysteine	Hr_2	0.072	0.068	0.06	0.049	0.064	0.056	0.051	0.079
Plate2	9	Cysteine	Hr_2	0.076	0.068	0.072	0.052	0.069	0.064	0.049	0.085
Plate2	10	Cysteine	Hr_2	0.082	0.071	0.086	0.056	0.075	0.075	0.049	0.098
Plate2	11	Cysteine	Hr_2	0.089	0.076	0.104	0.06	0.086	0.084	0.05	0.105
Plate1	1	Cysteine	Hr_3	0.188	0.197	0.161	0.207	0.142	0.21	0.209	0.142
Plate1	2	Cysteine	Hr_3	0.165	0.185	0.15	0.179	0.141	0.163	0.186	0.136
Plate1	3	Cysteine	Hr_3	0.159	0.18	0.154	0.148	0.112	0.111	0.168	0.129
Plate1	4	Cysteine	Hr_3	0.138	0.164	0.136	0.132	0.12	0.109	0.124	0.126
Plate1	5	Cysteine	Hr_3	0.139	0.165	0.115	0.106	0.118	0.099	0.114	0.128
Plate1	6	Cysteine	Hr_3	0.138	0.156	0.097	0.094	0.121	0.077	0.107	0.128
Plate1	7	Cysteine	Hr_3	0.139	0.149	0.102	0.087	0.125	0.085	0.089	0.14
Plate1	8	Cysteine	Hr_3	0.142	0.139	0.109	0.086	0.131	0.1	0.08	0.148
Plate1	9	Cysteine	Hr_3	0.148	0.132	0.144	0.09	0.141	0.127	0.066	0.157
Plate1	10	Cysteine	Hr_3	0.152	0.132	0.172	0.094	0.155	0.139	0.057	0.181
Plate1	11	Cysteine	Hr_3	0.16	0.138	0.183	0.101	0.162	0.151	0.054	0.196
Plate2	1	Cysteine	Hr_3	0.185	0.178	0.144	0.198	0.137	0.19	0.189	0.133
Plate2	2	Cysteine	Hr_3	0.16	0.16	0.128	0.167	0.115	0.14	0.167	0.125
Plate2	3	Cysteine	Hr_3	0.14	0.153	0.115	0.135	0.107	0.107	0.138	0.12
Plate2	4	Cysteine	Hr_3	0.134	0.142	0.105	0.102	0.096	0.085	0.118	0.116
Plate2	5	Cysteine	Hr_3	0.125	0.134	0.092	0.089	0.09	0.067	0.098	0.114
Plate2	6	Cysteine	Hr_3	0.125	0.131	0.083	0.076	0.092	0.064	0.085	0.115
Plate2	7	Cysteine	Hr_3	0.125	0.124	0.089	0.069	0.096	0.068	0.081	0.12
Plate2	8	Cysteine	Hr_3	0.128	0.115	0.099	0.069	0.099	0.083	0.063	0.132
Plate2	9	Cysteine	Hr_3	0.131	0.113	0.119	0.074	0.109	0.098	0.053	0.145
Plate2	10	Cysteine	Hr_3	0.137	0.115	0.145	0.08	0.116	0.112	0.05	0.17
Plate2	11	Cysteine	Hr_3	0.147	0.12	0.177	0.086	0.139	0.134	0.049	0.182
Plate1	1	Cysteine	Hr_4	0.423	0.401	0.355	0.454	0.308	0.447	0.45	0.276
Plate1	2	Cysteine	Hr_4	0.386	0.38	0.343	0.404	0.292	0.385	0.413	0.272
Plate1	3	Cysteine	Hr_4	0.37	0.365	0.331	0.338	0.249	0.262	0.377	0.256
Plate1	4	Cysteine	Hr_4	0.319	0.332	0.291	0.286	0.243	0.244	0.281	0.238
Plate1	5	Cysteine	Hr_4	0.313	0.329	0.244	0.232	0.232	0.212	0.246	0.236
Plate1	6	Cysteine	Hr_4	0.305	0.299	0.193	0.191	0.231	0.141	0.221	0.231
Plate1	7	Cysteine	Hr_4	0.298	0.283	0.2	0.166	0.242	0.152	0.171	0.255
Plate1	8	Cysteine	Hr_4	0.3	0.259	0.212	0.16	0.25	0.183	0.145	0.275
Plate1	9	Cysteine	Hr_4	0.306	0.237	0.285	0.163	0.272	0.257	0.11	0.29
Plate1	10	Cysteine	Hr_4	0.308	0.232	0.339	0.171	0.293	0.284	0.079	0.334
Plate1	11	Cysteine	Hr_4	0.315	0.242	0.354	0.18	0.31	0.31	0.067	0.363
Plate2	1	Cysteine	Hr_4	0.185	0.178	0.144	0.198	0.137	0.19	0.189	0.133
Plate2	2	Cysteine	Hr_4	0.16	0.16	0.128	0.167	0.115	0.14	0.167	0.125
Plate2	3	Cysteine	Hr_4	0.14	0.153	0.115	0.135	0.107	0.107	0.138	0.12
Plate2	4	Cysteine	Hr_4	0.134	0.142	0.105	0.102	0.096	0.085	0.118	0.116
Plate2	5	Cysteine	Hr_4	0.125	0.134	0.092	0.089	0.09	0.067	0.098	0.114
Plate2	6	Cysteine	Hr_4	0.125	0.131	0.083	0.076	0.092	0.064	0.085	0.115
Plate2	7	Cysteine	Hr_4	0.125	0.124	0.089	0.069	0.096	0.068	0.081	0.12
Plate2	8	Cysteine	Hr_4	0.128	0.115	0.099	0.069	0.099	0.083	0.063	0.132
Plate2	9	Cysteine	Hr_4	0.131	0.113	0.119	0.074	0.109	0.098	0.053	0.145
Plate2	10	Cysteine	Hr_4	0.137	0.115	0.145	0.08	0.116	0.112	0.05	0.17
Plate2	11	Cysteine	Hr_4	0.147	0.12	0.177	0.086	0.139	0.134	0.049	0.182
Plate1	1	Cysteine	Hr_5	0.505	0.495	0.453	0.566	0.417	0.536	0.554	0.382
Plate1	2	Cysteine	Hr_5	0.48	0.492	0.459	0.528	0.412	0.492	0.545	0.388
Plate1	3	Cysteine	Hr_5	0.468	0.479	0.45	0.465	0.377	0.38	0.502	0.377
Plate1	4	Cysteine	Hr_5	0.422	0.443	0.417	0.417	0.378	0.366	0.407	0.366
Plate1	5	Cysteine	Hr_5	0.415	0.439	0.365	0.369	0.365	0.34	0.378	0.364
Plate1	6	Cysteine	Hr_5	0.408	0.413	0.324	0.328	0.361	0.266	0.349	0.354
Plate1	7	Cysteine	Hr_5	0.402	0.396	0.329	0.3	0.371	0.279	0.297	0.384
Plate1	8	Cysteine	Hr_5	0.403	0.375	0.337	0.293	0.38	0.317	0.26	0.4
Plate1	9	Cysteine	Hr_5	0.41	0.356	0.405	0.296	0.397	0.381	0.199	0.403
Plate1	10	Cysteine	Hr_5	0.407	0.35	0.463	0.302	0.417	0.405	0.138	0.444
Plate1	11	Cysteine	Hr_5	0.407	0.355	0.473	0.305	0.429	0.413	0.111	0.464
Plate2	1	Cysteine	Hr_5	0.514	0.486	0.456	0.59	0.438	0.54	0.551	0.373
Plate2	2	Cysteine	Hr_5	0.491	0.478	0.427	0.562	0.406	0.466	0.519	0.372
Plate2	3	Cysteine	Hr_5	0.449	0.456	0.407	0.497	0.388	0.38	0.459	0.366
Plate2	4	Cysteine	Hr_5	0.429	0.43	0.371	0.396	0.343	0.307	0.398	0.353
Plate2	5	Cysteine	Hr_5	0.409	0.407	0.323	0.345	0.309	0.232	0.341	0.342
Plate2	6	Cysteine	Hr_5	0.396	0.4	0.279	0.271	0.3	0.207	0.283	0.346
Plate2	7	Cysteine	Hr_5	0.386	0.374	0.298	0.238	0.308	0.217	0.259	0.356
Plate2	8	Cysteine	Hr_5	0.383	0.352	0.321	0.232	0.314	0.276	0.169	0.372
Plate2	9	Cysteine	Hr_5	0.383	0.341	0.374	0.239	0.346	0.323	0.126	0.407
Plate2	10	Cysteine	Hr_5	0.39	0.341	0.439	0.254	0.376	0.374	0.099	0.456
Plate2	11	Cysteine	Hr_5	0.395	0.346	0.496	0.276	0.413	0.421	0.08	0.454
Plate1	1	Cysteine	Hr_6	0.554	0.528	0.502	0.637	0.482	0.603	0.604	0.43
Plate1	2	Cysteine	Hr_6	0.533	0.524	0.519	0.595	0.474	0.56	0.606	0.447
Plate1	3	Cysteine	Hr_6	0.523	0.517	0.508	0.533	0.431	0.446	0.564	0.428
Plate1	4	Cysteine	Hr_6	0.482	0.49	0.464	0.482	0.439	0.433	0.466	0.416
Plate1	5	Cysteine	Hr_6	0.472	0.484	0.419	0.435	0.425	0.405	0.441	0.405
Plate1	6	Cysteine	Hr_6	0.465	0.465	0.372	0.393	0.42	0.327	0.406	0.396
Plate1	7	Cysteine	Hr_6	0.455	0.444	0.385	0.36	0.431	0.336	0.348	0.421
Plate1	8	Cysteine	Hr_6	0.457	0.422	0.389	0.349	0.441	0.374	0.32	0.436
Plate1	9	Cysteine	Hr_6	0.467	0.407	0.457	0.352	0.458	0.441	0.273	0.437
Plate1	10	Cysteine	Hr_6	0.461	0.398	0.503	0.356	0.472	0.459	0.234	0.474
Plate1	11	Cysteine	Hr_6	0.461	0.402	0.513	0.359	0.476	0.472	0.204	0.482
Plate2	1	Cysteine	Hr_6	0.55	0.507	0.488	0.632	0.471	0.571	0.579	0.415
Plate2	2	Cysteine	Hr_6	0.533	0.515	0.479	0.627	0.461	0.518	0.578	0.413
Plate2	3	Cysteine	Hr_6	0.492	0.501	0.459	0.553	0.436	0.435	0.519	0.414
Plate2	4	Cysteine	Hr_6	0.472	0.474	0.422	0.449	0.39	0.353	0.447	0.396
Plate2	5	Cysteine	Hr_6	0.452	0.447	0.378	0.396	0.364	0.3	0.393	0.378
Plate2	6	Cysteine	Hr_6	0.442	0.442	0.341	0.33	0.361	0.277	0.343	0.385
Plate2	7	Cysteine	Hr_6	0.432	0.417	0.355	0.305	0.362	0.286	0.326	0.395
Plate2	8	Cysteine	Hr_6	0.428	0.394	0.375	0.296	0.369	0.334	0.261	0.413
Plate2	9	Cysteine	Hr_6	0.429	0.382	0.417	0.305	0.396	0.375	0.219	0.448
Plate2	10	Cysteine	Hr_6	0.433	0.38	0.487	0.317	0.421	0.425	0.17	0.504
Plate2	11	Cysteine	Hr_6	0.438	0.385	0.548	0.329	0.461	0.464	0.131	0.497
Plate1	1	Cysteine	Hr_7	0.56	0.597	0.505	0.667	0.519	0.605	0.622	0.471
Plate1	2	Cysteine	Hr_7	0.677	0.531	0.569	0.614	0.522	0.566	0.641	0.496
Plate1	3	Cysteine	Hr_7	0.532	0.554	0.55	0.563	0.482	0.49	0.573	0.482
Plate1	4	Cysteine	Hr_7	0.542	0.538	0.507	0.52	0.481	0.485	0.515	0.471
Plate1	5	Cysteine	Hr_7	0.503	0.528	0.47	0.509	0.495	0.471	0.497	0.464
Plate1	6	Cysteine	Hr_7	0.511	0.519	0.438	0.467	0.487	0.396	0.472	0.457
Plate1	7	Cysteine	Hr_7	0.507	0.5	0.45	0.433	0.497	0.407	0.421	0.488
Plate1	8	Cysteine	Hr_7	0.508	0.479	0.45	0.421	0.507	0.44	0.388	0.497
Plate1	9	Cysteine	Hr_7	0.517	0.465	0.516	0.423	0.518	0.503	0.328	0.497
Plate1	10	Cysteine	Hr_7	0.509	0.456	0.553	0.427	0.528	0.517	0.276	0.518
Plate1	11	Cysteine	Hr_7	0.507	0.461	0.558	0.426	0.532	0.527	0.252	0.524
Plate2	1	Cysteine	Hr_7	0.58	0.534	0.519	0.662	0.512	0.602	0.598	0.467
Plate2	2	Cysteine	Hr_7	0.566	0.553	0.514	0.685	0.511	0.568	0.614	0.455
Plate2	3	Cysteine	Hr_7	0.53	0.539	0.503	0.612	0.495	0.493	0.57	0.461
Plate2	4	Cysteine	Hr_7	0.513	0.516	0.471	0.507	0.449	0.417	0.505	0.445
Plate2	5	Cysteine	Hr_7	0.495	0.492	0.429	0.459	0.436	0.358	0.452	0.426
Plate2	6	Cysteine	Hr_7	0.484	0.497	0.395	0.396	0.418	0.338	0.397	0.429
Plate2	7	Cysteine	Hr_7	0.477	0.464	0.41	0.369	0.423	0.345	0.379	0.435
Plate2	8	Cysteine	Hr_7	0.475	0.447	0.431	0.364	0.424	0.391	0.312	0.455
Plate2	9	Cysteine	Hr_7	0.475	0.435	0.466	0.37	0.448	0.433	0.271	0.485
Plate2	10	Cysteine	Hr_7	0.478	0.437	0.536	0.377	0.472	0.477	0.25	0.533
Plate2	11	Cysteine	Hr_7	0.483	0.436	0.599	0.385	0.505	0.51	0.229	0.527
Plate1	1	Cysteine	Hr_8	0.559	0.588	0.545	0.702	0.553	0.617	0.629	0.513
Plate1	2	Cysteine	Hr_8	0.715	0.581	0.615	0.651	0.57	0.606	0.69	0.545
Plate1	3	Cysteine	Hr_8	0.581	0.633	0.608	0.606	0.535	0.54	0.637	0.532
Plate1	4	Cysteine	Hr_8	0.581	0.608	0.566	0.563	0.543	0.537	0.571	0.518
Plate1	5	Cysteine	Hr_8	0.546	0.597	0.524	0.563	0.562	0.535	0.559	0.509
Plate1	6	Cysteine	Hr_8	0.556	0.584	0.499	0.523	0.557	0.47	0.537	0.505
Plate1	7	Cysteine	Hr_8	0.55	0.574	0.514	0.489	0.571	0.482	0.497	0.532
Plate1	8	Cysteine	Hr_8	0.548	0.55	0.507	0.478	0.585	0.509	0.471	0.544
Plate1	9	Cysteine	Hr_8	0.557	0.537	0.571	0.477	0.574	0.554	0.402	0.548
Plate1	10	Cysteine	Hr_8	0.545	0.522	0.613	0.481	0.587	0.571	0.342	0.572
Plate1	11	Cysteine	Hr_8	0.545	0.528	0.616	0.482	0.588	0.574	0.315	0.593
Plate2	1	Cysteine	Hr_8	0.654	0.608	0.563	0.765	0.565	0.732	0.695	0.503
Plate2	2	Cysteine	Hr_8	0.606	0.617	0.563	0.737	0.583	0.631	0.667	0.497
Plate2	3	Cysteine	Hr_8	0.561	0.602	0.567	0.687	0.567	0.546	0.619	0.502
Plate2	4	Cysteine	Hr_8	0.545	0.586	0.535	0.579	0.523	0.477	0.558	0.488
Plate2	5	Cysteine	Hr_8	0.529	0.557	0.494	0.523	0.51	0.426	0.508	0.472
Plate2	6	Cysteine	Hr_8	0.523	0.561	0.465	0.466	0.489	0.404	0.451	0.475
Plate2	7	Cysteine	Hr_8	0.514	0.529	0.479	0.44	0.492	0.405	0.44	0.483
Plate2	8	Cysteine	Hr_8	0.51	0.512	0.495	0.43	0.496	0.456	0.371	0.5
Plate2	9	Cysteine	Hr_8	0.511	0.5	0.528	0.437	0.519	0.492	0.321	0.525
Plate2	10	Cysteine	Hr_8	0.51	0.505	0.593	0.445	0.543	0.535	0.299	0.571
Plate2	11	Cysteine	Hr_8	0.517	0.501	0.65	0.453	0.574	0.57	0.271	0.573
Plate1	1	Cysteine	Hr_9	0.633	0.636	0.574	0.696	0.548	0.667	0.664	0.529
Plate1	2	Cysteine	Hr_9	0.688	0.602	0.605	0.639	0.563	0.607	0.691	0.574
Plate1	3	Cysteine	Hr_9	0.573	0.656	0.614	0.645	0.544	0.556	0.628	0.565
Plate1	4	Cysteine	Hr_9	0.592	0.617	0.575	0.586	0.56	0.55	0.579	0.543
Plate1	5	Cysteine	Hr_9	0.558	0.609	0.535	0.594	0.576	0.545	0.563	0.55
Plate1	6	Cysteine	Hr_9	0.568	0.595	0.526	0.554	0.57	0.495	0.55	0.544
Plate1	7	Cysteine	Hr_9	0.56	0.579	0.533	0.52	0.583	0.504	0.522	0.57
Plate1	8	Cysteine	Hr_9	0.562	0.561	0.532	0.514	0.593	0.529	0.499	0.584
Plate1	9	Cysteine	Hr_9	0.57	0.552	0.582	0.509	0.587	0.566	0.434	0.584
Plate1	10	Cysteine	Hr_9	0.56	0.536	0.626	0.514	0.596	0.581	0.379	0.596
Plate1	11	Cysteine	Hr_9	0.562	0.544	0.621	0.51	0.598	0.587	0.354	0.607
Plate2	1	Cysteine	Hr_9	0.7	0.627	0.581	0.766	0.553	0.727	0.7	0.519
Plate2	2	Cysteine	Hr_9	0.606	0.612	0.572	0.744	0.576	0.614	0.662	0.52
Plate2	3	Cysteine	Hr_9	0.57	0.613	0.573	0.682	0.562	0.555	0.621	0.522
Plate2	4	Cysteine	Hr_9	0.554	0.588	0.541	0.582	0.519	0.495	0.581	0.508
Plate2	5	Cysteine	Hr_9	0.541	0.56	0.51	0.537	0.512	0.45	0.539	0.493
Plate2	6	Cysteine	Hr_9	0.538	0.566	0.485	0.482	0.495	0.43	0.488	0.496
Plate2	7	Cysteine	Hr_9	0.531	0.533	0.499	0.461	0.5	0.436	0.475	0.499
Plate2	8	Cysteine	Hr_9	0.526	0.523	0.514	0.454	0.5	0.473	0.41	0.513
Plate2	9	Cysteine	Hr_9	0.526	0.509	0.535	0.462	0.52	0.506	0.359	0.534
Plate2	10	Cysteine	Hr_9	0.527	0.515	0.597	0.468	0.541	0.542	0.333	0.586
Plate2	11	Cysteine	Hr_9	0.535	0.51	0.649	0.476	0.572	0.575	0.305	0.581
Plate1	1	Cysteine	Hr_10	0.643	0.652	0.609	0.756	0.591	0.736	0.66	0.545
Plate1	2	Cysteine	Hr_10	0.727	0.62	0.628	0.682	0.594	0.638	0.678	0.579
Plate1	3	Cysteine	Hr_10	0.635	0.68	0.633	0.663	0.577	0.581	0.653	0.576
Plate1	4	Cysteine	Hr_10	0.612	0.637	0.6	0.617	0.587	0.574	0.618	0.561
Plate1	5	Cysteine	Hr_10	0.587	0.634	0.57	0.619	0.594	0.571	0.603	0.569
Plate1	6	Cysteine	Hr_10	0.655	0.626	0.553	0.587	0.596	0.528	0.594	0.558
Plate1	7	Cysteine	Hr_10	0.591	0.599	0.564	0.553	0.609	0.532	0.561	0.582
Plate1	8	Cysteine	Hr_10	0.588	0.582	0.556	0.546	0.616	0.558	0.543	0.579
Plate1	9	Cysteine	Hr_10	0.598	0.576	0.61	0.542	0.612	0.599	0.48	0.593
Plate1	10	Cysteine	Hr_10	0.587	0.557	0.647	0.548	0.635	0.615	0.414	0.58
Plate1	11	Cysteine	Hr_10	0.593	0.562	0.65	0.545	0.62	0.615	0.397	0.597
Plate2	1	Cysteine	Hr_10	0.676	0.714	0.665	0.78	0.598	0.793	0.742	0.574
Plate2	2	Cysteine	Hr_10	0.653	0.626	0.594	0.805	0.596	0.644	0.77	0.56
Plate2	3	Cysteine	Hr_10	0.653	0.654	0.589	0.741	0.595	0.595	0.66	0.556
Plate2	4	Cysteine	Hr_10	0.57	0.589	0.571	0.616	0.563	0.54	0.619	0.546
Plate2	5	Cysteine	Hr_10	0.57	0.57	0.536	0.575	0.525	0.498	0.582	0.571
Plate2	6	Cysteine	Hr_10	0.609	0.572	0.518	0.528	0.523	0.474	0.519	0.556
Plate2	7	Cysteine	Hr_10	0.568	0.564	0.534	0.506	0.543	0.47	0.504	0.577
Plate2	8	Cysteine	Hr_10	0.551	0.549	0.546	0.498	0.535	0.515	0.447	0.612
Plate2	9	Cysteine	Hr_10	0.549	0.534	0.573	0.504	0.559	0.547	0.406	0.602
Plate2	10	Cysteine	Hr_10	0.548	0.538	0.628	0.506	0.576	0.579	0.375	0.643
Plate2	11	Cysteine	Hr_10	0.558	0.535	0.671	0.512	0.609	0.612	0.35	0.636
Plate1	1	Cysteine	Hr_11	0.647	0.635	0.599	0.716	0.605	0.694	0.727	0.573
Plate1	2	Cysteine	Hr_11	0.737	0.636	0.632	0.687	0.617	0.652	0.73	0.606
Plate1	3	Cysteine	Hr_11	0.686	0.691	0.642	0.665	0.599	0.599	0.7	0.651
Plate1	4	Cysteine	Hr_11	0.636	0.649	0.612	0.622	0.607	0.583	0.634	0.631
Plate1	5	Cysteine	Hr_11	0.629	0.658	0.598	0.63	0.614	0.577	0.613	0.626
Plate1	6	Cysteine	Hr_11	0.706	0.657	0.572	0.599	0.626	0.527	0.607	0.655
Plate1	7	Cysteine	Hr_11	0.649	0.635	0.583	0.567	0.624	0.54	0.574	0.614
Plate1	8	Cysteine	Hr_11	0.615	0.594	0.573	0.553	0.624	0.56	0.552	0.601
Plate1	9	Cysteine	Hr_11	0.62	0.583	0.622	0.552	0.64	0.581	0.505	0.662
Plate1	10	Cysteine	Hr_11	0.581	0.571	0.638	0.549	0.661	0.602	0.442	0.6
Plate1	11	Cysteine	Hr_11	0.591	0.586	0.662	0.551	0.643	0.614	0.434	0.618
Plate2	1	Cysteine	Hr_11	0.664	0.699	0.696	0.778	0.679	0.766	0.766	0.542
Plate2	2	Cysteine	Hr_11	0.727	0.666	0.649	0.775	0.651	0.699	0.772	0.621
Plate2	3	Cysteine	Hr_11	0.713	0.717	0.653	0.74	0.619	0.628	0.714	0.645
Plate2	4	Cysteine	Hr_11	0.674	0.653	0.591	0.629	0.569	0.534	0.636	0.61
Plate2	5	Cysteine	Hr_11	0.655	0.619	0.555	0.594	0.543	0.496	0.597	0.618
Plate2	6	Cysteine	Hr_11	0.698	0.637	0.531	0.535	0.536	0.479	0.536	0.639
Plate2	7	Cysteine	Hr_11	0.658	0.582	0.543	0.519	0.55	0.479	0.519	0.629
Plate2	8	Cysteine	Hr_11	0.641	0.557	0.556	0.512	0.541	0.52	0.469	0.63
Plate2	9	Cysteine	Hr_11	0.639	0.547	0.607	0.519	0.562	0.543	0.431	0.685
Plate2	10	Cysteine	Hr_11	0.634	0.555	0.666	0.515	0.619	0.588	0.408	0.707
Plate2	11	Cysteine	Hr_11	0.635	0.547	0.681	0.52	0.637	0.595	0.386	0.666
Plate1	1	Cysteine	Hr_12	0.589	0.607	0.603	0.685	0.623	0.705	0.706	0.599
Plate1	2	Cysteine	Hr_12	0.708	0.614	0.626	0.68	0.607	0.656	0.713	0.643
Plate1	3	Cysteine	Hr_12	0.664	0.681	0.638	0.669	0.6	0.59	0.677	0.671
Plate1	4	Cysteine	Hr_12	0.624	0.636	0.609	0.623	0.606	0.589	0.613	0.635
Plate1	5	Cysteine	Hr_12	0.605	0.643	0.589	0.628	0.614	0.583	0.609	0.653
Plate1	6	Cysteine	Hr_12	0.674	0.635	0.584	0.603	0.625	0.533	0.611	0.636
Plate1	7	Cysteine	Hr_12	0.616	0.622	0.595	0.58	0.627	0.541	0.576	0.641
Plate1	8	Cysteine	Hr_12	0.605	0.616	0.587	0.575	0.627	0.576	0.565	0.653
Plate1	9	Cysteine	Hr_12	0.614	0.599	0.626	0.56	0.631	0.601	0.513	0.676
Plate1	10	Cysteine	Hr_12	0.603	0.587	0.645	0.559	0.663	0.612	0.451	0.732
Plate1	11	Cysteine	Hr_12	0.608	0.601	0.657	0.562	0.64	0.624	0.445	0.725
Plate2	1	Cysteine	Hr_12	0.693	0.676	0.691	0.754	0.646	0.739	0.702	0.568
Plate2	2	Cysteine	Hr_12	0.687	0.659	0.65	0.762	0.644	0.695	0.751	0.602
Plate2	3	Cysteine	Hr_12	0.699	0.7	0.66	0.71	0.636	0.63	0.717	0.638
Plate2	4	Cysteine	Hr_12	0.637	0.649	0.625	0.648	0.583	0.544	0.651	0.607
Plate2	5	Cysteine	Hr_12	0.626	0.632	0.588	0.611	0.562	0.514	0.607	0.608
Plate2	6	Cysteine	Hr_12	0.714	0.634	0.546	0.547	0.568	0.494	0.551	0.63
Plate2	7	Cysteine	Hr_12	0.641	0.604	0.563	0.53	0.57	0.493	0.542	0.625
Plate2	8	Cysteine	Hr_12	0.619	0.593	0.584	0.534	0.565	0.533	0.495	0.587
Plate2	9	Cysteine	Hr_12	0.621	0.574	0.631	0.541	0.602	0.567	0.455	0.657
Plate2	10	Cysteine	Hr_12	0.619	0.576	0.668	0.544	0.66	0.604	0.434	0.714
Plate2	11	Cysteine	Hr_12	0.615	0.573	0.685	0.542	0.637	0.616	0.413	0.694
Plate3	1	M9	Hr_0	0.05	0.056	0.044	0.05	0.047	0.066	0.062	0.052
Plate3	2	M9	Hr_0	0.049	0.056	0.045	0.051	0.047	0.052	0.06	0.049
Plate3	3	M9	Hr_0	0.047	0.054	0.045	0.049	0.044	0.051	0.057	0.048
Plate3	4	M9	Hr_0	0.047	0.053	0.045	0.048	0.044	0.05	0.051	0.047
Plate3	5	M9	Hr_0	0.046	0.051	0.045	0.047	0.043	0.048	0.047	0.046
Plate3	6	M9	Hr_0	0.045	0.049	0.045	0.045	0.043	0.046	0.043	0.046
Plate3	7	M9	Hr_0	0.047	0.046	0.045	0.045	0.044	0.046	0.042	0.048
Plate3	8	M9	Hr_0	0.048	0.044	0.047	0.046	0.047	0.046	0.042	0.047
Plate3	9	M9	Hr_0	0.049	0.043	0.055	0.048	0.05	0.047	0.042	0.048
Plate3	10	M9	Hr_0	0.05	0.042	0.052	0.051	0.053	0.048	0.043	0.049
Plate3	11	M9	Hr_0	0.051	0.041	0.051	0.051	0.053	0.05	0.044	0.05
Plate4	1	M9	Hr_0	0.051	0.057	0.045	0.05	0.048	0.053	0.061	0.05
Plate4	2	M9	Hr_0	0.051	0.055	0.045	0.05	0.045	0.052	0.059	0.051
Plate4	3	M9	Hr_0	0.047	0.054	0.045	0.05	0.045	0.052	0.059	0.049
Plate4	4	M9	Hr_0	0.047	0.053	0.045	0.047	0.045	0.049	0.052	0.048
Plate4	5	M9	Hr_0	0.046	0.051	0.046	0.047	0.044	0.049	0.046	0.048
Plate4	6	M9	Hr_0	0.046	0.049	0.045	0.046	0.045	0.049	0.044	0.048
Plate4	7	M9	Hr_0	0.047	0.047	0.047	0.046	0.046	0.049	0.043	0.048
Plate4	8	M9	Hr_0	0.048	0.045	0.049	0.049	0.049	0.049	0.044	0.049
Plate4	9	M9	Hr_0	0.051	0.044	0.051	0.05	0.052	0.05	0.045	0.05
Plate4	10	M9	Hr_0	0.051	0.044	0.052	0.052	0.053	0.05	0.047	0.052
Plate4	11	M9	Hr_0	0.052	0.044	0.052	0.052	0.054	0.05	0.046	0.051
Plate3	1	M9	Hr_1	0.054	0.057	0.044	0.05	0.043	0.059	0.058	0.054
Plate3	2	M9	Hr_1	0.052	0.055	0.045	0.049	0.041	0.045	0.055	0.053
Plate3	3	M9	Hr_1	0.05	0.054	0.045	0.048	0.04	0.045	0.051	0.051
Plate3	4	M9	Hr_1	0.05	0.053	0.046	0.047	0.04	0.045	0.046	0.051
Plate3	5	M9	Hr_1	0.05	0.052	0.046	0.047	0.04	0.044	0.042	0.051
Plate3	6	M9	Hr_1	0.05	0.049	0.046	0.045	0.042	0.043	0.039	0.051
Plate3	7	M9	Hr_1	0.053	0.047	0.048	0.045	0.043	0.043	0.039	0.054
Plate3	8	M9	Hr_1	0.056	0.046	0.05	0.047	0.047	0.045	0.04	0.053
Plate3	9	M9	Hr_1	0.059	0.045	0.06	0.05	0.051	0.048	0.043	0.055
Plate3	10	M9	Hr_1	0.061	0.045	0.057	0.053	0.056	0.05	0.045	0.057
Plate3	11	M9	Hr_1	0.064	0.046	0.059	0.055	0.059	0.054	0.048	0.059
Plate4	1	M9	Hr_1	0.05	0.057	0.04	0.043	0.038	0.044	0.057	0.055
Plate4	2	M9	Hr_1	0.05	0.052	0.04	0.041	0.034	0.045	0.053	0.058
Plate4	3	M9	Hr_1	0.046	0.052	0.041	0.042	0.036	0.044	0.054	0.055
Plate4	4	M9	Hr_1	0.048	0.052	0.043	0.041	0.036	0.043	0.047	0.056
Plate4	5	M9	Hr_1	0.048	0.051	0.045	0.041	0.038	0.044	0.04	0.056
Plate4	6	M9	Hr_1	0.05	0.05	0.046	0.043	0.041	0.046	0.04	0.056
Plate4	7	M9	Hr_1	0.054	0.049	0.051	0.044	0.044	0.047	0.041	0.057
Plate4	8	M9	Hr_1	0.057	0.048	0.054	0.05	0.051	0.049	0.044	0.058
Plate4	9	M9	Hr_1	0.063	0.048	0.058	0.054	0.057	0.053	0.047	0.059
Plate4	10	M9	Hr_1	0.065	0.049	0.062	0.059	0.06	0.055	0.051	0.062
Plate4	11	M9	Hr_1	0.068	0.051	0.064	0.06	0.064	0.057	0.052	0.063
Plate3	1	M9	Hr_2	0.082	0.105	0.057	0.067	0.062	0.113	0.099	0.087
Plate3	2	M9	Hr_2	0.073	0.095	0.055	0.06	0.054	0.07	0.085	0.079
Plate3	3	M9	Hr_2	0.067	0.091	0.055	0.056	0.049	0.067	0.075	0.075
Plate3	4	M9	Hr_2	0.067	0.087	0.058	0.054	0.049	0.066	0.062	0.073
Plate3	5	M9	Hr_2	0.065	0.084	0.059	0.054	0.05	0.063	0.055	0.072
Plate3	6	M9	Hr_2	0.067	0.079	0.063	0.053	0.053	0.061	0.048	0.072
Plate3	7	M9	Hr_2	0.076	0.072	0.067	0.055	0.057	0.061	0.049	0.077
Plate3	8	M9	Hr_2	0.085	0.068	0.075	0.059	0.066	0.064	0.051	0.077
Plate3	9	M9	Hr_2	0.092	0.064	0.094	0.068	0.077	0.069	0.054	0.083
Plate3	10	M9	Hr_2	0.098	0.062	0.096	0.077	0.09	0.074	0.058	0.087
Plate3	11	M9	Hr_2	0.105	0.063	0.102	0.086	0.097	0.083	0.062	0.092
Plate4	1	M9	Hr_2	0.096	0.126	0.073	0.08	0.082	0.094	0.104	0.089
Plate4	2	M9	Hr_2	0.09	0.112	0.071	0.075	0.069	0.093	0.098	0.092
Plate4	3	M9	Hr_2	0.079	0.109	0.072	0.075	0.068	0.091	0.097	0.084
Plate4	4	M9	Hr_2	0.081	0.108	0.074	0.067	0.067	0.087	0.081	0.085
Plate4	5	M9	Hr_2	0.078	0.104	0.081	0.069	0.068	0.086	0.064	0.085
Plate4	6	M9	Hr_2	0.081	0.098	0.083	0.072	0.075	0.086	0.06	0.087
Plate4	7	M9	Hr_2	0.09	0.094	0.094	0.073	0.081	0.086	0.06	0.089
Plate4	8	M9	Hr_2	0.097	0.087	0.1	0.086	0.095	0.091	0.065	0.091
Plate4	9	M9	Hr_2	0.109	0.082	0.109	0.094	0.109	0.097	0.068	0.095
Plate4	10	M9	Hr_2	0.114	0.079	0.119	0.103	0.114	0.1	0.074	0.104
Plate4	11	M9	Hr_2	0.118	0.078	0.12	0.104	0.119	0.102	0.075	0.106
Plate3	1	M9	Hr_3	0.165	0.201	0.113	0.132	0.124	0.203	0.19	0.152
Plate3	2	M9	Hr_3	0.145	0.186	0.105	0.116	0.108	0.131	0.162	0.135
Plate3	3	M9	Hr_3	0.132	0.172	0.104	0.105	0.093	0.12	0.138	0.128
Plate3	4	M9	Hr_3	0.128	0.163	0.106	0.098	0.088	0.113	0.114	0.124
Plate3	5	M9	Hr_3	0.122	0.154	0.109	0.097	0.087	0.107	0.097	0.122
Plate3	6	M9	Hr_3	0.122	0.142	0.114	0.094	0.09	0.1	0.079	0.123
Plate3	7	M9	Hr_3	0.135	0.126	0.12	0.096	0.097	0.103	0.075	0.132
Plate3	8	M9	Hr_3	0.15	0.116	0.134	0.105	0.112	0.107	0.079	0.134
Plate3	9	M9	Hr_3	0.16	0.108	0.163	0.115	0.129	0.113	0.088	0.142
Plate3	10	M9	Hr_3	0.168	0.101	0.167	0.133	0.149	0.122	0.096	0.15
Plate3	11	M9	Hr_3	0.181	0.099	0.178	0.145	0.164	0.137	0.103	0.157
Plate4	1	M9	Hr_3	0.204	0.246	0.141	0.163	0.157	0.186	0.222	0.17
Plate4	2	M9	Hr_3	0.194	0.221	0.135	0.15	0.131	0.18	0.203	0.167
Plate4	3	M9	Hr_3	0.159	0.204	0.13	0.141	0.125	0.17	0.195	0.149
Plate4	4	M9	Hr_3	0.158	0.197	0.131	0.121	0.115	0.153	0.15	0.151
Plate4	5	M9	Hr_3	0.148	0.183	0.138	0.122	0.111	0.144	0.109	0.151
Plate4	6	M9	Hr_3	0.149	0.164	0.14	0.122	0.121	0.143	0.094	0.15
Plate4	7	M9	Hr_3	0.162	0.153	0.161	0.123	0.13	0.14	0.091	0.151
Plate4	8	M9	Hr_3	0.172	0.141	0.17	0.144	0.156	0.148	0.099	0.157
Plate4	9	M9	Hr_3	0.197	0.13	0.183	0.158	0.182	0.156	0.108	0.162
Plate4	10	M9	Hr_3	0.201	0.119	0.202	0.174	0.226	0.16	0.116	0.172
Plate4	11	M9	Hr_3	0.206	0.113	0.204	0.177	0.206	0.169	0.118	0.177
Plate3	1	M9	Hr_4	0.371	0.423	0.259	0.322	0.286	0.439	0.428	0.324
Plate3	2	M9	Hr_4	0.332	0.397	0.248	0.286	0.243	0.315	0.373	0.281
Plate3	3	M9	Hr_4	0.297	0.371	0.229	0.251	0.198	0.276	0.312	0.258
Plate3	4	M9	Hr_4	0.284	0.341	0.235	0.214	0.172	0.251	0.242	0.24
Plate3	5	M9	Hr_4	0.257	0.318	0.218	0.201	0.162	0.231	0.185	0.223
Plate3	6	M9	Hr_4	0.252	0.285	0.225	0.184	0.166	0.202	0.14	0.227
Plate3	7	M9	Hr_4	0.273	0.252	0.234	0.181	0.18	0.196	0.13	0.235
Plate3	8	M9	Hr_4	0.305	0.218	0.263	0.198	0.217	0.207	0.135	0.243
Plate3	9	M9	Hr_4	0.321	0.19	0.309	0.231	0.255	0.219	0.145	0.259
Plate3	10	M9	Hr_4	0.33	0.169	0.319	0.263	0.297	0.237	0.159	0.276
Plate3	11	M9	Hr_4	0.348	0.163	0.335	0.279	0.312	0.265	0.174	0.296
Plate4	1	M9	Hr_4	0.349	0.409	0.255	0.295	0.288	0.325	0.41	0.328
Plate4	2	M9	Hr_4	0.339	0.379	0.252	0.299	0.252	0.324	0.383	0.315
Plate4	3	M9	Hr_4	0.281	0.364	0.251	0.281	0.239	0.298	0.364	0.289
Plate4	4	M9	Hr_4	0.284	0.348	0.252	0.237	0.218	0.28	0.29	0.276
Plate4	5	M9	Hr_4	0.268	0.322	0.26	0.243	0.211	0.27	0.207	0.273
Plate4	6	M9	Hr_4	0.268	0.297	0.267	0.246	0.23	0.256	0.175	0.276
Plate4	7	M9	Hr_4	0.286	0.274	0.3	0.245	0.248	0.259	0.169	0.278
Plate4	8	M9	Hr_4	0.301	0.25	0.321	0.285	0.301	0.27	0.181	0.279
Plate4	9	M9	Hr_4	0.343	0.229	0.345	0.31	0.341	0.279	0.194	0.29
Plate4	10	M9	Hr_4	0.347	0.211	0.37	0.331	0.387	0.285	0.209	0.299
Plate4	11	M9	Hr_4	0.356	0.198	0.378	0.335	0.393	0.295	0.213	0.322
Plate3	1	M9	Hr_5	0.393	0.453	0.278	0.364	0.328	0.434	0.476	0.355
Plate3	2	M9	Hr_5	0.35	0.442	0.291	0.351	0.299	0.36	0.463	0.334
Plate3	3	M9	Hr_5	0.324	0.418	0.28	0.333	0.268	0.347	0.417	0.323
Plate3	4	M9	Hr_5	0.309	0.396	0.297	0.306	0.25	0.327	0.342	0.307
Plate3	5	M9	Hr_5	0.286	0.371	0.285	0.294	0.244	0.31	0.273	0.296
Plate3	6	M9	Hr_5	0.283	0.336	0.296	0.273	0.251	0.277	0.22	0.293
Plate3	7	M9	Hr_5	0.304	0.303	0.305	0.273	0.27	0.268	0.207	0.304
Plate3	8	M9	Hr_5	0.336	0.265	0.34	0.288	0.315	0.287	0.212	0.308
Plate3	9	M9	Hr_5	0.355	0.239	0.399	0.329	0.367	0.301	0.22	0.318
Plate3	10	M9	Hr_5	0.364	0.22	0.412	0.364	0.415	0.313	0.231	0.339
Plate3	11	M9	Hr_5	0.378	0.211	0.418	0.373	0.419	0.33	0.239	0.346
Plate4	1	M9	Hr_5	0.374	0.447	0.287	0.341	0.329	0.366	0.463	0.363
Plate4	2	M9	Hr_5	0.372	0.42	0.283	0.35	0.293	0.361	0.445	0.354
Plate4	3	M9	Hr_5	0.312	0.399	0.285	0.333	0.278	0.335	0.429	0.328
Plate4	4	M9	Hr_5	0.313	0.385	0.284	0.294	0.258	0.321	0.333	0.318
Plate4	5	M9	Hr_5	0.292	0.355	0.29	0.287	0.249	0.31	0.252	0.311
Plate4	6	M9	Hr_5	0.29	0.324	0.301	0.285	0.275	0.298	0.225	0.317
Plate4	7	M9	Hr_5	0.31	0.3	0.331	0.287	0.289	0.296	0.22	0.316
Plate4	8	M9	Hr_5	0.327	0.273	0.356	0.326	0.337	0.31	0.228	0.316
Plate4	9	M9	Hr_5	0.369	0.253	0.38	0.353	0.383	0.315	0.234	0.326
Plate4	10	M9	Hr_5	0.371	0.235	0.41	0.377	0.423	0.322	0.249	0.333
Plate4	11	M9	Hr_5	0.379	0.218	0.41	0.374	0.432	0.331	0.244	0.354
Plate3	1	M9	Hr_6	0.399	0.457	0.29	0.37	0.326	0.427	0.478	0.373
Plate3	2	M9	Hr_6	0.36	0.454	0.301	0.359	0.304	0.373	0.481	0.343
Plate3	3	M9	Hr_6	0.332	0.426	0.292	0.346	0.275	0.358	0.428	0.331
Plate3	4	M9	Hr_6	0.315	0.405	0.314	0.32	0.26	0.341	0.353	0.314
Plate3	5	M9	Hr_6	0.292	0.381	0.296	0.308	0.256	0.326	0.286	0.306
Plate3	6	M9	Hr_6	0.291	0.347	0.306	0.289	0.267	0.291	0.233	0.297
Plate3	7	M9	Hr_6	0.311	0.314	0.316	0.289	0.284	0.284	0.219	0.308
Plate3	8	M9	Hr_6	0.346	0.274	0.353	0.306	0.331	0.3	0.223	0.316
Plate3	9	M9	Hr_6	0.363	0.248	0.421	0.35	0.385	0.312	0.233	0.325
Plate3	10	M9	Hr_6	0.371	0.23	0.432	0.387	0.43	0.326	0.242	0.345
Plate3	11	M9	Hr_6	0.39	0.221	0.43	0.392	0.433	0.343	0.246	0.352
Plate4	1	M9	Hr_6	0.382	0.453	0.295	0.353	0.333	0.367	0.465	0.403
Plate4	2	M9	Hr_6	0.38	0.428	0.291	0.363	0.299	0.365	0.445	0.374
Plate4	3	M9	Hr_6	0.32	0.405	0.295	0.343	0.288	0.345	0.437	0.347
Plate4	4	M9	Hr_6	0.32	0.393	0.292	0.3	0.265	0.331	0.345	0.341
Plate4	5	M9	Hr_6	0.299	0.363	0.299	0.297	0.259	0.317	0.259	0.327
Plate4	6	M9	Hr_6	0.298	0.331	0.307	0.296	0.283	0.305	0.233	0.333
Plate4	7	M9	Hr_6	0.317	0.305	0.337	0.295	0.297	0.305	0.225	0.332
Plate4	8	M9	Hr_6	0.334	0.282	0.365	0.338	0.347	0.318	0.236	0.329
Plate4	9	M9	Hr_6	0.38	0.261	0.386	0.365	0.389	0.325	0.24	0.343
Plate4	10	M9	Hr_6	0.381	0.24	0.416	0.389	0.428	0.332	0.253	0.346
Plate4	11	M9	Hr_6	0.389	0.224	0.417	0.386	0.43	0.342	0.253	0.37
Plate3	1	M9	Hr_7	0.394	0.455	0.289	0.368	0.323	0.429	0.457	0.373
Plate3	2	M9	Hr_7	0.357	0.456	0.302	0.362	0.306	0.377	0.473	0.347
Plate3	3	M9	Hr_7	0.331	0.427	0.297	0.352	0.28	0.371	0.432	0.351
Plate3	4	M9	Hr_7	0.316	0.409	0.32	0.332	0.268	0.349	0.362	0.33
Plate3	5	M9	Hr_7	0.296	0.385	0.304	0.322	0.266	0.337	0.299	0.324
Plate3	6	M9	Hr_7	0.298	0.354	0.315	0.302	0.276	0.304	0.248	0.321
Plate3	7	M9	Hr_7	0.319	0.321	0.327	0.303	0.294	0.298	0.238	0.327
Plate3	8	M9	Hr_7	0.355	0.283	0.364	0.319	0.341	0.311	0.238	0.337
Plate3	9	M9	Hr_7	0.373	0.257	0.438	0.365	0.395	0.324	0.247	0.347
Plate3	10	M9	Hr_7	0.381	0.238	0.459	0.4	0.443	0.338	0.257	0.367
Plate3	11	M9	Hr_7	0.398	0.232	0.444	0.404	0.441	0.355	0.262	0.38
Plate4	1	M9	Hr_7	0.388	0.469	0.3	0.352	0.34	0.369	0.473	0.394
Plate4	2	M9	Hr_7	0.384	0.433	0.3	0.366	0.307	0.368	0.455	0.394
Plate4	3	M9	Hr_7	0.327	0.409	0.305	0.352	0.3	0.35	0.442	0.356
Plate4	4	M9	Hr_7	0.327	0.397	0.301	0.305	0.277	0.335	0.354	0.352
Plate4	5	M9	Hr_7	0.308	0.371	0.308	0.304	0.27	0.327	0.274	0.341
Plate4	6	M9	Hr_7	0.309	0.34	0.315	0.301	0.293	0.312	0.246	0.35
Plate4	7	M9	Hr_7	0.327	0.317	0.345	0.303	0.31	0.313	0.24	0.348
Plate4	8	M9	Hr_7	0.342	0.292	0.377	0.344	0.356	0.325	0.252	0.346
Plate4	9	M9	Hr_7	0.385	0.271	0.396	0.373	0.397	0.331	0.254	0.359
Plate4	10	M9	Hr_7	0.388	0.252	0.427	0.393	0.431	0.34	0.27	0.36
Plate4	11	M9	Hr_7	0.394	0.236	0.421	0.387	0.432	0.347	0.27	0.384
Plate3	1	M9	Hr_8	0.397	0.479	0.308	0.395	0.351	0.443	0.482	0.375
Plate3	2	M9	Hr_8	0.369	0.484	0.328	0.4	0.344	0.402	0.49	0.355
Plate3	3	M9	Hr_8	0.345	0.455	0.321	0.388	0.315	0.389	0.445	0.352
Plate3	4	M9	Hr_8	0.329	0.433	0.345	0.364	0.297	0.37	0.378	0.335
Plate3	5	M9	Hr_8	0.308	0.408	0.326	0.35	0.294	0.357	0.313	0.329
Plate3	6	M9	Hr_8	0.315	0.375	0.338	0.333	0.303	0.325	0.258	0.324
Plate3	7	M9	Hr_8	0.331	0.344	0.346	0.329	0.324	0.319	0.247	0.331
Plate3	8	M9	Hr_8	0.363	0.302	0.384	0.344	0.369	0.332	0.249	0.341
Plate3	9	M9	Hr_8	0.378	0.274	0.462	0.386	0.42	0.343	0.258	0.35
Plate3	10	M9	Hr_8	0.383	0.255	0.485	0.424	0.467	0.351	0.268	0.367
Plate3	11	M9	Hr_8	0.404	0.247	0.465	0.429	0.469	0.368	0.271	0.382
Plate4	1	M9	Hr_8	0.428	0.528	0.346	0.418	0.388	0.406	0.511	0.401
Plate4	2	M9	Hr_8	0.394	0.444	0.313	0.396	0.329	0.387	0.46	0.389
Plate4	3	M9	Hr_8	0.334	0.419	0.322	0.378	0.322	0.367	0.441	0.363
Plate4	4	M9	Hr_8	0.335	0.408	0.319	0.333	0.298	0.353	0.36	0.356
Plate4	5	M9	Hr_8	0.314	0.379	0.325	0.33	0.288	0.343	0.282	0.342
Plate4	6	M9	Hr_8	0.313	0.346	0.331	0.328	0.311	0.328	0.252	0.353
Plate4	7	M9	Hr_8	0.343	0.322	0.354	0.326	0.324	0.327	0.245	0.349
Plate4	8	M9	Hr_8	0.344	0.298	0.387	0.364	0.368	0.339	0.256	0.346
Plate4	9	M9	Hr_8	0.386	0.276	0.404	0.393	0.407	0.346	0.258	0.361
Plate4	10	M9	Hr_8	0.393	0.255	0.436	0.408	0.438	0.35	0.272	0.361
Plate4	11	M9	Hr_8	0.397	0.242	0.429	0.403	0.436	0.357	0.271	0.386
Plate3	1	M9	Hr_9	0.391	0.482	0.301	0.386	0.34	0.442	0.518	0.381
Plate3	2	M9	Hr_9	0.364	0.467	0.319	0.39	0.329	0.396	0.489	0.359
Plate3	3	M9	Hr_9	0.342	0.449	0.315	0.378	0.301	0.385	0.444	0.368
Plate3	4	M9	Hr_9	0.331	0.418	0.34	0.356	0.284	0.364	0.381	0.342
Plate3	5	M9	Hr_9	0.31	0.395	0.318	0.339	0.282	0.352	0.316	0.333
Plate3	6	M9	Hr_9	0.312	0.363	0.329	0.325	0.291	0.323	0.264	0.326
Plate3	7	M9	Hr_9	0.329	0.332	0.337	0.321	0.312	0.316	0.252	0.334
Plate3	8	M9	Hr_9	0.358	0.294	0.372	0.337	0.357	0.331	0.254	0.345
Plate3	9	M9	Hr_9	0.371	0.266	0.451	0.378	0.403	0.342	0.262	0.354
Plate3	10	M9	Hr_9	0.376	0.248	0.456	0.414	0.448	0.351	0.269	0.37
Plate3	11	M9	Hr_9	0.395	0.24	0.45	0.418	0.45	0.37	0.271	0.385
Plate4	1	M9	Hr_9	0.383	0.501	0.318	0.378	0.353	0.372	0.503	0.391
Plate4	2	M9	Hr_9	0.377	0.429	0.306	0.381	0.314	0.376	0.45	0.384
Plate4	3	M9	Hr_9	0.331	0.405	0.309	0.363	0.31	0.356	0.431	0.352
Plate4	4	M9	Hr_9	0.328	0.394	0.308	0.325	0.289	0.346	0.353	0.346
Plate4	5	M9	Hr_9	0.312	0.367	0.316	0.321	0.279	0.337	0.28	0.336
Plate4	6	M9	Hr_9	0.31	0.339	0.318	0.319	0.299	0.322	0.25	0.345
Plate4	7	M9	Hr_9	0.327	0.316	0.345	0.316	0.316	0.324	0.246	0.352
Plate4	8	M9	Hr_9	0.343	0.294	0.372	0.356	0.357	0.338	0.257	0.359
Plate4	9	M9	Hr_9	0.388	0.274	0.392	0.383	0.395	0.345	0.258	0.363
Plate4	10	M9	Hr_9	0.39	0.254	0.424	0.401	0.427	0.347	0.273	0.359
Plate4	11	M9	Hr_9	0.399	0.241	0.419	0.395	0.423	0.354	0.268	0.392
Plate3	1	M9	Hr_10	0.393	0.59	0.299	0.379	0.337	0.43	0.578	0.39
Plate3	2	M9	Hr_10	0.357	0.47	0.314	0.381	0.323	0.394	0.533	0.374
Plate3	3	M9	Hr_10	0.341	0.442	0.309	0.375	0.298	0.384	0.435	0.374
Plate3	4	M9	Hr_10	0.33	0.413	0.338	0.354	0.284	0.364	0.374	0.354
Plate3	5	M9	Hr_10	0.311	0.391	0.317	0.339	0.282	0.352	0.323	0.341
Plate3	6	M9	Hr_10	0.315	0.359	0.326	0.327	0.292	0.325	0.272	0.34
Plate3	7	M9	Hr_10	0.33	0.328	0.333	0.321	0.311	0.318	0.261	0.349
Plate3	8	M9	Hr_10	0.355	0.293	0.37	0.336	0.35	0.329	0.262	0.366
Plate3	9	M9	Hr_10	0.366	0.266	0.444	0.375	0.389	0.338	0.268	0.387
Plate3	10	M9	Hr_10	0.373	0.248	0.458	0.41	0.445	0.347	0.273	0.406
Plate3	11	M9	Hr_10	0.392	0.243	0.447	0.414	0.445	0.364	0.277	0.399
Plate4	1	M9	Hr_10	0.401	0.58	0.316	0.376	0.352	0.374	0.596	0.386
Plate4	2	M9	Hr_10	0.408	0.448	0.303	0.373	0.313	0.37	0.506	0.374
Plate4	3	M9	Hr_10	0.338	0.421	0.309	0.36	0.31	0.353	0.444	0.359
Plate4	4	M9	Hr_10	0.337	0.399	0.309	0.321	0.294	0.342	0.352	0.345
Plate4	5	M9	Hr_10	0.316	0.365	0.315	0.318	0.281	0.335	0.285	0.331
Plate4	6	M9	Hr_10	0.316	0.338	0.317	0.316	0.298	0.321	0.258	0.343
Plate4	7	M9	Hr_10	0.336	0.317	0.34	0.316	0.319	0.321	0.254	0.35
Plate4	8	M9	Hr_10	0.355	0.296	0.369	0.352	0.353	0.335	0.265	0.352
Plate4	9	M9	Hr_10	0.401	0.277	0.389	0.374	0.385	0.341	0.264	0.362
Plate4	10	M9	Hr_10	0.411	0.259	0.466	0.395	0.429	0.349	0.278	0.36
Plate4	11	M9	Hr_10	0.418	0.245	0.433	0.392	0.439	0.35	0.273	0.382
Plate3	1	M9	Hr_11	0.482	0.596	0.374	0.408	0.379	0.522	0.653	0.395
Plate3	2	M9	Hr_11	0.39	0.529	0.314	0.377	0.319	0.397	0.602	0.38
Plate3	3	M9	Hr_11	0.375	0.566	0.306	0.364	0.294	0.372	0.448	0.382
Plate3	4	M9	Hr_11	0.335	0.445	0.336	0.344	0.279	0.352	0.378	0.354
Plate3	5	M9	Hr_11	0.312	0.397	0.314	0.334	0.28	0.34	0.312	0.348
Plate3	6	M9	Hr_11	0.337	0.365	0.324	0.317	0.289	0.316	0.266	0.34
Plate3	7	M9	Hr_11	0.338	0.334	0.333	0.315	0.308	0.31	0.256	0.36
Plate3	8	M9	Hr_11	0.377	0.294	0.362	0.331	0.343	0.322	0.259	0.378
Plate3	9	M9	Hr_11	0.404	0.269	0.444	0.364	0.383	0.334	0.267	0.399
Plate3	10	M9	Hr_11	0.431	0.254	0.477	0.402	0.521	0.342	0.274	0.424
Plate3	11	M9	Hr_11	0.475	0.247	0.489	0.412	0.493	0.365	0.279	0.412
Plate4	1	M9	Hr_11	0.458	0.592	0.34	0.412	0.378	0.423	0.582	0.449
Plate4	2	M9	Hr_11	0.43	0.542	0.296	0.366	0.307	0.368	0.562	0.394
Plate4	3	M9	Hr_11	0.342	0.51	0.302	0.348	0.3	0.336	0.524	0.365
Plate4	4	M9	Hr_11	0.345	0.484	0.306	0.315	0.285	0.33	0.339	0.355
Plate4	5	M9	Hr_11	0.328	0.373	0.31	0.311	0.273	0.324	0.277	0.342
Plate4	6	M9	Hr_11	0.324	0.337	0.306	0.308	0.291	0.313	0.252	0.347
Plate4	7	M9	Hr_11	0.348	0.313	0.328	0.308	0.306	0.316	0.248	0.359
Plate4	8	M9	Hr_11	0.365	0.292	0.356	0.337	0.34	0.325	0.262	0.353
Plate4	9	M9	Hr_11	0.429	0.274	0.442	0.364	0.42	0.332	0.263	0.373
Plate4	10	M9	Hr_11	0.444	0.258	0.517	0.404	0.471	0.337	0.275	0.38
Plate4	11	M9	Hr_11	0.454	0.254	0.522	0.398	0.542	0.344	0.273	0.413
Plate3	1	M9	Hr_12	0.476	0.602	0.335	0.418	0.364	0.559	0.631	0.429
Plate3	2	M9	Hr_12	0.403	0.538	0.315	0.389	0.325	0.399	0.571	0.375
Plate3	3	M9	Hr_12	0.355	0.547	0.308	0.365	0.296	0.372	0.48	0.377
Plate3	4	M9	Hr_12	0.336	0.461	0.339	0.342	0.281	0.35	0.375	0.348
Plate3	5	M9	Hr_12	0.31	0.4	0.311	0.332	0.281	0.338	0.312	0.343
Plate3	6	M9	Hr_12	0.34	0.361	0.322	0.318	0.288	0.315	0.266	0.336
Plate3	7	M9	Hr_12	0.356	0.327	0.331	0.314	0.305	0.31	0.255	0.362
Plate3	8	M9	Hr_12	0.389	0.297	0.364	0.34	0.337	0.323	0.257	0.377
Plate3	9	M9	Hr_12	0.399	0.27	0.48	0.388	0.38	0.333	0.266	0.365
Plate3	10	M9	Hr_12	0.41	0.253	0.538	0.4	0.577	0.335	0.265	0.4
Plate3	11	M9	Hr_12	0.412	0.247	0.485	0.422	0.458	0.353	0.272	0.414
Plate4	1	M9	Hr_12	0.47	0.607	0.344	0.425	0.406	0.45	0.623	0.452
Plate4	2	M9	Hr_12	0.459	0.517	0.297	0.369	0.305	0.396	0.559	0.445
Plate4	3	M9	Hr_12	0.34	0.49	0.303	0.341	0.298	0.332	0.515	0.407
Plate4	4	M9	Hr_12	0.337	0.477	0.304	0.31	0.286	0.322	0.345	0.373
Plate4	5	M9	Hr_12	0.317	0.38	0.307	0.307	0.274	0.321	0.277	0.365
Plate4	6	M9	Hr_12	0.312	0.338	0.306	0.306	0.291	0.31	0.25	0.36
Plate4	7	M9	Hr_12	0.334	0.316	0.324	0.304	0.304	0.312	0.247	0.375
Plate4	8	M9	Hr_12	0.356	0.296	0.367	0.33	0.336	0.323	0.258	0.366
Plate4	9	M9	Hr_12	0.466	0.279	0.479	0.356	0.45	0.325	0.262	0.377
Plate4	10	M9	Hr_12	0.473	0.263	0.472	0.392	0.513	0.332	0.274	0.383
Plate4	11	M9	Hr_12	0.486	0.248	0.503	0.4	0.518	0.341	0.27	0.429
